# Supplementary material for: p50 mono-ubiquitination and interaction with BARD1 regulates cell cycle progression and maintains genome stability
Source: Nat Commun. 2020 Oct 6;11:5007. doi: 10.1038/s41467-020-18838-2 (PMC7538584; doi:10.1038/s41467-020-18838-2)
Supplement: Supplementary file 4 — Supplementary Data 1 [file 41467_2020_18838_MOESM4_ESM.xlsx]

## Sheet: Vehicle Peaks
Chr	Start	End	Strand	Peak Score	Annotation	Distance to TSS	Nearest Refseq	Gene Name	Gene Alias	Gene Description	Gene Type
chr16	46398859	46398975	+	135.9	Intergenic	170180	NM_001004299	ANKRD26P1	-	ankyrin repeat domain 26 pseudogene 1	pseudo
chr16	34574213	34574329	+	134.1	Intergenic	-414235	NM_001040069	LINC00273	NCRNA00273|TOP	long intergenic non-protein coding RNA 273	ncRNA
chr16	34582176	34582292	+	102.9	Intergenic	-422198	NM_001040069	LINC00273	NCRNA00273|TOP	long intergenic non-protein coding RNA 273	ncRNA
chr21	8434916	8435032	+	89.5	non-coding (NR_046235, exon 1 of 1)	1752	NR_046235	RNA45S5	RN45S	RNA, 45S pre-ribosomal 5	rRNA
chr16	34588012	34588128	+	85	Intergenic	-428034	NM_001040069	LINC00273	NCRNA00273|TOP	long intergenic non-protein coding RNA 273	ncRNA
chr16	46386371	46386487	+	79.7	Intergenic	182668	NM_001004299	ANKRD26P1	-	ankyrin repeat domain 26 pseudogene 1	pseudo
chr16	46401376	46401492	+	77	Intergenic	167663	NM_001004299	ANKRD26P1	-	ankyrin repeat domain 26 pseudogene 1	pseudo
chr16	34581404	34581520	+	74.3	Intergenic	-421426	NM_001040069	LINC00273	NCRNA00273|TOP	long intergenic non-protein coding RNA 273	ncRNA
chr16	46400594	46400710	+	73.4	Intergenic	168445	NM_001004299	ANKRD26P1	-	ankyrin repeat domain 26 pseudogene 1	pseudo
chr16	46400076	46400192	+	69.8	Intergenic	168963	NM_001004299	ANKRD26P1	-	ankyrin repeat domain 26 pseudogene 1	pseudo
chr16	34595169	34595285	+	68.1	Intergenic	-435191	NM_001040069	LINC00273	NCRNA00273|TOP	long intergenic non-protein coding RNA 273	ncRNA
chr1	125173986	125174102	+	64.5	Intergenic	3654932	NR_003955	EMBP1	-	embigin pseudogene 1	pseudo
chr17	7687479	7687595	+	62.7	promoter-TSS (NM_000546)	13	NM_000546	TP53	BCC7|LFS1|P53|TRP53	tumor protein p53	protein-coding
chr21	8434124	8434240	+	61.8	non-coding (NR_046235, exon 1 of 1)	960	NR_046235	RNA45S5	RN45S	RNA, 45S pre-ribosomal 5	rRNA
chr7	155815410	155815526	+	59.1	Intergenic	-3195	NM_000193	SHH	HHG1|HLP3|HPE3|MCOPCB5|SMMCI|TPT|TPTPS	sonic hedgehog	protein-coding
chr1	633968	634084	+	56.5	Intergenic	-1613	NR_106781	MIR6723	hsa-mir-6723	microRNA 6723	ncRNA
chr1	143247009	143247125	+	54.7	Intergenic	175525	NR_027354	LOC645166	-	lymphocyte-specific protein 1 pseudogene	pseudo
chr5	57173551	57173667	+	52.9	promoter-TSS (NM_001203246)	-339	NM_022913	GPBP1	GPBP|SSH6|VASCULIN	GC-rich promoter binding protein 1	protein-coding
chr1	143264622	143264738	+	52	Intergenic	157912	NR_027354	LOC645166	-	lymphocyte-specific protein 1 pseudogene	pseudo
chr11	72814228	72814344	+	47.5	promoter-TSS (NM_001318766)	-120	NM_033388	ATG16L2	ATG16B|WDR80	autophagy related 16 like 2	protein-coding
chr21	8435764	8435880	+	45.7	non-coding (NR_046235, exon 1 of 1)	-1054	NR_003286	RNA18S5	RN18S1	RNA, 18S ribosomal 5	rRNA
chr7	58033127	58033243	+	45.7	Intergenic	583008	NM_001159279	ZNF716	-	zinc finger protein 716	protein-coding
chr1	143244946	143245062	+	44	Intergenic	177588	NR_027354	LOC645166	-	lymphocyte-specific protein 1 pseudogene	pseudo
chr5	49658615	49658731	+	44	Intergenic	782727	NM_198449	EMB	GP70	embigin	protein-coding
chr21	8438716	8438832	+	42.2	TTS (NR_003286).3	-1049	NR_003285	RNA5-8S5	RN5-8S1	RNA, 5.8S ribosomal 5	rRNA
chr1	629886	630002	+	39.5	promoter-TSS (NR_125957)	-935	NR_125957	LOC101928626	-	uncharacterized LOC101928626	ncRNA
chr5	49601571	49601687	+	38.6	Intergenic	839771	NM_198449	EMB	GP70	embigin	protein-coding
chr2	90385204	90385320	+	37.7	Intergenic	-747355	NR_136329	LOC101927050	-	lysine methyltransferase 2C pseudogene	pseudo
chr2	90392594	90392710	+	37.7	Intergenic	-754745	NR_136329	LOC101927050	-	lysine methyltransferase 2C pseudogene	pseudo
chr2	60881446	60881562	+	37.7	promoter-TSS (NR_033980)	9	NM_002908	REL	C-Rel	REL proto-oncogene, NF-kB subunit	protein-coding
chr21	8433810	8433926	+	37.7	non-coding (NR_046235, exon 1 of 1)	646	NR_046235	RNA45S5	RN45S	RNA, 45S pre-ribosomal 5	rRNA
chr1	125181563	125181679	+	36.8	Intergenic	3662509	NR_003955	EMBP1	-	embigin pseudogene 1	pseudo
chr1	143245776	143245892	+	36.8	Intergenic	176758	NR_027354	LOC645166	-	lymphocyte-specific protein 1 pseudogene	pseudo
chr16	34575982	34576098	+	36.8	Intergenic	-416004	NM_001040069	LINC00273	NCRNA00273|TOP	long intergenic non-protein coding RNA 273	ncRNA
chr5	178585633	178585749	+	36.8	intron (NM_173465, intron 1 of 28)	4864	NM_173465	COL23A1	-	collagen type XXIII alpha 1 chain	protein-coding
chr2	90383778	90383894	+	35	Intergenic	-745929	NR_136329	LOC101927050	-	lysine methyltransferase 2C pseudogene	pseudo
chr2	90395662	90395778	+	33.2	Intergenic	-757813	NR_136329	LOC101927050	-	lysine methyltransferase 2C pseudogene	pseudo
chr21	8213317	8213433	+	32.4	promoter-TSS (NR_003287)	-513	NR_003287	RNA28S5	RN28S1	RNA, 28S ribosomal 5	rRNA
chr2	90382568	90382684	+	31.5	Intergenic	-744719	NR_136329	LOC101927050	-	lysine methyltransferase 2C pseudogene	pseudo
chr2	92081252	92081368	+	31.5	Intergenic	140177	NM_001032412	ACTR3BP2	FKSG73	ACTR3B pseudogene 2	pseudo
chr4	49512699	49512815	+	29.7	Intergenic	526115	NM_025087	CWH43	CWH43-C	cell wall biogenesis 43 C-terminal homolog	protein-coding
chr5	50667764	50667880	+	29.7	intron (NM_001331028, intron 1 of 25)	276	NM_024615	PARP8	ARTD16|pART16	poly(ADP-ribose) polymerase family member 8	protein-coding
chr2	90380702	90380818	+	28.8	Intergenic	-742853	NR_136329	LOC101927050	-	lysine methyltransferase 2C pseudogene	pseudo
chr1	143273065	143273181	+	27.9	Intergenic	149469	NR_027354	LOC645166	-	lymphocyte-specific protein 1 pseudogene	pseudo
chr17	43251650	43251766	+	27.9	TTS (NR_002716).6	311	NR_002716	RNU2-1	RNU2|U2	RNA, U2 small nuclear 1	snRNA
chr21	8440549	8440665	+	27.9	promoter-TSS (NR_003287).2	-539	NR_003287	RNA28S5	RN28S1	RNA, 28S ribosomal 5	rRNA
chr22	12175033	12175149	+	27.9	Intergenic	277685	NR_110761	LOC102723769	-	uncharacterized LOC102723769	ncRNA
chr5	49666153	49666269	+	27.9	Intergenic	775189	NM_198449	EMB	GP70	embigin	protein-coding
chr1	125178049	125178165	+	27	Intergenic	3658995	NR_003955	EMBP1	-	embigin pseudogene 1	pseudo
chr2	90381602	90381718	+	27	Intergenic	-743753	NR_136329	LOC101927050	-	lysine methyltransferase 2C pseudogene	pseudo
chr21	8208915	8209031	+	27	promoter-TSS (NR_003286)	129	NR_128714	MIR3687-2	hsa-mir-3687-2	microRNA 3687-2	ncRNA
chr1	28648612	28648728	+	26.1	promoter-TSS (NR_004407)	70	NR_004407	RNU11	RNU11-1|U11	RNA, U11 small nuclear	snRNA
chr16	46383291	46383407	+	25.2	Intergenic	185748	NM_001004299	ANKRD26P1	-	ankyrin repeat domain 26 pseudogene 1	pseudo
chr16	34726948	34727064	+	25.2	Intergenic	443385	NR_002837	UBE2MP1	-	ubiquitin conjugating enzyme E2 M pseudogene 1	pseudo
chrX	115694178	115694294	+	25.2	Intergenic	100729	NM_005032	PLS3	BMND18|T-plastin	plastin 3	protein-coding
chr1	143266391	143266507	+	24.3	Intergenic	156143	NR_027354	LOC645166	-	lymphocyte-specific protein 1 pseudogene	pseudo
chr17	43232083	43232199	+	24.3	Intergenic	1836	NR_002716	RNU2-1	RNU2|U2	RNA, U2 small nuclear 1	snRNA
chr2	90392300	90392416	+	24.3	Intergenic	-754451	NR_136329	LOC101927050	-	lysine methyltransferase 2C pseudogene	pseudo
chrY	11525241	11525357	+	24.3	Intergenic	896291	NR_033667	GYG2P1	GYG2P	glycogenin 2 pseudogene 1	pseudo
chr1	64470017	64470133	+	23.4	promoter-TSS (NM_020925)	-718	NM_020925	CACHD1	-	cache domain containing 1	protein-coding
chr14	96797139	96797255	+	23.4	promoter-TSS (NM_003384)	-150	NM_003384	VRK1	PCH1|PCH1A	vaccinia related kinase 1	protein-coding
chr16	78291795	78291911	+	23.4	intron (NM_001291997, intron 4 of 7)	192440	NM_016373	WWOX	D16S432E|EIEE28|FOR|FRA16D|HHCMA56|PRO0128|SCAR12|SDR41C1|WOX1	WW domain containing oxidoreductase	protein-coding
chr10	102394449	102394565	+	22.5	promoter-TSS (NM_001077494)	-71	NM_002502	NFKB2	CVID10|H2TF1|LYT-10|LYT10|NF-kB2|p100|p49/p100|p52	nuclear factor kappa B subunit 2	protein-coding
chr7	158151403	158151519	+	22.5	intron (NM_130843, intron 6 of 21)	296876	NR_038966	LOC100506585	-	uncharacterized LOC100506585	ncRNA
chr10	42070519	42070635	+	21.6	Intergenic	297468	NR_024380	LOC441666	-	zinc finger protein 91 pseudogene	pseudo
chr2	90402127	90402243	+	21.6	Intergenic	-764278	NR_136329	LOC101927050	-	lysine methyltransferase 2C pseudogene	pseudo
chr3	75669249	75669365	+	21.6	Intergenic	-2974	NR_040004	LINC00960	-	long intergenic non-protein coding RNA 960	ncRNA
chr1	143210860	143210976	+	20.7	Intergenic	211674	NR_027354	LOC645166	-	lymphocyte-specific protein 1 pseudogene	pseudo
chr1	143248134	143248250	+	20.7	Intergenic	174400	NR_027354	LOC645166	-	lymphocyte-specific protein 1 pseudogene	pseudo
chr14	99518502	99518618	+	20.7	intron (NM_001144995, intron 3 of 5)	37158	NM_003858	CCNK	CPR4	cyclin K	protein-coding
chr19	47231311	47231427	+	20.7	promoter-TSS (NM_014417)	-175	NM_014417	BBC3	JFY-1|JFY1|PUMA	BCL2 binding component 3	protein-coding
chr2	90401095	90401211	+	20.7	Intergenic	-763246	NR_136329	LOC101927050	-	lysine methyltransferase 2C pseudogene	pseudo
chr21	7926334	7926450	+	20.7	Intergenic	-96760	NM_001330065	KCNE1B	-	potassium voltage-gated channel subfamily E regulatory subunit 1B	protein-coding
chr5	49659815	49659931	+	20.7	Intergenic	781527	NM_198449	EMB	GP70	embigin	protein-coding
chr9	42900316	42900432	+	20.7	Intergenic	111974	NR_131213	XLOC_007697	-	uncharacterized LOC105500239	ncRNA
chr1	147640883	147640999	+	19.9	Intergenic	29571	NM_016361	ACP6	ACPL1|LPAP|PACPL1	acid phosphatase 6, lysophosphatidic	protein-coding
chr16	34571492	34571608	+	19.9	Intergenic	-411514	NM_001040069	LINC00273	NCRNA00273|TOP	long intergenic non-protein coding RNA 273	ncRNA
chr19	12793564	12793680	+	19.9	TTS (NM_002229)	2126	NM_002229	JUNB	AP-1	JunB proto-oncogene, AP-1 transcription factor subunit	protein-coding
chrY	11333158	11333274	+	19.9	Intergenic	1088374	NR_033667	GYG2P1	GYG2P	glycogenin 2 pseudogene 1	pseudo
chr17	26854882	26854998	+	19	Intergenic	234301	NR_135673	LOC105371703	-	uncharacterized LOC105371703	ncRNA
chr3	52197963	52198079	+	19	promoter-TSS (NM_001304443)	-62	NM_000688	ALAS1	ALAS|ALAS-H|ALAS3|ALASH|MIG4	5'-aminolevulinate synthase 1	protein-coding
chr6	46781568	46781684	+	19	Intergenic	-11731	NM_005588	MEP1A	PPHA	meprin A subunit alpha	protein-coding
chr7	111562438	111562554	+	19	promoter-TSS (NM_001244606)	21	NM_032549	IMMP2L	IMMP2L-IT1|IMP2|IMP2-LIKE	inner mitochondrial membrane peptidase subunit 2	protein-coding
chrX	115727921	115728037	+	19	Intergenic	134472	NM_005032	PLS3	BMND18|T-plastin	plastin 3	protein-coding
chr1	143195469	143195585	+	18.1	Intergenic	227065	NR_027354	LOC645166	-	lymphocyte-specific protein 1 pseudogene	pseudo
chr1	2684080	2684196	+	18.1	intron (NM_001242672, intron 4 of 6)	-51096	NM_033467	MMEL1	MMEL2|NEP2|NEPII|NL1|NL2|SEP	membrane metalloendopeptidase like 1	protein-coding
chr10	42080555	42080671	+	18.1	Intergenic	287432	NR_024380	LOC441666	-	zinc finger protein 91 pseudogene	pseudo
chr3	119469296	119469412	+	18.1	intron (NR_024265, intron 1 of 10)	416	NM_152305	POGLUT1	C3orf9|CLP46|KDELCL1|KTELC1|LGMD2Z|MDS010|MDSRP|Rumi|hCLP46	protein O-glucosyltransferase 1	protein-coding
chr6	170045971	170046087	+	18.1	Intergenic	83406	NR_027434	LOC100131532	-	uncharacterized LOC100131532	ncRNA
chrY	10999861	10999977	+	18.1	Intergenic	1089121	NR_003593	TTTY23B	TTTY23	testis-specific transcript, Y-linked 23B (non-protein coding)	ncRNA
chr1	149176821	149176937	+	17.2	Intergenic	-94568	NM_001037675	NBPF9	AE01	neuroblastoma breakpoint family member 9	protein-coding
chr11	118145599	118145715	+	17.2	promoter-TSS (NM_001142349)	-188	NM_174934	SCN4B	ATFB17|LQT10|Navbeta4	sodium voltage-gated channel beta subunit 4	protein-coding
chr16	1025353	1025469	+	17.2	Intergenic	43603	NM_014587	SOX8	-	SRY-box 8	protein-coding
chr2	207625439	207625555	+	17.2	promoter-TSS (NM_001308021)	-119	NM_145280	METTL21A	FAM119A|HCA557b|HSPA-KMT	methyltransferase like 21A	protein-coding
chr7	149624656	149624772	+	17.2	promoter-TSS (NR_027788)	76	NM_024910	ZNF767P	ZNF767	zinc finger family member 767, pseudogene	pseudo
chrX	115735373	115735489	+	17.2	Intergenic	141924	NM_005032	PLS3	BMND18|T-plastin	plastin 3	protein-coding
chr1	143232109	143232225	+	16.3	Intergenic	190425	NR_027354	LOC645166	-	lymphocyte-specific protein 1 pseudogene	pseudo
chr16	29811359	29811475	+	16.3	promoter-TSS (NM_001256442)	-671	NM_145239	PRRT2	BFIC2|BFIS2|DSPB3|DYT10|EKD1|FICCA|ICCA|IFITMD1|PKC	proline rich transmembrane protein 2	protein-coding
chr17	15999823	15999939	+	16.3	promoter-TSS (NM_001042697)	-189	NM_001042697	ZSWIM7	SWS1	zinc finger SWIM-type containing 7	protein-coding
chr21	45055036	45055152	+	16.3	Intergenic	18117	NM_032653	SSR4P1	C21orf122|PRED57|PRED90	signal sequence receptor subunit 4 pseudogene 1	pseudo
chr22	39520522	39520638	+	16.3	promoter-TSS (NM_001675)	16	NM_001675	ATF4	CREB-2|CREB2|TAXREB67|TXREB	activating transcription factor 4	protein-coding
chr4	89881201	89881317	+	16.3	Intergenic	-13642	NM_007351	MMRN1	ECM|EMILIN4|GPIa*|MMRN	multimerin 1	protein-coding
chr4	189235090	189235206	+	16.3	Intergenic	-424458	NR_121679	LINC01262	TCONS_l2_00021807	long intergenic non-protein coding RNA 1262	ncRNA
chr6	136822836	136822952	+	16.3	intron (NM_000288, intron 1 of 9)	330	NM_000288	PEX7	PBD9B|PTS2R|RCDP1|RD	peroxisomal biogenesis factor 7	protein-coding
chr7	138981172	138981288	+	16.3	promoter-TSS (NM_001164665)	88	NM_020910	KIAA1549	-	KIAA1549	protein-coding
chr1	111755975	111756091	+	15.4	promoter-TSS (NM_198926)	-236	NM_019099	FAM212B	C1orf183	family with sequence similarity 212 member B	protein-coding
chr1	143275663	143275779	+	15.4	Intergenic	146871	NR_027354	LOC645166	-	lymphocyte-specific protein 1 pseudogene	pseudo
chr10	126947327	126947443	+	15.4	intron (NM_001380, intron 1 of 51)	41976	NM_001380	DOCK1	DOCK180|ced5	dedicator of cytokinesis 1	protein-coding
chr10	13100021	13100137	+	15.4	promoter-TSS (NM_001282658)	-3	NM_021980	OPTN	ALS12|FIP2|GLC1E|HIP7|HYPL|NRP|TFIIIA-INTP	optineurin	protein-coding
chr14	103522644	103522760	+	15.4	intron (NM_001823, intron 1 of 7)	157	NM_001823	CKB	B-CK|BCK|CKBB|HEL-211|HEL-S-29	creatine kinase B	protein-coding
chr17	7351791	7351907	+	15.4	promoter-TSS (NM_001002914)	-40	NM_001002914	KCTD11	C17orf36|KCASH1|REN|REN/KCTD11	potassium channel tetramerization domain containing 11	protein-coding
chr17	76737274	76737390	+	15.4	promoter-TSS (NM_001242535)	79	NM_003016	SRSF2	PR264|SC-35|SC35|SFRS2|SFRS2A|SRp30b	serine and arginine rich splicing factor 2	protein-coding
chr18	36129353	36129469	+	15.4	promoter-TSS (NM_012319)	-17	NM_012319	SLC39A6	LIV-1|ZIP6	solute carrier family 39 member 6	protein-coding
chr4	49103873	49103989	+	15.4	Intergenic	117289	NM_025087	CWH43	CWH43-C	cell wall biogenesis 43 C-terminal homolog	protein-coding
chr4	49512374	49512490	+	15.4	Intergenic	525790	NM_025087	CWH43	CWH43-C	cell wall biogenesis 43 C-terminal homolog	protein-coding
chr4	189881371	189881487	+	15.4	promoter-TSS (NR_132380).2	-86	NR_132380	LINC01596	-	long intergenic non-protein coding RNA 1596	ncRNA
chr4	54627	54743	+	15.4	intron (NM_001286053, intron 1 of 1)	1400	NM_182524	ZNF595	-	zinc finger protein 595	protein-coding
chr6	156687281	156687397	+	15.4	Intergenic	-90516	NM_017519	ARID1B	6A3-5|BAF250B|BRIGHT|CSS1|DAN15|ELD/OSA1|MRD12|OSA2|P250R	AT-rich interaction domain 1B	protein-coding
chr6	10838555	10838671	+	15.4	promoter-TSS (NR_134936)	-58	NM_005906	MAK	RP62	male germ cell associated kinase	protein-coding
chr7	156949679	156949795	+	15.4	promoter-TSS (NM_138400)	14	NM_138400	NOM1	C7orf3|PPP1R113|SGD1	nucleolar protein with MIF4G domain 1	protein-coding
chr9	127451320	127451436	+	15.4	promoter-TSS (NM_138361)	54	NM_000976	RPL12	L12	ribosomal protein L12	protein-coding
chrX	154398343	154398459	+	15.4	promoter-TSS (NM_001303624)	29	NM_006013	RPL10	AUTSX5|DXS648|DXS648E|L10|NOV|QM	ribosomal protein L10	protein-coding
chrY	11746219	11746335	+	15.4	Intergenic	675313	NR_033667	GYG2P1	GYG2P	glycogenin 2 pseudogene 1	pseudo
chr1	120341006	120341122	+	14.5	Intergenic	93045	NR_003242	PFN1P2	C1orf152|COAS3	profilin 1 pseudogene 2	pseudo
chr1	143263392	143263508	+	14.5	Intergenic	159142	NR_027354	LOC645166	-	lymphocyte-specific protein 1 pseudogene	pseudo
chr13	76991974	76992090	+	14.5	exon (NM_006493, exon 1 of 4)	108	NM_006493	CLN5	NCL	ceroid-lipofuscinosis, neuronal 5	protein-coding
chr14	35403885	35404001	+	14.5	intron (NM_020529, intron 1 of 5)	811	NM_020529	NFKBIA	IKBA|MAD-3|NFKBI	NFKB inhibitor alpha	protein-coding
chr14	18688849	18688965	+	14.5	Intergenic	-55273	NR_046104	LOC642426	-	uncharacterized LOC642426	ncRNA
chr14	96502132	96502248	+	14.5	promoter-TSS (NM_001293628)	136	NR_122121	LOC730202	-	uncharacterized LOC730202	ncRNA
chr16	30896692	30896808	+	14.5	intron (NM_001142544, intron 1 of 2)	143	NM_001330	CTF1	CT-1|CT1	cardiotrophin 1	protein-coding
chr17	41688888	41689004	+	14.5	promoter-TSS (NM_005801)	71	NM_005801	EIF1	A121|EIF-1|EIF1A|ISO1|SUI1	eukaryotic translation initiation factor 1	protein-coding
chr17	57085256	57085372	+	14.5	promoter-TSS (NM_001242903)	122	NM_003488	AKAP1	AKAP|AKAP121|AKAP149|AKAP84|D-AKAP1|PPP1R43|PRKA1|SAKAP84|TDRD17	A-kinase anchoring protein 1	protein-coding
chr18	25349768	25349884	+	14.5	intron (NM_001308225, intron 1 of 6)	2424	NM_015461	ZNF521	EHZF|Evi3	zinc finger protein 521	protein-coding
chr19	17947956	17948072	+	14.5	Intergenic	-3288	NM_002248	KCNN1	KCa2.1|SK1|SKCA1|hSK1	potassium calcium-activated channel subfamily N member 1	protein-coding
chr2	89836441	89836557	+	14.5	Intergenic	-198592	NR_136329	LOC101927050	-	lysine methyltransferase 2C pseudogene	pseudo
chr21	31659711	31659827	+	14.5	5' UTR (NM_000454, exon 1 of 5)	147	NM_000454	SOD1	ALS|ALS1|HEL-S-44|IPOA|SOD|hSod1|homodimer	superoxide dismutase 1, soluble	protein-coding
chr22	12174371	12174487	+	14.5	Intergenic	277023	NR_110761	LOC102723769	-	uncharacterized LOC102723769	ncRNA
chr3	75669541	75669657	+	14.5	Intergenic	-2682	NR_040004	LINC00960	-	long intergenic non-protein coding RNA 960	ncRNA
chr4	49314409	49314525	+	14.5	Intergenic	327825	NM_025087	CWH43	CWH43-C	cell wall biogenesis 43 C-terminal homolog	protein-coding
chr4	89880470	89880586	+	14.5	Intergenic	-14373	NM_007351	MMRN1	ECM|EMILIN4|GPIa*|MMRN	multimerin 1	protein-coding
chr5	49661030	49661146	+	14.5	Intergenic	780312	NM_198449	EMB	GP70	embigin	protein-coding
chr5	134926981	134927097	+	14.5	promoter-TSS (NR_039666)	-1000	NR_039666	MIR4461	mir-4461	microRNA 4461	ncRNA
chr6	26031976	26032092	+	14.5	promoter-TSS (NM_003537)	26	NM_003537	HIST1H3B	H3/l|H3FL	histone cluster 1 H3 family member b	protein-coding
chr7	135170725	135170841	+	14.5	promoter-TSS (NM_001305629)	43	NM_024033	C7orf49	MRI|MRI-2	chromosome 7 open reading frame 49	protein-coding
chr9	35657823	35657939	+	14.5	promoter-TSS (NM_001195200)	137	NR_003051	RMRP	CHH|NME1|RMRPR|RRP2	RNA component of mitochondrial RNA processing endoribonuclease	ncRNA
chr1	2526173	2526289	+	13.6	intron (NM_018216, intron 1 of 18).2	397	NM_018216	PANK4	-	pantothenate kinase 4	protein-coding
chr1	109483964	109484080	+	13.6	promoter-TSS (NM_153340)	83	NM_153340	ATXN7L2	-	ataxin 7 like 2	protein-coding
chr1	143270719	143270835	+	13.6	Intergenic	151815	NR_027354	LOC645166	-	lymphocyte-specific protein 1 pseudogene	pseudo
chr10	119104173	119104289	+	13.6	intron (NM_207009, intron 1 of 8)	166	NM_207009	FAM45A	-	family with sequence similarity 45 member A	protein-coding
chr10	118754808	118754924	+	13.6	5' UTR (NM_153810, exon 1 of 9)	380	NM_153810	CACUL1	C10orf46|CAC1	CDK2 associated cullin domain 1	protein-coding
chr10	97714399	97714515	+	13.6	3' UTR (NM_031484, exon 1 of 2)	749	NM_031484	MARVELD1	GB14|MARVD1|MRVLDC1|bA548K23.8	MARVEL domain containing 1	protein-coding
chr11	65919291	65919407	+	13.6	promoter-TSS (NM_006442)	92	NM_006442	DRAP1	NC2-alpha	DR1 associated protein 1	protein-coding
chr13	75635993	75636109	+	13.6	promoter-TSS (NR_120410)	-57	NR_120410	LMO7-AS1	UCHL3-AS1	LMO7 antisense RNA 1	ncRNA
chr13	93228165	93228281	+	13.6	intron (NM_005708, intron 1 of 8)	1415	NM_005708	GPC6	OMIMD1	glypican 6	protein-coding
chr13	62158846	62158962	+	13.6	Intergenic	-53378	NR_125787	LINC01075	-	long intergenic non-protein coding RNA 1075	ncRNA
chr13	75549867	75549983	+	13.6	promoter-TSS (NM_001287394)	175	NM_006002	UCHL3	UCH-L3	ubiquitin C-terminal hydrolase L3	protein-coding
chr13	94706841	94706957	+	13.6	intron (NR_120417, intron 1 of 2)	1587	NR_120417	LOC101927248	-	uncharacterized LOC101927248	ncRNA
chr14	93332677	93332793	+	13.6	promoter-TSS (NR_144398)	357	NM_018167	BTBD7	FUP1	BTB domain containing 7	protein-coding
chr14	35404709	35404825	+	13.6	promoter-TSS (NM_020529)	-13	NM_020529	NFKBIA	IKBA|MAD-3|NFKBI	NFKB inhibitor alpha	protein-coding
chr15	101724066	101724182	+	13.6	exon (NM_152334, exon 1 of 19)	318	NM_152334	TARSL2	-	threonyl-tRNA synthetase like 2	protein-coding
chr16	684192	684308	+	13.6	TTS (NM_032259)	189	NM_001005920	JMJD8	C16orf20|PP14397	jumonji domain containing 8	protein-coding
chr17	58083438	58083554	+	13.6	promoter-TSS (NR_110809)	77	NM_080677	DYNLL2	DNCL1B|Dlc2|RSPH22	dynein light chain LC8-type 2	protein-coding
chr17	81512579	81512695	+	13.6	5' UTR (NM_001199954, exon 1 of 6)	229	NM_001614	ACTG1	ACT|ACTG|BRWS2|DFNA20|DFNA26|HEL-176	actin gamma 1	protein-coding
chr17	14301140	14301256	+	13.6	non-coding (NR_130138, exon 1 of 3)	148	NM_006041	HS3ST3B1	3-OST-3B|3OST3B1|h3-OST-3B	heparan sulfate-glucosamine 3-sulfotransferase 3B1	protein-coding
chr17	63600786	63600902	+	13.6	promoter-TSS (NM_016360)	-28	NM_016360	TACO1	CCDC44	translational activator of cytochrome c oxidase I	protein-coding
chr17	80478047	80478163	+	13.6	Intergenic	-1501	NM_002522	NPTX1	NP1	neuronal pentraxin 1	protein-coding
chr18	36129955	36130071	+	13.6	promoter-TSS (NM_012319)	139	NM_018255	ELP2	SHINC-2|STATIP1|StIP	elongator acetyltransferase complex subunit 2	protein-coding
chr19	10416492	10416608	+	13.6	promoter-TSS (NM_001243121)	-223	NM_006202	PDE4A	DPDE2|PDE4|PDE46	phosphodiesterase 4A	protein-coding
chr2	68467519	68467635	+	13.6	promoter-TSS (NM_001024680)	18	NM_173545	APLF	APFL|C2orf13|PALF|Xip1|ZCCHH1	aprataxin and PNKP like factor	protein-coding
chr2	91477726	91477842	+	13.6	Intergenic	182165	NR_027238	LOC654342	-	lymphocyte-specific protein 1 pseudogene	pseudo
chr21	10347842	10347958	+	13.6	Intergenic	-65620	NM_001187	BAGE	BAGE1|CT2.1	B melanoma antigen	protein-coding
chr22	20982021	20982137	+	13.6	promoter-TSS (NM_006767)	-190	NM_006767	LZTR1	BTBD29|LZTR-1|NS10|SWNTS2	leucine zipper like transcription regulator 1	protein-coding
chr4	89877787	89877903	+	13.6	Intergenic	-17056	NM_007351	MMRN1	ECM|EMILIN4|GPIa*|MMRN	multimerin 1	protein-coding
chr5	178204588	178204704	+	13.6	5' UTR (NM_031266, exon 1 of 8)	139	NM_004499	HNRNPAB	ABBP1|HNRPAB	heterogeneous nuclear ribonucleoprotein A/B	protein-coding
chr5	34192153	34192269	+	13.6	Intergenic	-67683	NR_037951	C1QTNF3-AMACR	-	C1QTNF3-AMACR readthrough (NMD candidate)	ncRNA
chr6	14117713	14117829	+	13.6	5' UTR (NM_001040280, exon 1 of 5)	137	NM_004233	CD83	BL11|HB15	CD83 molecule	protein-coding
chr7	152464453	152464569	+	13.6	non-coding (NR_027387, exon 1 of 1)	387	NR_027387	LINC01003	-	long intergenic non-protein coding RNA 1003	ncRNA
chr7	155491011	155491127	+	13.6	Intergenic	32940	NM_001427	EN2	-	engrailed homeobox 2	protein-coding
chr7	137846800	137846916	+	13.6	promoter-TSS (NM_004717)	6	NM_004717	DGKI	DGK-IOTA	diacylglycerol kinase iota	protein-coding
chr7	152025690	152025806	+	13.6	promoter-TSS (NM_001304514)	74	NM_022087	GALNT11	GALNAC-T11|GALNACT11	polypeptide N-acetylgalactosaminyltransferase 11	protein-coding
chr8	52565295	52565411	+	13.6	5' UTR (NM_207413, exon 1 of 5)	108	NM_207413	FAM150A	AUGA|AUGB|UNQ9433	family with sequence similarity 150 member A	protein-coding
chr8	85655782	85655898	+	13.6	promoter-TSS (NR_003594)	-164	NR_003594	REXO1L2P	-	REX1, RNA exonuclease 1 homolog-like 2, pseudogene	pseudo
chr9	137423231	137423347	+	13.6	promoter-TSS (NM_001256068)	-27	NM_017820	EXD3	mut-7	exonuclease 3'-5' domain containing 3	protein-coding
chr9	129835639	129835755	+	13.6	promoter-TSS (NM_016520)	280	NM_006676	USP20	LSFR3A|VDU2|hVDU2	ubiquitin specific peptidase 20	protein-coding
chr9	135907894	135908010	+	13.6	promoter-TSS (NM_015447)	-793	NM_015447	CAMSAP1	-	calmodulin regulated spectrin associated protein 1	protein-coding
chrX	73944262	73944378	+	13.6	promoter-TSS (NR_024582)	-4	NR_024582	JPX	DCBALD06|ENOX|LINC00183|NCRNA00183	JPX transcript, XIST activator (non-protein coding)	ncRNA
chrX	104254964	104255080	+	13.6	promoter-TSS (NM_153448)	-104	NM_153448	ESX1	ESX1L|ESXR1	ESX homeobox 1	protein-coding
chrX	111681684	111681800	+	13.6	promoter-TSS (NM_001324294)	85	NM_018466	ALG13	CDG1S|CXorf45|EIEE36|GLT28D1|MDS031|TDRD13|YGL047W	ALG13, UDP-N-acetylglucosaminyltransferase subunit	protein-coding
chrX	115941180	115941296	+	13.6	intron (NR_130730, intron 2 of 2)	27873	NR_130730	DANT2	-	DXZ4 associated non-coding transcript 2, distal	ncRNA
chrX	153421082	153421198	+	13.6	exon (NM_001136273, exon 4 of 4)	2817	NM_001136273	ZFP92	ZNF897	ZFP92 zinc finger protein	protein-coding
chrX	102999487	102999603	+	13.6	Intergenic	62273	NM_001031834	RAB40AL	MRXSMP|RAR2|RLGP	RAB40A, member RAS oncogene family-like	protein-coding
chr1	27914129	27914245	+	12.7	intron (NM_001297558, intron 1 of 8)	610	NM_002946	RPA2	REPA2|RP-A p32|RP-A p34|RPA32	replication protein A2	protein-coding
chr1	226186560	226186676	+	12.7	exon (NM_022735, exon 1 of 8)	104	NM_022735	ACBD3	GCP60|GOCAP1|GOLPH1|PAP7	acyl-CoA binding domain containing 3	protein-coding
chr1	230868397	230868513	+	12.7	exon (NM_032800, exon 1 of 4)	101	NM_032800	C1orf198	-	chromosome 1 open reading frame 198	protein-coding
chr1	16514011	16514127	+	12.7	TTS (NR_004408)	216	NR_004430	RNU1-1	HSD1|HU1-1|RNU1|RNU1A|RNU1A3|RNU1G4|Rnu1a1|U1|U1A1	RNA, U1 small nuclear 1	snRNA
chr1	28815575	28815691	+	12.7	intron (NM_000911, intron 1 of 2)	3491	NM_000911	OPRD1	OPRD	opioid receptor delta 1	protein-coding
chr1	32539809	32539925	+	12.7	intron (NR_111980, intron 1 of 3)	722	NM_144621	ZBTB8A	BOZF1|ZBTB8|ZNF916A	zinc finger and BTB domain containing 8A	protein-coding
chr1	67685242	67685358	+	12.7	5' UTR (NM_001924, exon 1 of 4)	123	NM_001924	GADD45A	DDIT1|GADD45	growth arrest and DNA damage inducible alpha	protein-coding
chr1	91022112	91022228	+	12.7	promoter-TSS (NM_016620)	85	NM_016620	ZNF644	BM-005|MYP21|NatF|ZEP-2	zinc finger protein 644	protein-coding
chr10	42096276	42096392	+	12.7	Intergenic	271711	NR_024380	LOC441666	-	zinc finger protein 91 pseudogene	pseudo
chr10	103967270	103967386	+	12.7	5' UTR (NM_001304743, exon 1 of 18)	143	NM_014720	SLK	LOSK|STK2|bA16H23.1|se20-9	STE20 like kinase	protein-coding
chr10	41855948	41856064	+	12.7	Intergenic	512039	NR_024380	LOC441666	-	zinc finger protein 91 pseudogene	pseudo
chr10	96587055	96587171	+	12.7	promoter-TSS (NM_020123)	-61	NM_020123	TM9SF3	EP70-P-iso|SMBP	transmembrane 9 superfamily member 3	protein-coding
chr10	119080630	119080746	+	12.7	5' UTR (NM_003750, exon 1 of 22)	134	NM_003750	EIF3A	EIF3|EIF3S10|P167|TIF32|eIF3-p170|eIF3-theta|p180|p185	eukaryotic translation initiation factor 3 subunit A	protein-coding
chr10	41875386	41875502	+	12.7	Intergenic	492601	NR_024380	LOC441666	-	zinc finger protein 91 pseudogene	pseudo
chr11	2400612	2400728	+	12.7	promoter-TSS (NM_001297659)	182	NM_005706	TSSC4	-	tumor suppressing subtransferable candidate 4	protein-coding
chr11	110092679	110092795	+	12.7	promoter-TSS (NM_033390)	-624	NM_033390	ZC3H12C	MCPIP3	zinc finger CCCH-type containing 12C	protein-coding
chr12	1594320	1594436	+	12.7	promoter-TSS (NM_152441)	-213	NM_152441	FBXL14	Fbl14	F-box and leucine rich repeat protein 14	protein-coding
chr12	120534434	120534550	+	12.7	5' UTR (NM_014868, exon 1 of 17)	162	NM_014868	RNF10	RIE2	ring finger protein 10	protein-coding
chr13	86621827	86621943	+	12.7	Intergenic	-290035	NR_132371	LINC00430	-	long intergenic non-protein coding RNA 430	ncRNA
chr13	71704577	71704693	+	12.7	intron (NM_004392, intron 1 of 6)	162557	NM_004392	DACH1	DACH	dachshund family transcription factor 1	protein-coding
chr14	90396914	90397030	+	12.7	promoter-TSS (NM_006888)	-11	NM_006888	CALM1	CALML2|CAMI|CPVT4|DD132|LQT14|PHKD|caM	calmodulin 1	protein-coding
chr14	100214508	100214624	+	12.7	Intergenic	-24199	NM_003403	YY1	DELTA|INO80S|NF-E1|UCRBP|YIN-YANG-1	YY1 transcription factor	protein-coding
chr14	56118441	56118557	+	12.7	5' UTR (NM_021255, exon 1 of 6)	124	NM_021255	PELI2	-	pellino E3 ubiquitin protein ligase family member 2	protein-coding
chr14	95535084	95535200	+	12.7	promoter-TSS (NR_001459)	156	NM_016417	GLRX5	C14orf87|FLB4739|GRX5|PR01238|PRO1238|PRSA|SIDBA3|SPAHGC	glutaredoxin 5	protein-coding
chr14	101964646	101964762	+	12.7	exon (NM_001376, exon 1 of 78)	176	NM_001376	DYNC1H1	CMT2O|DHC1|DHC1a|DNCH1|DNCL|DNECL|DYHC|Dnchc1|HL-3|SMALED1|p22	dynein cytoplasmic 1 heavy chain 1	protein-coding
chr14	21070118	21070234	+	12.7	promoter-TSS (NM_001278529)	-84	NM_018071	ARHGEF40	SOLO	Rho guanine nucleotide exchange factor 40	protein-coding
chr14	33950920	33951036	+	12.7	promoter-TSS (NM_001308103)	100	NM_022073	EGLN3	HIFP4H3|HIFPH3|PHD3	egl-9 family hypoxia inducible factor 3	protein-coding
chr16	1964725	1964841	+	12.7	promoter-TSS (NR_003142)	43	NM_002952	RPS2	LLREP3|S2	ribosomal protein S2	protein-coding
chr16	46465954	46466070	+	12.7	Intergenic	103085	NM_001004299	ANKRD26P1	-	ankyrin repeat domain 26 pseudogene 1	pseudo
chr17	21969362	21969478	+	12.7	Intergenic	-233575	NR_144546	UBBP4	-	ubiquitin B pseudogene 4	pseudo
chr17	75779688	75779804	+	12.7	5' UTR (NM_005324, exon 1 of 4)	189	NM_005324	H3F3B	H3.3B	H3 histone family member 3B	protein-coding
chr17	81035241	81035357	+	12.7	promoter-TSS (NR_026857)	152	NM_006340	BAIAP2	BAP2|FLAF3|IRSP53	BAI1 associated protein 2	protein-coding
chr17	385556	385672	+	12.7	Intergenic	-24713	NM_001013672	C17orf97	CK20|LIAT1	chromosome 17 open reading frame 97	protein-coding
chr17	2030204	2030320	+	12.7	intron (NR_144476, intron 1 of 12)	150	NM_001383	DPH1	DEDSSH|DPH2L|DPH2L1|OVCA1	diphthamide biosynthesis 1	protein-coding
chr17	12665450	12665566	+	12.7	promoter-TSS (NM_001146312)	-382	NM_153604	MYOCD	MYCD	myocardin	protein-coding
chr17	13017825	13017941	+	12.7	exon (NM_018127, exon 1 of 24)	181	NM_018127	ELAC2	COXPD17|ELC2|HPC2	elaC ribonuclease Z 2	protein-coding
chr17	42964283	42964399	+	12.7	intron (NM_025267, intron 6 of 16)	157	NM_001261434	AARSD1	-	alanyl-tRNA synthetase domain containing 1	protein-coding
chr17	68035820	68035936	+	12.7	promoter-TSS (NM_001320611)	-82	NM_002266	KPNA2	IPOA1|QIP2|RCH1|SRP1-alpha|SRP1alpha	karyopherin subunit alpha 2	protein-coding
chr17	74860033	74860149	+	12.7	promoter-TSS (NM_000835)	-207	NM_000835	GRIN2C	GluN2C|NMDAR2C|NR2C	glutamate ionotropic receptor NMDA type subunit 2C	protein-coding
chr19	45001302	45001418	+	12.7	promoter-TSS (NM_006509)	-89	NM_006509	RELB	I-REL|IREL|REL-B	RELB proto-oncogene, NF-kB subunit	protein-coding
chr19	45885426	45885542	+	12.7	exon (NM_015649, exon 1 of 1)	686	NM_015649	IRF2BP1	-	interferon regulatory factor 2 binding protein 1	protein-coding
chr19	35013058	35013174	+	12.7	intron (NM_001320035, intron 7 of 17)	12796	NM_020895	GRAMD1A	KIAA1533	GRAM domain containing 1A	protein-coding
chr2	27050027	27050143	+	12.7	intron (NR_046730, intron 1 of 1)	179	NR_046730	AGBL5-AS1	-	AGBL5 antisense RNA 1	ncRNA
chr21	9016469	9016585	+	12.7	Intergenic	29157	NR_128714	MIR3687-2	hsa-mir-3687-2	microRNA 3687-2	ncRNA
chr21	9366206	9366322	+	12.7	Intergenic	-176766	NR_135512	LOC105379511	-	nuclear receptor corepressor 1 pseudogene	pseudo
chr21	39313758	39313874	+	12.7	promoter-TSS (NM_018963)	-30	NM_018963	BRWD1	C21orf107|DCAF19|N143|WDR9	bromodomain and WD repeat domain containing 1	protein-coding
chr21	45104666	45104782	+	12.7	intron (NM_001346688, intron 1 of 11)	29673	NM_001112	ADARB1	ADAR2|DRABA2|DRADA2|RED1	adenosine deaminase, RNA specific B1	protein-coding
chr22	35257404	35257520	+	12.7	promoter-TSS (NR_027780)	10	NM_005487	HMGXB4	HMG2L1|HMGBCG|THC211630	HMG-box containing 4	protein-coding
chr22	39319535	39319651	+	12.7	promoter-TSS (NM_001033853)	72	NM_000967	RPL3	ASC-1|L3|TARBP-B	ribosomal protein L3	protein-coding
chr22	12177935	12178051	+	12.7	Intergenic	280587	NR_110761	LOC102723769	-	uncharacterized LOC102723769	ncRNA
chr4	89880907	89881023	+	12.7	Intergenic	-13936	NM_007351	MMRN1	ECM|EMILIN4|GPIa*|MMRN	multimerin 1	protein-coding
chr4	189233922	189234038	+	12.7	Intergenic	-425626	NR_121679	LINC01262	TCONS_l2_00021807	long intergenic non-protein coding RNA 1262	ncRNA
chr5	10563720	10563836	+	12.7	promoter-TSS (NM_001164440)	-545	NM_001164440	ANKRD33B	-	ankyrin repeat domain 33B	protein-coding
chr5	181243729	181243845	+	12.7	promoter-TSS (NR_002591)	119	NM_006098	RACK1	GNB2L1|Gnb2-rs1|H12.3|HLC-7|PIG21	receptor for activated C kinase 1	protein-coding
chr5	49601966	49602082	+	12.7	Intergenic	839376	NM_198449	EMB	GP70	embigin	protein-coding
chr6	158819266	158819382	+	12.7	promoter-TSS (NM_001111077)	100	NM_003379	EZR	CVIL|CVL|HEL-S-105|VIL2	ezrin	protein-coding
chr7	149065917	149066033	+	12.7	Intergenic	24802	NM_152411	ZNF786	-	zinc finger protein 786	protein-coding
chr7	149126238	149126354	+	12.7	promoter-TSS (NM_001001661)	50	NM_001001661	ZNF425	-	zinc finger protein 425	protein-coding
chr7	149285385	149285501	+	12.7	TTS (NM_001195220)	162	NR_015357	LOC155060	-	AI894139 pseudogene	pseudo
chr7	151252037	151252153	+	12.7	intron (NM_001003802, intron 2 of 13)	-3432	NM_003078	SMARCD3	BAF60C|CRACD3|Rsc6p	SWI/SNF related, matrix associated, actin dependent regulator of chromatin, subfamily d, member 3	protein-coding
chr7	56371939	56372055	+	12.7	Intergenic	76378	NR_029420	LOC650226	-	ankyrin repeat domain 26 pseudogene	pseudo
chr7	75915140	75915256	+	12.7	promoter-TSS (NM_000941)	1	NR_039795	MIR4651	mir-4651	microRNA 4651	ncRNA
chr7	157009703	157009819	+	12.7	promoter-TSS (NM_001165255)	-326	NM_005515	MNX1	HB9|HLXB9|HOXHB9|SCRA1	motor neuron and pancreas homeobox 1	protein-coding
chr8	144137837	144137953	+	12.7	exon (NM_016458, exon 1 of 6)	126	NM_016458	HGH1	BRP16|BRP16L|C8orf30A|C8orf30B|FAM203A|FAM203B	HGH1 homolog	protein-coding
chr9	79792785	79792901	+	12.7	Intergenic	-31687	NR_121212	LINC01507	XLOC_000303	long intergenic non-protein coding RNA 1507	ncRNA
chr9	79864095	79864211	+	12.7	intron (NR_121213, intron 1 of 2)	39623	NR_121212	LINC01507	XLOC_000303	long intergenic non-protein coding RNA 1507	ncRNA
chr9	128947387	128947503	+	12.7	promoter-TSS (NM_015354)	-248	NM_015354	NUP188	KIAA0169|hNup188	nucleoporin 188	protein-coding
chr9	136728165	136728281	+	12.7	promoter-TSS (NR_024542)	-39	NR_003672	SNHG7	NCRNA00061	small nucleolar RNA host gene 7	ncRNA
chr9	136807976	136808092	+	12.7	TTS (NM_001039374)	112	NM_017995	RABL6	C9orf86|PARF|RBEL1|pp8875	RAB, member RAS oncogene family-like 6	protein-coding
chrX	101736867	101736983	+	12.7	Intergenic	-77034	NM_014782	ARMCX2	ALEX2|GASP9	armadillo repeat containing, X-linked 2	protein-coding
chrX	115695344	115695460	+	12.7	Intergenic	101895	NM_005032	PLS3	BMND18|T-plastin	plastin 3	protein-coding
chrX	115695952	115696068	+	12.7	Intergenic	102503	NM_005032	PLS3	BMND18|T-plastin	plastin 3	protein-coding
chrX	119482708	119482824	+	12.7	Intergenic	-13646	NR_028443	SLC25A5-AS1	-	SLC25A5 antisense RNA 1	ncRNA
chrX	46759243	46759359	+	12.7	promoter-TSS (NM_001257291)	-129	NM_032591	SLC9A7	NHE-7|NHE7|SLC9A6	solute carrier family 9 member A7	protein-coding
chrX	100732149	100732265	+	12.7	promoter-TSS (NM_001174068)	-59	NM_080737	SYTL4	SLP4	synaptotagmin like 4	protein-coding
chr1	85576681	85576797	+	11.82	intron (NM_001134445, intron 1 of 6)	1624	NM_012137	DDAH1	DDAH|DDAH-1|DDAHI|HEL-S-16	dimethylarginine dimethylaminohydrolase 1	protein-coding
chr1	143239198	143239314	+	11.82	Intergenic	183336	NR_027354	LOC645166	-	lymphocyte-specific protein 1 pseudogene	pseudo
chr1	33349772	33349888	+	11.82	promoter-TSS (NR_125978)	68	NM_004427	PHC2	EDR2|HPH2|PH2	polyhomeotic homolog 2	protein-coding
chr1	99970046	99970162	+	11.82	promoter-TSS (NM_001271685)	315	NM_012243	SLC35A3	AMRS	solute carrier family 35 member A3	protein-coding
chr1	109466663	109466779	+	11.82	5' UTR (NM_001040709, exon 1 of 6)	243	NM_001006603	SYPL2	MG29	synaptophysin like 2	protein-coding
chr1	25820977	25821093	+	11.82	non-coding (NR_024498, exon 1 of 1)	207	NM_019557	MTFR1L	FAM54B|HYST1888|MST116|MSTP116	mitochondrial fission regulator 1 like	protein-coding
chr1	58784022	58784138	+	11.82	promoter-TSS (NM_002228)	33	NM_002228	JUN	AP-1|AP1|c-Jun	Jun proto-oncogene, AP-1 transcription factor subunit	protein-coding
chr1	63317603	63317719	+	11.82	promoter-TSS (NR_038252)	-404	NR_038252	LINC00466	-	long intergenic non-protein coding RNA 466	ncRNA
chr10	100997028	100997144	+	11.82	promoter-TSS (NM_032429)	20	NM_032429	LZTS2	LAPSER1	leucine zipper tumor suppressor 2	protein-coding
chr10	96586802	96586918	+	11.82	5' UTR (NM_020123, exon 1 of 15)	192	NM_020123	TM9SF3	EP70-P-iso|SMBP	transmembrane 9 superfamily member 3	protein-coding
chr10	96833588	96833704	+	11.82	intron (NM_032440, intron 2 of 7)	691	NM_015652	LCOR	C10orf12|MLR2	ligand dependent nuclear receptor corepressor	protein-coding
chr10	126387537	126387653	+	11.82	intron (NM_001288973, intron 1 of 22)	963	NM_003474	ADAM12	ADAM12-OT1|CAR10|MCMP|MCMPMltna|MLTN|MLTNA	ADAM metallopeptidase domain 12	protein-coding
chr10	133373296	133373412	+	11.82	promoter-TSS (NM_004092)	50	NM_004092	ECHS1	ECHS1D|SCEH	enoyl-CoA hydratase, short chain 1	protein-coding
chr11	123061940	123062056	+	11.82	intron (NM_153201, intron 1 of 7)	337	NM_006597	HSPA8	HEL-33|HEL-S-72p|HSC54|HSC70|HSC71|HSP71|HSP73|HSPA10|LAP-1|LAP1|NIP71	heat shock protein family A (Hsp70) member 8	protein-coding
chr11	125429105	125429221	+	11.82	intron (NM_022062, intron 11 of 12)	-66051	NM_203452	LOC403312	-	putative uncharacterized protein MGC39545	protein-coding
chr11	62805355	62805471	+	11.82	promoter-TSS (NM_006362)	79	NM_006362	NXF1	MEX67|TAP	nuclear RNA export factor 1	protein-coding
chr11	507752	507868	+	11.82	promoter-TSS (NM_002939)	-527	NM_002939	RNH1	RAI|RNH	ribonuclease/angiogenin inhibitor 1	protein-coding
chr12	6852493	6852609	+	11.82	promoter-TSS (NM_001331019)	424	NM_003481	USP5	ISOT	ubiquitin specific peptidase 5	protein-coding
chr12	76083861	76083977	+	11.82	intron (NM_001330231, intron 1 of 15)	1114	NM_004537	NAP1L1	NAP1|NAP1L|NRP	nucleosome assembly protein 1 like 1	protein-coding
chr13	77329525	77329641	+	11.82	Intergenic	-2541	NM_015057	MYCBP2	Myc-bp2|PAM|Phr	MYC binding protein 2, E3 ubiquitin protein ligase	protein-coding
chr13	61849617	61849733	+	11.82	Intergenic	179873	NR_046995	LINC00358	-	long intergenic non-protein coding RNA 358	ncRNA
chr13	77026935	77027051	+	11.82	5' UTR (NM_012158, exon 1 of 5)	203	NM_012158	FBXL3	FBL3|FBL3A|FBXL3A	F-box and leucine rich repeat protein 3	protein-coding
chr13	66722539	66722655	+	11.82	intron (NM_020403, intron 2 of 3)	-102572	NR_046527	PCDH9-AS2	-	PCDH9 antisense RNA 2	ncRNA
chr13	91512482	91512598	+	11.82	intron (NM_004466, intron 2 of 7)	113921	NM_004466	GPC5	-	glypican 5	protein-coding
chr13	64968198	64968314	+	11.82	Intergenic	-897791	NR_132362	LINC01052	-	long intergenic non-protein coding RNA 1052	ncRNA
chr13	65310936	65311052	+	11.82	Intergenic	-555053	NR_132362	LINC01052	-	long intergenic non-protein coding RNA 1052	ncRNA
chr13	65401607	65401723	+	11.82	Intergenic	-464382	NR_132362	LINC01052	-	long intergenic non-protein coding RNA 1052	ncRNA
chr13	65895960	65896076	+	11.82	Intergenic	29971	NR_132362	LINC01052	-	long intergenic non-protein coding RNA 1052	ncRNA
chr13	66706004	66706120	+	11.82	intron (NM_020403, intron 2 of 3)	-119107	NR_046527	PCDH9-AS2	-	PCDH9 antisense RNA 2	ncRNA
chr14	19170125	19170241	+	11.82	Intergenic	-71863	NR_133911	BMS1P22	-	BMS1, ribosome biogenesis factor pseudogene 22	pseudo
chr14	64914661	64914777	+	11.82	intron (NM_001202558, intron 1 of 12)	358	NM_145165	CHURC1	C14orf52|My015|chch	churchill domain containing 1	protein-coding
chr14	69573202	69573318	+	11.82	exon (NM_001271507, exon 2 of 2)	1623	NM_020181	CCDC177	C14orf162|PLPL	coiled-coil domain containing 177	protein-coding
chr14	18688448	18688564	+	11.82	Intergenic	-54872	NR_046104	LOC642426	-	uncharacterized LOC642426	ncRNA
chr14	19097347	19097463	+	11.82	TTS (NR_122112)	915	NR_133911	BMS1P22	-	BMS1, ribosome biogenesis factor pseudogene 22	pseudo
chr14	19167905	19168021	+	11.82	Intergenic	-69643	NR_133911	BMS1P22	-	BMS1, ribosome biogenesis factor pseudogene 22	pseudo
chr14	31419990	31420106	+	11.82	promoter-TSS (NR_110045)	534	NM_015473	HEATR5A	C14orf125	HEAT repeat containing 5A	protein-coding
chr14	58395882	58395998	+	11.82	promoter-TSS (NM_207377)	14	NM_207377	TOMM20L	UNQ9438	translocase of outer mitochondrial membrane 20 like	protein-coding
chr14	103084152	103084268	+	11.82	promoter-TSS (NM_001330236)	0	NM_001330236	LOC107984640	-	translation initiation factor IF-2-like	protein-coding
chr14	103412260	103412376	+	11.82	intron (NM_002376, intron 2 of 15)	26954	NM_002376	MARK3	CTAK1|KP78|PAR1A|Par-1a	microtubule affinity regulating kinase 3	protein-coding
chr14	103921503	103921619	+	11.82	promoter-TSS (NM_001127393)	5	NM_004894	C14orf2	MP68|PLPM	chromosome 14 open reading frame 2	protein-coding
chr14	104978258	104978374	+	11.82	promoter-TSS (NM_138420)	41	NM_138420	AHNAK2	C14orf78	AHNAK nucleoprotein 2	protein-coding
chr15	67521584	67521700	+	11.82	promoter-TSS (NR_040055)	202	NR_040051	IQCH-AS1	-	IQCH antisense RNA 1	ncRNA
chr15	66253187	66253303	+	11.82	intron (NM_032445, intron 1 of 22)	492	NM_032445	MEGF11	-	multiple EGF like domains 11	protein-coding
chr16	2205218	2205334	+	11.82	promoter-TSS (NM_001199173)	99	NM_022372	MLST8	GBL|GbetaL|LST8|POP3|WAT1	MTOR associated protein, LST8 homolog	protein-coding
chr16	9091621	9091737	+	11.82	promoter-TSS (NM_014117)	-1	NM_014117	C16orf72	PRO0149	chromosome 16 open reading frame 72	protein-coding
chr16	56932088	56932204	+	11.82	promoter-TSS (NM_001010989)	56	NM_014685	HERPUD1	HERP|Mif1|SUP	homocysteine inducible ER protein with ubiquitin like domain 1	protein-coding
chr16	68023096	68023212	+	11.82	exon (NM_018380, exon 1 of 1)	210	NM_017803	DUS2	DUS2L|SMM1|URLC8	dihydrouridine synthase 2	protein-coding
chr16	74998515	74998631	+	11.82	promoter-TSS (NM_032268)	-444	NM_032268	ZNRF1	NIN283	zinc and ring finger 1	protein-coding
chr17	45316619	45316735	+	11.82	intron (NM_003954, intron 1 of 15)	387	NM_003954	MAP3K14	FTDCR1B|HS|HSNIK|NIK	mitogen-activated protein kinase kinase kinase 14	protein-coding
chr17	75784802	75784918	+	11.82	promoter-TSS (NR_038131)	21	NM_001080419	UNK	UNKEMPT|ZC3H5|ZC3HDC5	unkempt family zinc finger	protein-coding
chr17	81110710	81110826	+	11.82	TTS (NM_017450)	14605	NR_030394	MIR657	MIRN657|hsa-mir-657	microRNA 657	ncRNA
chr17	4899430	4899546	+	11.82	promoter-TSS (NM_001145536)	-165	NM_001145536	C17orf107	-	chromosome 17 open reading frame 107	protein-coding
chr17	5042311	5042427	+	11.82	Intergenic	-6937	NM_017986	SLC52A1	GPCR42|GPR172B|PAR2|RBFVD|RFT1|RFVT1|hRFT1	solute carrier family 52 member 1	protein-coding
chr17	7484343	7484459	+	11.82	promoter-TSS (NM_020899)	22	NM_000937	POLR2A	POLR2|POLRA|RPB1|RPBh1|RPO2|RPOL2|RpIILS|hRPB220|hsRPB1	RNA polymerase II subunit A	protein-coding
chr17	16000235	16000351	+	11.82	promoter-TSS (NM_001042697)	-601	NM_001042697	ZSWIM7	SWS1	zinc finger SWIM-type containing 7	protein-coding
chr17	48646795	48646911	+	11.82	Intergenic	-14294	NR_029582	MIR196A1	MIRN196-1|MIRN196A1|mir-196a-1	microRNA 196a-1	ncRNA
chr17	59619805	59619921	+	11.82	5' UTR (NM_001288653, exon 1 of 32)	174	NM_004859	CLTC	CHC|CHC17|CLH-17|CLTCL2|Hc	clathrin heavy chain	protein-coding
chr17	75874720	75874836	+	11.82	exon (NM_033452, exon 6 of 6)	3797	NM_033452	TRIM47	GOA|RNF100	tripartite motif containing 47	protein-coding
chr17	80260883	80260999	+	11.82	promoter-TSS (NM_020954)	80	NM_020914	RNF213	ALO17|C17orf27|KIAA1618|MYMY2|MYSTR|NET57	ring finger protein 213	protein-coding
chr17	80415498	80415614	+	11.82	promoter-TSS (NR_029376)	-388	NR_029376	LOC100294362	-	uncharacterized LOC100294362	ncRNA
chr17	83079584	83079700	+	11.82	promoter-TSS (NM_001004431)	-49	NM_001004431	METRNL	-	meteorin like, glial cell differentiation regulator	protein-coding
chr18	26656994	26657110	+	11.82	intron (NM_001258222, intron 1 of 4)	349	NM_198991	KCTD1	C18orf5|SENS	potassium channel tetramerization domain containing 1	protein-coding
chr18	31042668	31042784	+	11.82	promoter-TSS (NM_001941)	89	NM_001941	DSC3	CDHF3|DSC|DSC1|DSC2|DSC4|HT-CP	desmocollin 3	protein-coding
chr18	31102049	31102165	+	11.82	5' UTR (NM_004949, exon 1 of 17)	325	NM_004949	DSC2	ARVD11|CDHF2|DG2|DGII/III|DSC3	desmocollin 2	protein-coding
chr19	44747435	44747551	+	11.82	Intergenic	-1228	NM_005178	BCL3	BCL4|D19S37	B-cell CLL/lymphoma 3	protein-coding
chr19	1269272	1269388	+	11.82	promoter-TSS (NM_001300829)	62	NM_001280	CIRBP	CIRP	cold inducible RNA binding protein	protein-coding
chr19	3359357	3359473	+	11.82	promoter-TSS (NM_001245005)	-148	NM_005597	NFIC	CTF|CTF5|NF-I|NFI	nuclear factor I C	protein-coding
chr19	5622607	5622723	+	11.82	promoter-TSS (NM_001201338)	262	NM_014649	SAFB2	-	scaffold attachment factor B2	protein-coding
chr19	29873477	29873593	+	11.82	Intergenic	-50109	NM_003796	URI1	C19orf2|NNX3|PPP1R19|RMP|URI	URI1, prefoldin like chaperone	protein-coding
chr19	45496586	45496702	+	11.82	intron (NM_206900, intron 1 of 9)	411	NM_005619	RTN2	NSP2|NSPL1|NSPLI|SPG12	reticulon 2	protein-coding
chr19	680301	680417	+	11.82	exon (NM_005860, exon 3 of 5)	3970	NM_005860	FSTL3	FLRG|FSRP	follistatin like 3	protein-coding
chr19	29811290	29811406	+	11.82	promoter-TSS (NM_001238)	-646	NM_001238	CCNE1	CCNE|pCCNE1	cyclin E1	protein-coding
chr2	62196092	62196208	+	11.82	promoter-TSS (NM_006577)	23	NM_006577	B3GNT2	3-Gn-T1|3-Gn-T2|B3GN-T2|B3GNT|B3GNT-2|B3GNT1|BETA3GNT|BGNT2|BGnT-2|beta-1|beta3Gn-T1|beta3Gn-T2	UDP-GlcNAc:betaGal beta-1,3-N-acetylglucosaminyltransferase 2	protein-coding
chr2	64524570	64524686	+	11.82	promoter-TSS (NR_039633)	323	NM_017657	AFTPH	Nbla10388	aftiphilin	protein-coding
chr2	169733816	169733932	+	11.82	promoter-TSS (NM_144711)	28	NM_144711	KLHL23	DITHP	kelch like family member 23	protein-coding
chr2	20447097	20447213	+	11.82	promoter-TSS (NM_004040)	84	NM_004040	RHOB	ARH6|ARHB|MST081|MSTP081|RHOH6	ras homolog family member B	protein-coding
chr2	38377082	38377198	+	11.82	promoter-TSS (NM_001308076)	283	NM_022374	ATL2	ARL3IP2|ARL6IP2|aip-2|atlastin2	atlastin GTPase 2	protein-coding
chr2	42809917	42810033	+	11.82	Intergenic	-17364	NM_012205	HAAO	3-HAO|HAO	3-hydroxyanthranilate 3,4-dioxygenase	protein-coding
chr2	47044010	47044126	+	11.82	intron (NM_020458, intron 15 of 19)	-102213	NM_139279	MCFD2	F5F8D|F5F8D2|LMAN1IP|SDNSF	multiple coagulation factor deficiency 2	protein-coding
chr20	43457907	43458023	+	11.82	non-coding (NR_034009, exon 1 of 7)	101	NM_006275	SRSF6	B52|HEL-S-91|SFRS6|SRP55	serine and arginine rich splicing factor 6	protein-coding
chr22	23849673	23849789	+	11.82	intron (NR_003082, intron 4 of 4)	-6972	NM_030807	SLC2A11	GLUT10|GLUT11	solute carrier family 2 member 11	protein-coding
chr22	38317164	38317280	+	11.82	5' UTR (NM_152221, exon 1 of 11)	186	NM_001894	CSNK1E	CKIepsilon|HCKIE	casein kinase 1 epsilon	protein-coding
chr22	21625060	21625176	+	11.82	Intergenic	4933	NM_001017964	YDJC	-	YdjC homolog (bacterial)	protein-coding
chr22	31122981	31123097	+	11.82	exon (NM_001002837, exon 1 of 13)	116	NM_014422	INPP5J	INPP5|PIB5PA|PIPP	inositol polyphosphate-5-phosphatase J	protein-coding
chr22	38169245	38169361	+	11.82	exon (NM_001004426, exon 2 of 16)	12451	NM_003560	PLA2G6	CaI-PLA2|GVI|INAD1|IPLA2-VIA|NBIA2|NBIA2A|NBIA2B|PARK14|PLA2|PNPLA9|iPLA2|iPLA2beta	phospholipase A2 group VI	protein-coding
chr22	41620885	41621001	+	11.82	promoter-TSS (NM_001288977)	114	NM_015704	DESI1	D15Wsu75e|DESI2|DJ347H13.4|DeSI-1|FAM152B|PPPDE2	desumoylating isopeptidase 1	protein-coding
chr4	13547741	13547857	+	11.82	promoter-TSS (NR_015450)	25	NR_015450	LINC01096	-	long intergenic non-protein coding RNA 1096	ncRNA
chr4	102501158	102501274	+	11.82	promoter-TSS (NM_001165412)	-113	NM_003998	NFKB1	CVID12|EBP-1|KBF1|NF-kB1|NF-kappa-B|NF-kappaB|NFKB-p105|NFKB-p50|NFkappaB|p105|p50	nuclear factor kappa B subunit 1	protein-coding
chr5	31639003	31639119	+	11.82	promoter-TSS (NM_178140)	-349	NM_015022	PDZD2	AIPC|PAPIN|PDZK3|PIN1	PDZ domain containing 2	protein-coding
chr5	69189654	69189770	+	11.82	exon (NM_022909, exon 1 of 9)	164	NM_022909	CENPH	-	centromere protein H	protein-coding
chr5	132227943	132228059	+	11.82	promoter-TSS (NM_001142598)	-138	NM_004199	P4HA2	MYP25	prolyl 4-hydroxylase subunit alpha 2	protein-coding
chr6	144008017	144008133	+	11.82	non-coding (NR_002768, exon 1 of 1)	341	NM_002656	PLAGL1	LOT1|ZAC|ZAC1	PLAG1 like zinc finger 1	protein-coding
chr6	35496827	35496943	+	11.82	TTS (NM_003322)	199	NM_003214	TEAD3	DTEF-1|ETFR-1|TEAD-3|TEAD5|TEF-5|TEF5	TEA domain transcription factor 3	protein-coding
chr6	119078526	119078642	+	11.82	promoter-TSS (NM_024581)	63	NM_024581	FAM184A	C6orf60	family with sequence similarity 184 member A	protein-coding
chr6	154995482	154995598	+	11.82	Intergenic	-94749	NM_012454	TIAM2	STEF|TIAM-2	T-cell lymphoma invasion and metastasis 2	protein-coding
chr6	155819266	155819382	+	11.82	Intergenic	-127473	NR_031606	MIR1202	MIRN1202|hsa-mir-1202	microRNA 1202	ncRNA
chr7	56064219	56064335	+	11.82	promoter-TSS (NM_001130069)	53	NM_015411	SUMF2	pFGE	sulfatase modifying factor 2	protein-coding
chr7	87219739	87219855	+	11.82	5' UTR (NM_024315, exon 1 of 4)	201	NM_024315	TMEM243	C7orf23|MM-TRAG|MMTRAG	transmembrane protein 243	protein-coding
chr7	101363138	101363254	+	11.82	intron (NM_133457, intron 1 of 12)	376	NM_133457	COL26A1	EMI6|EMID2|EMU2|SH2B	collagen type XXVI alpha 1 chain	protein-coding
chr7	157336582	157336698	+	11.82	promoter-TSS (NM_005494)	-376	NM_005494	DNAJB6	DJ4|DnaJ|HHDJ1|HSJ-2|HSJ2|LGMD1D|LGMD1E|MRJ|MSJ-1	DnaJ heat shock protein family (Hsp40) member B6	protein-coding
chr7	60928458	60928574	+	11.82	Intergenic	2375540	NR_003952	ZNF733P	ZNF733	zinc finger protein 733, pseudogene	pseudo
chr7	74254595	74254711	+	11.82	promoter-TSS (NM_001278791)	-195	NM_002914	RFC2	RFC40	replication factor C subunit 2	protein-coding
chr7	124033042	124033158	+	11.82	5' UTR (NM_001136002, exon 1 of 1)	369	NM_001136002	TMEM229A	-	transmembrane protein 229A	protein-coding
chr7	128409678	128409794	+	11.82	intron (NM_001142576, intron 1 of 15)	246	NM_000883	IMPDH1	IMPD|IMPD1|IMPDH-I|LCA11|RP10|sWSS2608	inosine monophosphate dehydrogenase 1	protein-coding
chr7	139471763	139471879	+	11.82	intron (NM_198508, intron 3 of 4)	11890	NM_198508	KLRG2	CLEC15B	killer cell lectin like receptor G2	protein-coding
chr7	141701974	141702090	+	11.82	exon (NM_001080392, exon 1 of 9)	121	NM_001080392	KIAA1147	LCHN|PRO2561	KIAA1147	protein-coding
chr7	144835719	144835835	+	11.82	intron (NM_001042482, intron 1 of 7)	276	NM_022445	TPK1	HTPK1|PP20|THMD5	thiamin pyrophosphokinase 1	protein-coding
chr7	149147192	149147308	+	11.82	promoter-TSS (NM_170686)	-218	NM_020781	ZNF398	P51|P71|ZER6	zinc finger protein 398	protein-coding
chr7	149692740	149692856	+	11.82	Intergenic	-22213	NM_032534	KRBA1	-	KRAB-A domain containing 1	protein-coding
chr7	149765486	149765602	+	11.82	exon (NM_207336, exon 5 of 5)	7935	NM_207336	ZNF467	EZI|Zfp467	zinc finger protein 467	protein-coding
chr9	136991991	136992107	+	11.82	promoter-TSS (NM_001329678)	-369	NM_183241	C9orf142	PAXX|XLS	chromosome 9 open reading frame 142	protein-coding
chr9	62802561	62802677	+	11.82	intron (NR_121647, intron 1 of 4)	1154	NR_121647	LINC01410	-	long intergenic non-protein coding RNA 1410	ncRNA
chr9	137255216	137255332	+	11.82	promoter-TSS (NM_015456)	-26	NM_015456	NELFB	COBRA1|NELF-B	negative elongation factor complex member B	protein-coding
chr9	36748549	36748665	+	11.82	Intergenic	74992	NR_039686	MIR4475	-	microRNA 4475	ncRNA
chr9	79893975	79894091	+	11.82	intron (NR_121213, intron 1 of 2)	69503	NR_121212	LINC01507	XLOC_000303	long intergenic non-protein coding RNA 1507	ncRNA
chr9	120793224	120793340	+	11.82	promoter-TSS (NR_027442)	180	NM_012164	FBXW2	FBW2|Fwd2|Md6	F-box and WD repeat domain containing 2	protein-coding
chr9	137070411	137070527	+	11.82	5' UTR (NM_178448, exon 1 of 6)	107	NM_178448	SAPCD2	C9orf140|p42.3	suppressor APC domain containing 2	protein-coding
chrX	104112779	104112895	+	11.82	non-coding (NR_026694, exon 1 of 4)	311	NM_001143978	ZCCHC18	PNMA7B|SIZN2	zinc finger CCHC-type containing 18	protein-coding
chrX	115561408	115561524	+	11.82	intron (NM_005032, intron 1 of 15)	616	NM_005032	PLS3	BMND18|T-plastin	plastin 3	protein-coding
chrX	154374416	154374532	+	11.82	intron (NM_001456, intron 1 of 46)	164	NM_001456	FLNA	ABP-280|ABPX|CSBS|CVD1|FLN|FLN-A|FLN1|FMD|MNS|NHBP|OPD|OPD1|OPD2|XLVD|XMVD	filamin A	protein-coding
chrX	41334159	41334275	+	11.82	promoter-TSS (NR_126094)	55	NM_001356	DDX3X	CAP-Rf|DBX|DDX14|DDX3|HLP2|MRX102	DEAD-box helicase 3, X-linked	protein-coding
chrX	103710430	103710546	+	11.82	promoter-TSS (NM_182541)	-421	NM_182541	TMEM31	-	transmembrane protein 31	protein-coding
chrX	106468654	106468770	+	11.82	Intergenic	-143218	NM_018015	CXorf57	-	chromosome X open reading frame 57	protein-coding
chrX	109911554	109911670	+	11.82	Intergenic	41211	NR_039659	MIR4454	-	microRNA 4454	ncRNA
chrX	110109672	110109788	+	11.82	intron (NM_032227, intron 4 of 6)	27612	NR_039774	MIR3978	-	microRNA 3978	ncRNA
chrX	115713513	115713629	+	11.82	Intergenic	120064	NM_005032	PLS3	BMND18|T-plastin	plastin 3	protein-coding
chrX	118823602	118823718	+	11.82	promoter-TSS (NM_001312891)	-83	NM_173798	ZCCHC12	PNMA7A|SIZN|SIZN1	zinc finger CCHC-type containing 12	protein-coding
chrX	120125572	120125688	+	11.82	intron (NR_131238, intron 2 of 4)	-5930	NR_126557	LINC01402	GS1-421I3.4|TCONS_00017087	long intergenic non-protein coding RNA 1402	ncRNA
chrX	129932511	129932627	+	11.82	Intergenic	26448	NM_006649	UTP14A	NYCO16|SDCCAG16|dJ537K23.3	UTP14A small subunit processome component	protein-coding
chrX	133985433	133985549	+	11.82	5' UTR (NM_001164617, exon 1 of 9)	155	NM_004484	GPC3	DGSX|GTR2-2|MXR7|OCI-5|SDYS|SGB|SGBS|SGBS1	glypican 3	protein-coding
chrX	153875470	153875586	+	11.82	intron (NM_001278116, intron 2 of 28)	416	NM_000425	L1CAM	CAML1|CD171|HSAS|HSAS1|MASA|MIC5|N-CAM-L1|N-CAML1|NCAM-L1|S10|SPG1	L1 cell adhesion molecule	protein-coding
chr1	182391793	182391909	+	10.93	promoter-TSS (NM_001033056)	355	NM_002065	GLUL	GLNS|GS|PIG43|PIG59	glutamate-ammonia ligase	protein-coding
chr1	1511549	1511665	+	10.93	promoter-TSS (NM_001170536)	-536	NM_018188	ATAD3A	HAYOS	ATPase family, AAA domain containing 3A	protein-coding
chr1	3857049	3857165	+	10.93	promoter-TSS (NR_104222)	126	NM_014704	CEP104	CFAP256|GlyBP|JBTS25|KIAA0562|ROC22	centrosomal protein 104	protein-coding
chr1	11655114	11655230	+	10.93	promoter-TSS (NM_012168)	315	NM_033182	FBXO44	FBG3|FBX30|FBX6A|Fbx44|Fbxo6a	F-box protein 44	protein-coding
chr1	23369024	23369140	+	10.93	promoter-TSS (NR_033691)	111	NM_138479	ZNF436-AS1	C1orf213	ZNF436 antisense RNA 1	ncRNA
chr1	26827067	26827183	+	10.93	exon (NM_032283, exon 1 of 8)	415	NM_032283	ZDHHC18	DHHC-18|DHHC18	zinc finger DHHC-type containing 18	protein-coding
chr1	28268840	28268956	+	10.93	intron (NM_031459, intron 1 of 9)	9446	NM_031459	SESN2	HI95|SES2|SEST2	sestrin 2	protein-coding
chr1	28552819	28552935	+	10.93	promoter-TSS (NM_017846)	-140	NM_017846	TRNAU1AP	PRO1902|SECP43|TRSPAP1	tRNA selenocysteine 1 associated protein 1	protein-coding
chr1	31757987	31758103	+	10.93	TTS (NR_036216)	690	NR_036216	MIR4254	-	microRNA 4254	ncRNA
chr1	31816110	31816226	+	10.93	promoter-TSS (NM_001281987)	-117	NM_144569	SPOCD1	PPP1R146	SPOC domain containing 1	protein-coding
chr1	32336256	32336372	+	10.93	promoter-TSS (NM_023009)	-75	NM_023009	MARCKSL1	F52|MACMARCKS|MLP|MLP1|MRP	MARCKS like 1	protein-coding
chr1	35079265	35079381	+	10.93	promoter-TSS (NM_001289089)	-40	NM_024772	ZMYM1	MYM	zinc finger MYM-type containing 1	protein-coding
chr1	36099366	36099482	+	10.93	exon (NM_001294347, exon 4 of 4)	10572	NM_017825	ADPRHL2	ARH3	ADP-ribosylhydrolase like 2	protein-coding
chr1	54781487	54781603	+	10.93	exon (NM_001114108, exon 7 of 7)	-16992	NM_152268	PARS2	MT-PRORS|proRS	prolyl-tRNA synthetase 2, mitochondrial (putative)	protein-coding
chr1	58463628	58463744	+	10.93	Intergenic	83113	NM_145243	OMA1	2010001O09Rik|DAB1|MPRP-1|MPRP1|YKR087C|ZMPOMA1|peptidase	OMA1 zinc metallopeptidase	protein-coding
chr1	61742551	61742667	+	10.93	intron (NM_176877, intron 1 of 42)	132	NM_005799	PATJ	Cipp|INADL|InaD-like|hINADL	PATJ, crumbs cell polarity complex component	protein-coding
chr1	65792874	65792990	+	10.93	promoter-TSS (NM_002600)	-241	NM_002600	PDE4B	DPDE4|PDEIVB	phosphodiesterase 4B	protein-coding
chr1	65793597	65793713	+	10.93	intron (NM_002600, intron 1 of 16)	482	NM_002600	PDE4B	DPDE4|PDEIVB	phosphodiesterase 4B	protein-coding
chr1	67053889	67054005	+	10.93	exon (NM_015139, exon 1 of 12)	450	NM_015139	SLC35D1	UGTREL7	solute carrier family 35 member D1	protein-coding
chr1	67430252	67430368	+	10.93	5' UTR (NM_015640, exon 1 of 8)	130	NM_015640	SERBP1	CGI-55|CHD3IP|HABP4L|PAI-RBP1|PAIRBP1	SERPINE1 mRNA binding protein 1	protein-coding
chr1	81801508	81801624	+	10.93	intron (NM_001330645, intron 1 of 20)	1169	NM_012302	ADGRL2	CIRL2|CL2|LEC1|LPHH1|LPHN2	adhesion G protein-coupled receptor L2	protein-coding
chr1	89821091	89821207	+	10.93	promoter-TSS (NM_018103)	135	NM_018103	LRRC8D	LRRC5	leucine rich repeat containing 8 family member D	protein-coding
chr1	100038059	100038175	+	10.93	promoter-TSS (NM_033055)	-116	NM_033055	MFSD14A	HIAT1	major facilitator superfamily domain containing 14A	protein-coding
chr1	109984849	109984965	+	10.93	5' UTR (NM_006621, exon 1 of 17)	142	NM_006621	AHCYL1	DCAL|IRBIT|PPP1R78|PRO0233|XPVKONA	adenosylhomocysteinase like 1	protein-coding
chr1	110150709	110150825	+	10.93	5' UTR (NM_001010898, exon 1 of 12)	253	NM_001010898	SLC6A17	MRT48|NTT4	solute carrier family 6 member 17	protein-coding
chr1	114670136	114670252	+	10.93	promoter-TSS (NM_001256404)	-83	NM_198459	DENND2C	dJ1156J9.1	DENN domain containing 2C	protein-coding
chr1	220733235	220733351	+	10.93	Intergenic	-14953	NM_017898	2019-03-02	MOSC2	mitochondrial amidoxime reducing component 2	protein-coding
chr1	225471412	225471528	+	10.93	Intergenic	-42615	NM_002296	LBR	DHCR14B|LMN2R|PHA|TDRD18	lamin B receptor	protein-coding
chr1	225882439	225882555	+	10.93	5' UTR (NM_014698, exon 1 of 25)	223	NM_014698	TMEM63A	KIAA0792	transmembrane protein 63A	protein-coding
chr1	228082713	228082829	+	10.93	promoter-TSS (NM_001024228)	111	NM_001658	ARF1	-	ADP ribosylation factor 1	protein-coding
chr1	228416299	228416415	+	10.93	intron (NM_016102, intron 1 of 6)	525	NM_016102	TRIM17	RBCC|RNF16|terf	tripartite motif containing 17	protein-coding
chr1	246785632	246785748	+	10.93	Intergenic	-3927	NM_207326	LINC01341	-	long intergenic non-protein coding RNA 1341	ncRNA
chr1	33624806	33624922	+	10.93	intron (NM_001281956, intron 34 of 70)	152233	NM_145238	ZSCAN20	KOX29|ZFP-31|ZNF31|ZNF360	zinc finger and SCAN domain containing 20	protein-coding
chr1	75786251	75786367	+	10.93	promoter-TSS (NR_003042)	115	NM_004582	RABGGTB	GGTB	Rab geranylgeranyltransferase beta subunit	protein-coding
chr10	101066209	101066325	+	10.93	promoter-TSS (NR_135068)	-32	NM_030929	KAZALD1	BONO1|FKSG28|FKSG40|IGFBP-rP10	Kazal type serine peptidase inhibitor domain 1	protein-coding
chr10	102502562	102502678	+	10.93	exon (NM_005736, exon 1 of 11)	135	NM_005736	ACTR1A	ARP1|Arp1A|CTRN1	ARP1 actin-related protein 1 homolog A, centractin alpha	protein-coding
chr10	125823078	125823194	+	10.93	promoter-TSS (NM_078468)	132	NM_000375	UROS	UROIIIS	uroporphyrinogen III synthase	protein-coding
chr10	12349169	12349285	+	10.93	promoter-TSS (NM_020397)	-316	NM_020397	CAMK1D	CKLiK|CaM-K1|CaMKID	calcium/calmodulin dependent protein kinase ID	protein-coding
chr10	41849285	41849401	+	10.93	Intergenic	518702	NR_024380	LOC441666	-	zinc finger protein 91 pseudogene	pseudo
chr10	52778073	52778189	+	10.93	Intergenic	-6431	NM_000242	MBL2	COLEC1|HSMBPC|MBL|MBL2D|MBP|MBP-C|MBP1|MBPD	mannose binding lectin 2	protein-coding
chr10	84139554	84139670	+	10.93	intron (NM_014394, intron 1 of 8)	183	NM_014394	GHITM	DERP2|HSPC282|MICS1|My021|PTD010|TMBIM5	growth hormone inducible transmembrane protein	protein-coding
chr10	110225948	110226064	+	10.93	promoter-TSS (NM_005962)	2	NM_005962	MXI1	MAD2|MXD2|MXI|bHLHc11	MAX interactor 1, dimerization protein	protein-coding
chr10	114044029	114044145	+	10.93	promoter-TSS (NM_000684)	40	NM_000684	ADRB1	ADRB1R|B1AR|BETA1AR|RHR	adrenoceptor beta 1	protein-coding
chr10	117375119	117375235	+	10.93	exon (NM_173791, exon 1 of 5)	290	NM_173791	PDZD8	PDZK8	PDZ domain containing 8	protein-coding
chr10	118342109	118342225	+	10.93	intron (NM_022063, intron 1 of 8)	160	NM_022063	FAM204A	C10orf84|bA319I23.1	family with sequence similarity 204 member A	protein-coding
chr10	122461382	122461498	+	10.93	promoter-TSS (NM_002775)	-85	NM_002775	HTRA1	ARMD7|CADASIL2|CARASIL|HtrA|L56|ORF480|PRSS11	HtrA serine peptidase 1	protein-coding
chr10	124743956	124744072	+	10.93	5' UTR (NM_014661, exon 1 of 5)	347	NM_014661	FAM53B	KIAA0140|bA12J10.2|smp	family with sequence similarity 53 member B	protein-coding
chr10	133199065	133199181	+	10.93	exon (NM_152643, exon 14 of 30)	-31151	NM_003577	UTF1	-	undifferentiated embryonic cell transcription factor 1	protein-coding
chr11	119084909	119085025	+	10.93	promoter-TSS (NM_000190)	90	NM_000190	HMBS	PBG-D|PBGD|PORC|UPS	hydroxymethylbilane synthase	protein-coding
chr11	68903823	68903939	+	10.93	promoter-TSS (NM_181514)	30	NM_002180	IGHMBP2	CATF1|CMT2S|HCSA|HMN6|SMARD1|SMUBP2|ZFAND7	immunoglobulin mu binding protein 2	protein-coding
chr11	73982664	73982780	+	10.93	5' UTR (NM_003355, exon 1 of 8)	122	NM_003355	UCP2	BMIQ4|SLC25A8|UCPH	uncoupling protein 2	protein-coding
chr11	118436325	118436441	+	10.93	promoter-TSS (NM_001197104)	-107	NM_005933	KMT2A	ALL-1|CXXC7|HRX|HTRX1|MLL|MLL-AF9|MLL/GAS7|MLL1|MLL1A|TET1-MLL|TRX1|WDSTS	lysine methyltransferase 2A	protein-coding
chr12	3077509	3077625	+	10.93	intron (NM_001168320, intron 1 of 7)	212	NM_006675	TSPAN9	NET-5|NET5|PP1057	tetraspanin 9	protein-coding
chr12	125065644	125065760	+	10.93	exon (NM_001319839, exon 1 of 17)	335	NM_023928	AACS	ACSF1|SUR-5	acetoacetyl-CoA synthetase	protein-coding
chr12	15789229	15789345	+	10.93	5' UTR (NM_004447, exon 1 of 21)	289	NM_004447	EPS8	DFNB102	epidermal growth factor receptor pathway substrate 8	protein-coding
chr12	54279643	54279759	+	10.93	promoter-TSS (NM_002136)	430	NM_012117	CBX5	HEL25|HP1|HP1A	chromobox 5	protein-coding
chr13	84104437	84104553	+	10.93	Intergenic	-36107	NR_046871	LINC00333	NCRNA00333	long intergenic non-protein coding RNA 333	ncRNA
chr13	112588084	112588200	+	10.93	promoter-TSS (NM_001286277)	43	NM_006322	TUBGCP3	104p|GCP3|Grip104|SPBC98|Spc98|Spc98p	tubulin gamma complex associated protein 3	protein-coding
chr13	62254816	62254932	+	10.93	Intergenic	42592	NR_125787	LINC01075	-	long intergenic non-protein coding RNA 1075	ncRNA
chr13	62451103	62451219	+	10.93	Intergenic	238879	NR_125787	LINC01075	-	long intergenic non-protein coding RNA 1075	ncRNA
chr13	62826491	62826607	+	10.93	Intergenic	-19190	NR_047029	LINC00448	-	long intergenic non-protein coding RNA 448	ncRNA
chr13	64223137	64223253	+	10.93	Intergenic	-379070	NR_130763	LOC102723968	-	uncharacterized LOC102723968	ncRNA
chr13	64910952	64911068	+	10.93	Intergenic	-955037	NR_132362	LINC01052	-	long intergenic non-protein coding RNA 1052	ncRNA
chr13	66052316	66052432	+	10.93	Intergenic	-85945	NR_039692	MIR548X2	-	microRNA 548x-2	ncRNA
chr13	66605972	66606088	+	10.93	intron (NM_001318373, intron 3 of 3)	-219139	NR_046527	PCDH9-AS2	-	PCDH9 antisense RNA 2	ncRNA
chr13	67326759	67326875	+	10.93	Intergenic	-45570	NR_130792	LINC00364	-	long intergenic non-protein coding RNA 364	ncRNA
chr13	68232502	68232618	+	10.93	Intergenic	652765	NR_038878	LINC00550	-	long intergenic non-protein coding RNA 550	ncRNA
chr13	72665136	72665252	+	10.93	Intergenic	-62555	NM_024808	BORA	C13orf34	bora, aurora kinase A activator	protein-coding
chr13	73029443	73029559	+	10.93	Intergenic	-25475	NM_001730	KLF5	BTEB2|CKLF|IKLF	Kruppel like factor 5	protein-coding
chr13	74555062	74555178	+	10.93	intron (NR_034025, intron 2 of 2)	2277	NR_034024	LINC00347	-	long intergenic non-protein coding RNA 347	ncRNA
chr13	77918851	77918967	+	10.93	promoter-TSS (NM_001122659)	-78	NM_000115	EDNRB	ABCDS|ET-B|ET-BR|ETB|ETB1|ETBR|ETRB|HSCR|HSCR2|WS4A	endothelin receptor type B	protein-coding
chr13	65846734	65846850	+	10.93	Intergenic	-19255	NR_132362	LINC01052	-	long intergenic non-protein coding RNA 1052	ncRNA
chr13	67036504	67036620	+	10.93	intron (NM_001318372, intron 2 of 4)	45676	NR_046637	PCDH9-AS4	-	PCDH9 antisense RNA 4	ncRNA
chr13	67080374	67080490	+	10.93	intron (NM_001318372, intron 2 of 4)	89546	NR_046637	PCDH9-AS4	-	PCDH9 antisense RNA 4	ncRNA
chr13	67797660	67797776	+	10.93	Intergenic	425331	NR_130792	LINC00364	-	long intergenic non-protein coding RNA 364	ncRNA
chr14	30182368	30182484	+	10.93	Intergenic	-254684	NM_002742	PRKD1	PKC-MU|PKCM|PKD|PRKCM	protein kinase D1	protein-coding
chr14	31025860	31025976	+	10.93	promoter-TSS (NM_001254728)	448	NM_007077	AP4S1	AP47B|CLA20|CLAPS4|CPSQ6|SPG52	adaptor related protein complex 4 sigma 1 subunit	protein-coding
chr14	81436372	81436488	+	10.93	Intergenic	-9026	NM_033104	STON2	STN2|STNB|STNB2	stonin 2	protein-coding
chr14	105526378	105526494	+	10.93	promoter-TSS (NM_025268)	-167	NM_025268	TMEM121	hole	transmembrane protein 121	protein-coding
chr14	105582886	105583002	+	10.93	Intergenic	-38172	NR_107038	MIR8071-1	hsa-mir-8071-1	microRNA 8071-1	ncRNA
chr14	37779775	37779891	+	10.93	intron (NM_001310135, intron 16 of 32)	122291	NR_135286	LINC00517	C14orf26	long intergenic non-protein coding RNA 517	ncRNA
chr14	45084090	45084206	+	10.93	promoter-TSS (NM_017922)	49	NM_017922	PRPF39	-	pre-mRNA processing factor 39	protein-coding
chr14	49768193	49768309	+	10.93	5' UTR (NM_014315, exon 1 of 13)	182	NM_014315	KLHDC2	HCLP-1|HCLP1|LCP	kelch domain containing 2	protein-coding
chr14	52695466	52695582	+	10.93	5' UTR (NM_014584, exon 1 of 16)	407	NM_014584	ERO1A	ERO1-L|ERO1-L-alpha|ERO1-alpha|ERO1L|ERO1LA|Ero1alpha	endoplasmic reticulum oxidoreductase 1 alpha	protein-coding
chr14	63641623	63641739	+	10.93	5' UTR (NM_001258272, exon 1 of 3)	242	NM_080666	WDR89	C14orf150|MSTP050	WD repeat domain 89	protein-coding
chr14	64503934	64504050	+	10.93	promoter-TSS (NM_001123329)	-147	NM_006977	ZBTB25	C14orf51|KUP|ZNF46	zinc finger and BTB domain containing 25	protein-coding
chr14	78934411	78934527	+	10.93	intron (NM_001330195, intron 10 of 20)	-265513	NR_135159	LOC105370586	-	uncharacterized LOC105370586	ncRNA
chr14	89619212	89619328	+	10.93	promoter-TSS (NM_001085471)	-120	NM_005197	FOXN3	C14orf116|CHES1|PRO1635	forkhead box N3	protein-coding
chr14	90758200	90758316	+	10.93	intron (NM_001320421, intron 3 of 20)	58159	NM_001010854	TTC7B	TTC7L1|c14_5685	tetratricopeptide repeat domain 7B	protein-coding
chr14	100193406	100193522	+	10.93	Intergenic	-33789	NM_206918	DEGS2	C14orf66|DES2|FADS8	delta 4-desaturase, sphingolipid 2	protein-coding
chr14	102087553	102087669	+	10.93	promoter-TSS (NM_005348)	-436	NM_005348	HSP90AA1	EL52|HEL-S-65p|HSP86|HSP89A|HSP90A|HSP90N|HSPC1|HSPCA|HSPCAL1|HSPCAL4|HSPN|Hsp103|Hsp89|Hsp90|LAP-2|LAP2	heat shock protein 90 alpha family class A member 1	protein-coding
chr14	102304758	102304874	+	10.93	intron (NM_001330234, intron 1 of 11)	384	NM_014226	MOK	RAGE|RAGE-1|RAGE1|STK30	MOK protein kinase	protein-coding
chr15	68821158	68821274	+	10.93	promoter-TSS (NM_006305)	-294	NM_006305	ANP32A	C15orf1|HPPCn|I1PP2A|LANP|MAPM|PHAP1|PHAPI|PP32	acidic nuclear phosphoprotein 32 family member A	protein-coding
chr15	72231107	72231223	+	10.93	5' UTR (NM_001206798, exon 1 of 11)	459	NM_002654	PKM	CTHBP|HEL-S-30|OIP3|PK3|PKM2|TCB|THBP1	pyruvate kinase, muscle	protein-coding
chr16	30739708	30739824	+	10.93	promoter-TSS (NM_001256829)	-425	NM_001256829	TMEM265	IFITMD8	transmembrane protein 265	protein-coding
chr16	58515428	58515544	+	10.93	promoter-TSS (NM_001160305)	7	NM_024860	SETD6	-	SET domain containing 6	protein-coding
chr16	89560461	89560577	+	10.93	promoter-TSS (NM_000977)	-138	NM_000977	RPL13	BBC1|D16S444E|D16S44E|L13	ribosomal protein L13	protein-coding
chr16	1929882	1929998	+	10.93	Intergenic	-11617	NM_001009606	HS3ST6	3-OST-6|HS3ST5	heparan sulfate-glucosamine 3-sulfotransferase 6	protein-coding
chr16	2720969	2721085	+	10.93	promoter-TSS (NM_001318395)	-476	NM_031948	PRSS27	CAPH2|MPN	protease, serine 27	protein-coding
chr16	30069878	30069994	+	10.93	exon (NM_000034, exon 13 of 14)	4263	NM_000034	ALDOA	ALDA|GSD12|HEL-S-87p	aldolase, fructose-bisphosphate A	protein-coding
chr16	30922526	30922642	+	10.93	promoter-TSS (NM_001282351)	-471	NM_019085	FBXL19	CXXC11|Fbl19|JHDM1C	F-box and leucine rich repeat protein 19	protein-coding
chr16	14989864	14989980	+	10.93	intron (NM_001285448, intron 2 of 21)	14959	NM_015027	PDXDC1	LP8165	pyridoxal dependent decarboxylase domain containing 1	protein-coding
chr16	22008403	22008519	+	10.93	intron (NM_001164579, intron 1 of 2)	326	NM_173501	C16orf52	-	chromosome 16 open reading frame 52	protein-coding
chr17	32822724	32822840	+	10.93	intron (NM_001303280, intron 1 of 10)	54391	NM_015194	MYO1D	PPP1R108|myr4	myosin ID	protein-coding
chr17	42679692	42679808	+	10.93	exon (NM_016602, exon 2 of 2)	2077	NM_016602	CCR10	GPR2	C-C motif chemokine receptor 10	protein-coding
chr17	44070935	44071051	+	10.93	exon (NM_001319945, exon 1 of 5)	263	NM_138387	G6PC3	SCN4|UGRP	glucose-6-phosphatase catalytic subunit 3	protein-coding
chr17	47188957	47189073	+	10.93	intron (NM_001114091, intron 1 of 18)	297	NM_001256	CDC27	ANAPC3|APC3|CDC27Hs|D0S1430E|D17S978E|H-NUC|HNUC|NUC2	cell division cycle 27	protein-coding
chr17	50865807	50865923	+	10.93	promoter-TSS (NR_038458)	489	NM_005749	TOB1	APRO5|APRO6|PIG49|TOB|TROB|TROB1	transducer of ERBB2, 1	protein-coding
chr17	77372935	77373051	+	10.93	promoter-TSS (NM_001113493)	-197	NM_006640	2019-09-09	AF17q25|MSF|MSF1|NAPB|PNUTL4|SINT1|SeptD1	septin 9	protein-coding
chr17	78924907	78925023	+	10.93	exon (NM_003255, exon 1 of 5)	425	NM_003255	TIMP2	CSC-21K|DDC8	TIMP metallopeptidase inhibitor 2	protein-coding
chr17	79024985	79025101	+	10.93	promoter-TSS (NR_049769)	-620	NM_030968	C1QTNF1	CTRP1|GIP|ZSIG37	C1q and tumor necrosis factor related protein 1	protein-coding
chr17	81191229	81191345	+	10.93	exon (NM_001319228, exon 22 of 26)	-25215	NM_004920	AATK	AATYK|AATYK1|LMR1|LMTK1|PPP1R77|p35BP	apoptosis associated tyrosine kinase	protein-coding
chr17	81868967	81869083	+	10.93	exon (NM_001185077, exon 6 of 6)	1949	NM_004309	ARHGDIA	GDIA1|HEL-S-47e|NPHS8|RHOGDI|RHOGDI-1	Rho GDP dissociation inhibitor alpha	protein-coding
chr17	81927912	81928028	+	10.93	promoter-TSS (NM_002359)	141	NR_015454	MAFG-AS1	-	MAFG antisense RNA 1 (head to head)	ncRNA
chr17	80454635	80454751	+	10.93	Intergenic	21911	NM_002522	NPTX1	NP1	neuronal pentraxin 1	protein-coding
chr17	8435944	8436060	+	10.93	5' UTR (NM_001025579, exon 1 of 10)	150	NM_030808	NDEL1	EOPA|MITAP1|NDE1L1|NDE2|NUDEL	nudE neurodevelopment protein 1 like 1	protein-coding
chr17	18363250	18363366	+	10.93	intron (NM_148918, intron 1 of 10)	255	NM_004169	SHMT1	CSHMT|SHMT	serine hydroxymethyltransferase 1	protein-coding
chr17	31477035	31477151	+	10.93	intron (NM_032932, intron 3 of 14)	-10908	NM_032932	RAB11FIP4	FIP4-Rab11|RAB11-FIP4	RAB11 family interacting protein 4	protein-coding
chr17	42798776	42798892	+	10.93	promoter-TSS (NM_173478)	-2	NM_173478	CNTD1	CNTD	cyclin N-terminal domain containing 1	protein-coding
chr17	48908380	48908496	+	10.93	promoter-TSS (NM_023079)	69	NM_023079	UBE2Z	HOYS7|USE1	ubiquitin conjugating enzyme E2 Z	protein-coding
chr17	68019949	68020065	+	10.93	Intergenic	-15595	NM_002266	KPNA2	IPOA1|QIP2|RCH1|SRP1-alpha|SRP1alpha	karyopherin subunit alpha 2	protein-coding
chr17	68248109	68248225	+	10.93	non-coding (NR_144442, exon 1 of 7)	163	NM_016627	AMZ2	-	archaelysin family metallopeptidase 2	protein-coding
chr17	77958321	77958437	+	10.93	Intergenic	-45858	NM_018996	TNRC6C	-	trinucleotide repeat containing 6C	protein-coding
chr17	77959138	77959254	+	10.93	Intergenic	-45041	NM_018996	TNRC6C	-	trinucleotide repeat containing 6C	protein-coding
chr17	2393409	2393525	+	10.93	intron (NM_020310, intron 4 of 5)	7497	NM_020310	MNT	MAD6|MXD6|ROX|bHLHd3	MAX network transcriptional repressor	protein-coding
chr17	3668298	3668414	+	10.93	promoter-TSS (NM_001014764)	323	NM_014604	TAX1BP3	TIP-1|TIP1	Tax1 binding protein 3	protein-coding
chr17	3678220	3678336	+	10.93	intron (NM_001204520, intron 10 of 10)	9555	NM_031298	EMC6	TMEM93	ER membrane protein complex subunit 6	protein-coding
chr17	4555474	4555590	+	10.93	promoter-TSS (NM_001105538)	-146	NM_014520	MYBBP1A	P160|PAP2	MYB binding protein 1a	protein-coding
chr17	4947613	4947729	+	10.93	intron (NM_005022, intron 1 of 2)	1415	NM_005022	PFN1	ALS18	profilin 1	protein-coding
chr17	5468597	5468713	+	10.93	promoter-TSS (NR_135644)	405	NM_020162	DHX33	DDX33	DEAH-box helicase 33	protein-coding
chr17	7705249	7705365	+	10.93	5' UTR (NM_001406, exon 1 of 5)	105	NM_001406	EFNB3	EFL6|EPLG8|LERK8	ephrin B3	protein-coding
chr17	16439007	16439123	+	10.93	promoter-TSS (NR_027179)	78	NM_152350	LRRC75A-AS1	C17orf45|C17orf76-AS1|FAM211A-AS1|NCRNA00188|TSAP19	LRRC75A antisense RNA 1	ncRNA
chr17	17496017	17496133	+	10.93	exon (NM_001199989, exon 1 of 2)	320	NM_016084	RASD1	AGS1|DEXRAS1|MGC:26290	ras related dexamethasone induced 1	protein-coding
chr17	17682048	17682164	+	10.93	intron (NM_030665, intron 1 of 5)	633	NM_030665	RAI1	SMCR|SMS	retinoic acid induced 1	protein-coding
chr18	36526008	36526124	+	10.93	intron (NM_025135, intron 5 of 24)	137352	NR_132982	LOC105372071	-	uncharacterized LOC105372071	ncRNA
chr18	34965741	34965857	+	10.93	Intergenic	-11129	NM_014268	MAPRE2	CSCSC2|EB1|EB2|RP1	microtubule associated protein RP/EB family member 2	protein-coding
chr18	31678786	31678902	+	10.93	intron (NM_004775, intron 1 of 8)	5879	NM_004775	B4GALT6	B4Gal-T6|beta4Gal-T6	beta-1,4-galactosyltransferase 6	protein-coding
chr18	36314352	36314468	+	10.93	intron (NM_025135, intron 1 of 24)	16714	NM_025135	FHOD3	FHOS2|Formactin2	formin homology 2 domain containing 3	protein-coding
chr18	39784612	39784728	+	10.93	Intergenic	-32675	NR_024391	MIR924HG	LINC00669	MIR924 host gene	ncRNA
chr19	2476668	2476784	+	10.93	intron (NM_015675, intron 2 of 3)	601	NM_015675	GADD45B	GADD45BETA|MYD118	growth arrest and DNA damage inducible beta	protein-coding
chr19	3360913	3361029	+	10.93	intron (NM_205843, intron 1 of 10)	1408	NM_005597	NFIC	CTF|CTF5|NF-I|NFI	nuclear factor I C	protein-coding
chr19	5828227	5828343	+	10.93	TTS (NM_004558)	4483	NM_004558	NRTN	NTN	neurturin	protein-coding
chr19	41860188	41860304	+	10.93	promoter-TSS (NM_001321484)	-21	NM_001022	RPS19	DBA|DBA1|S19	ribosomal protein S19	protein-coding
chr19	918011	918127	+	10.93	intron (NM_032551, intron 1 of 4)	727	NM_032551	KISS1R	AXOR12|CPPB1|GPR54|HH8|HOT7T175|KISS-1R	KISS1 receptor	protein-coding
chr19	1355020	1355136	+	10.93	intron (NM_032853, intron 1 of 13)	101	NM_032853	MUM1	EXPAND1|HSPC211|MUM-1	melanoma associated antigen (mutated) 1	protein-coding
chr19	2413583	2413699	+	10.93	intron (NM_182973, intron 8 of 16)	14275	NM_012458	TIMM13	TIM13|TIM13B|TIMM13A|TIMM13B|ppv1	translocase of inner mitochondrial membrane 13	protein-coding
chr19	3546150	3546266	+	10.93	intron (NM_174983, intron 7 of 9)	7051	NM_001135580	C19orf71	-	chromosome 19 open reading frame 71	protein-coding
chr19	4581659	4581775	+	10.93	Intergenic	-21958	NM_020241	SEMA6B	SEM-SEMA-Y|SEMA-VIB|SEMAN|semaZ	semaphorin 6B	protein-coding
chr19	11482719	11482835	+	10.93	TTS (NM_138783)	-1789	NM_001420	ELAVL3	HUC|HUCL|PLE21	ELAV like RNA binding protein 3	protein-coding
chr19	48646487	48646603	+	10.93	promoter-TSS (NR_136241)	-233	NM_001217	CA11	CARPX1	carbonic anhydrase 11	protein-coding
chr2	177038975	177039091	+	10.93	Intergenic	-173661	NM_194247	HNRNPA3	2610510D13Rik|D10S102|FBRNP|HNRPA3	heterogeneous nuclear ribonucleoprotein A3	protein-coding
chr2	70248902	70249018	+	10.93	promoter-TSS (NM_022037)	-313	NM_022037	TIA1	TIA-1|WDM	TIA1 cytotoxic granule associated RNA binding protein	protein-coding
chr2	231786381	231786497	+	10.93	promoter-TSS (NM_001282950)	56	NM_022730	COPS7B	CSN7B|SGN7b	COP9 signalosome subunit 7B	protein-coding
chr2	15591677	15591793	+	10.93	5' UTR (NM_004939, exon 1 of 26)	114	NM_004939	DDX1	DBP-RB|UKVH5d	DEAD-box helicase 1	protein-coding
chr2	55282233	55282349	+	10.93	promoter-TSS (NR_027258)	-28	NM_001080459	PRORSD1P	NCRNA00117|PRDXDD1P|Prdxdd1|Ybakd1	prolyl-tRNA synthetase associated domain containing 1, pseudogene	pseudo
chr2	61888276	61888392	+	10.93	promoter-TSS (NM_001321781)	337	NM_006430	CCT4	CCT-DELTA|Cctd|SRB	chaperonin containing TCP1 subunit 4	protein-coding
chr2	65564367	65564483	+	10.93	Intergenic	-131903	NM_181784	SPRED2	Spred-2	sprouty related EVH1 domain containing 2	protein-coding
chr2	111883848	111883964	+	10.93	intron (NM_022662, intron 1 of 47)	258	NM_022662	ANAPC1	APC1|MCPR|TSG24	anaphase promoting complex subunit 1	protein-coding
chr2	119223899	119224015	+	10.93	intron (NM_001008410, intron 1 of 4)	149	NM_018234	STEAP3	AHMIO2|STMP3|TSAP6|dudlin-2|dudulin-2|pHyde	STEAP3 metalloreductase	protein-coding
chr2	121530881	121530997	+	10.93	promoter-TSS (NR_023343)	59	NR_023343	RNU4ATAC	MOPD1|RFMN|RNU4ATAC1|TALS|U4ATAC	RNA, U4atac small nuclear (U12-dependent splicing)	snRNA
chr2	138502015	138502131	+	10.93	5' UTR (NM_001001664, exon 1 of 11)	293	NM_001001664	SPOPL	BTBD33	speckle type BTB/POZ protein like	protein-coding
chr2	206085774	206085890	+	10.93	intron (NM_017759, intron 1 of 10)	350	NM_017759	INO80D	-	INO80 complex subunit D	protein-coding
chr2	231961620	231961736	+	10.93	promoter-TSS (NM_001257282)	95	NM_152383	DIS3L2	FAM6A|PRLMNS|hDIS3L2	DIS3 like 3'-5' exoribonuclease 2	protein-coding
chr2	238203536	238203652	+	10.93	promoter-TSS (NM_030768)	89	NM_030768	ILKAP	ILKAP2|ILKAP3|PP2C-DELTA|PPM1O	ILK associated serine/threonine phosphatase	protein-coding
chr2	241316110	241316226	+	10.93	promoter-TSS (NM_005336)	-10	NM_004404	2019-09-02	DIFF6|NEDD-5|NEDD5|Pnutl3|hNedd5	septin 2	protein-coding
chr20	32018882	32018998	+	10.93	intron (NM_080625, intron 4 of 8)	8498	NM_080625	CCM2L	C20orf160|dJ310O13.5	CCM2 like scaffolding protein	protein-coding
chr20	37406559	37406675	+	10.93	Intergenic	60489	NM_005417	SRC	ASV|SRC1|THC6|c-SRC|p60-Src	SRC proto-oncogene, non-receptor tyrosine kinase	protein-coding
chr20	58237133	58237249	+	10.93	intron (NR_003505, intron 14 of 16)	-8538	NM_080674	ANKRD60	C20orf86|bA196N14.3	ankyrin repeat domain 60	protein-coding
chr20	61331543	61331659	+	10.93	intron (NM_001794, intron 2 of 15)	79175	NM_001794	CDH4	CAD4|R-CAD|RCAD	cadherin 4	protein-coding
chr20	33732184	33732300	+	10.93	intron (NR_104259, intron 1 of 13)	482	NM_032819	ZNF341	-	zinc finger protein 341	protein-coding
chr21	25607464	25607580	+	10.93	promoter-TSS (NM_017446)	-33	NM_017446	MRPL39	C21orf92|L39mt|MRP-L5|MRPL5|MSTP003|PRED22|PRED66|RPML5	mitochondrial ribosomal protein L39	protein-coding
chr21	43729170	43729286	+	10.93	intron (NM_003681, intron 1 of 10)	10131	NM_003681	PDXK	C21orf124|C21orf97|HEL-S-1a|PKH|PNK|PRED79	pyridoxal (pyridoxine, vitamin B6) kinase	protein-coding
chr21	43866888	43867004	+	10.93	intron (NM_020132, intron 1 of 9)	1711	NM_020132	AGPAT3	LPAAT-GAMMA1|LPAAT3	1-acylglycerol-3-phosphate O-acyltransferase 3	protein-coding
chr21	45542586	45542702	+	10.93	promoter-TSS (NM_001205206)	-173	NM_003056	SLC19A1	CHMD|FOLT|IFC1|REFC|RFC1	solute carrier family 19 member 1	protein-coding
chr21	8996155	8996271	+	10.93	Intergenic	8843	NR_128714	MIR3687-2	hsa-mir-3687-2	microRNA 3687-2	ncRNA
chr21	42893271	42893387	+	10.93	promoter-TSS (NM_001001503)	61	NM_021075	NDUFV3	CI-10k|CI-9KD	NADH:ubiquinone oxidoreductase subunit V3	protein-coding
chr21	44984833	44984949	+	10.93	Intergenic	9195	NR_033840	LINC00163	C21orf134|NCRNA00163|NLC1-A|NLC1A	long intergenic non-protein coding RNA 163	ncRNA
chr22	10733487	10733603	+	10.93	Intergenic	227984	NR_132320	LOC102723780	-	protein FRG1-like	pseudo
chr22	12624706	12624822	+	10.93	Intergenic	727358	NR_110761	LOC102723769	-	uncharacterized LOC102723769	ncRNA
chr22	17638675	17638791	+	10.93	exon (NM_001270727, exon 1 of 5)	149	NM_015367	BCL2L13	BCL-RAMBO|Bcl2-L-13|MIL1	BCL2 like 13	protein-coding
chr22	19722779	19722895	+	10.93	promoter-TSS (NM_000407)	-706	NM_000407	GP1BB	BDPLT1|BS|CD42C|GPIBB|GPIbbeta	glycoprotein Ib platelet beta subunit	protein-coding
chr22	24555968	24556084	+	10.93	promoter-TSS (NM_001284253)	-91	NM_031444	GUCD1	C22orf13|LLN4	guanylyl cyclase domain containing 1	protein-coding
chr22	24593076	24593192	+	10.93	promoter-TSS (NM_207644)	-66	NM_207644	LRRC75B	C22orf36|FAM211B	leucine rich repeat containing 75B	protein-coding
chr22	10741743	10741859	+	10.93	Intergenic	219728	NR_132320	LOC102723780	-	protein FRG1-like	pseudo
chr22	19724045	19724161	+	10.93	TTS (NM_002688)	560	NM_000407	GP1BB	BDPLT1|BS|CD42C|GPIBB|GPIbbeta	glycoprotein Ib platelet beta subunit	protein-coding
chr22	20268121	20268237	+	10.93	5' UTR (NM_023004, exon 1 of 2)	114	NM_023004	RTN4R	NGR|NOGOR	reticulon 4 receptor	protein-coding
chr22	21567708	21567824	+	10.93	promoter-TSS (NR_046082)	36	NM_003347	UBE2L3	E2-F1|L-UBC|UBCH7|UbcM4	ubiquitin conjugating enzyme E2 L3	protein-coding
chr22	23773029	23773145	+	10.93	intron (NR_133013, intron 1 of 7)	268	NM_005940	MMP11	SL-3|ST3|STMY3	matrix metallopeptidase 11	protein-coding
chr22	29883414	29883530	+	10.93	intron (NM_153051, intron 1 of 18)	303	NM_021090	MTMR3	FYVE-DSP1|ZFYVE10	myotubularin related protein 3	protein-coding
chr22	30250976	30251092	+	10.93	Intergenic	-4183	NM_002309	LIF	CDF|DIA|HILDA|MLPLI	leukemia inhibitory factor	protein-coding
chr22	37843970	37844086	+	10.93	TTS (NR_030395)	318	NM_138797	ANKRD54	LIAR	ankyrin repeat domain 54	protein-coding
chr22	41446726	41446842	+	10.93	5' UTR (NM_016272, exon 1 of 2)	239	NM_016272	TOB2	APRO5|TOB4|TOBL|TROB2	transducer of ERBB2, 2	protein-coding
chr22	46576634	46576750	+	10.93	Intergenic	-39522	NM_014246	CELSR1	ADGRC1|CDHF9|FMI2|HFMI2|ME2	cadherin EGF LAG seven-pass G-type receptor 1	protein-coding
chr3	113249172	113249288	+	10.93	intron (NM_001301861, intron 2 of 19)	36733	NM_033254	BOC	CDON2	BOC cell adhesion associated, oncogene regulated	protein-coding
chr3	142962698	142962814	+	10.93	exon (NM_198504, exon 1 of 1)	580	NM_198504	PAQR9	-	progestin and adipoQ receptor family member 9	protein-coding
chr3	9704812	9704928	+	10.93	intron (NM_153635, intron 3 of 19)	1044	NM_153635	CPNE9	-	copine family member 9	protein-coding
chr3	9649239	9649355	+	10.93	promoter-TSS (NM_022485)	-136	NM_022485	MTMR14	C3orf29	myotubularin related protein 14	protein-coding
chr3	15099180	15099296	+	10.93	promoter-TSS (NM_001302378)	-81	NM_022340	RBSN	Rabenosyn-5|ZFYVE20	rabenosyn, RAB effector	protein-coding
chr4	121072285	121072401	+	10.93	5' UTR (NM_024574, exon 1 of 4)	175	NM_024574	NDNF	C4orf31|NORD	neuron derived neurotrophic factor	protein-coding
chr4	49313102	49313218	+	10.93	Intergenic	326518	NM_025087	CWH43	CWH43-C	cell wall biogenesis 43 C-terminal homolog	protein-coding
chr4	49500351	49500467	+	10.93	Intergenic	513767	NM_025087	CWH43	CWH43-C	cell wall biogenesis 43 C-terminal homolog	protein-coding
chr4	85475207	85475323	+	10.93	5' UTR (NM_001025616, exon 1 of 10)	134	NM_031305	ARHGAP24	FILGAP|RC-GAP72|RCGAP72|p73|p73RhoGAP	Rho GTPase activating protein 24	protein-coding
chr4	105473793	105473909	+	10.93	intron (NM_176866, intron 1 of 7)	219	NM_006903	PPA2	HSPC124|SCFAI|SCFI|SID6-306	pyrophosphatase (inorganic) 2	protein-coding
chr4	49150854	49150970	+	10.93	Intergenic	164270	NM_025087	CWH43	CWH43-C	cell wall biogenesis 43 C-terminal homolog	protein-coding
chr5	78984647	78984763	+	10.93	intron (NM_000046, intron 1 of 7)	1238	NM_000046	ARSB	ASB|G4S|MPS6	arylsulfatase B	protein-coding
chr5	175444687	175444803	+	10.93	promoter-TSS (NM_000794)	-585	NM_000794	DRD1	DADR|DRD1A	dopamine receptor D1	protein-coding
chr5	178130999	178131115	+	10.93	promoter-TSS (NM_001288794)	96	NM_022762	RMND5B	GID2|GID2B	required for meiotic nuclear division 5 homolog B	protein-coding
chr5	179623595	179623711	+	10.93	promoter-TSS (NM_001257293)	57	NM_005520	HNRNPH1	HNRPH|HNRPH1|hnRNPH	heterogeneous nuclear ribonucleoprotein H1 (H)	protein-coding
chr5	55233515	55233631	+	10.93	promoter-TSS (NR_125348)	144	NM_021147	CCNO	CCNU|CILD29|UDG2	cyclin O	protein-coding
chr5	151081027	151081143	+	10.93	promoter-TSS (NM_001252385)	-1	NM_006058	TNIP1	ABIN-1|NAF1|VAN|nip40-1	TNFAIP3 interacting protein 1	protein-coding
chr5	171387767	171387883	+	10.93	5' UTR (NM_001037738, exon 1 of 10)	121	NM_002520	NPM1	B23|NPM	nucleophosmin	protein-coding
chr5	173144351	173144467	+	10.93	promoter-TSS (NM_001205)	-33	NM_001205	BNIP1	NIP1|SEC20|TRG-8	BCL2 interacting protein 1	protein-coding
chr5	177454717	177454833	+	10.93	intron (NM_030567, intron 2 of 3)	6450	NM_030567	PRR7	-	proline rich 7, synaptic	protein-coding
chr6	31540370	31540486	+	10.93	TTS (NR_003065)	750	NR_003065	SNORD84	U84	small nucleolar RNA, C/D box 84	snoRNA
chr6	96897880	96897996	+	10.93	promoter-TSS (NM_014165)	-47	NM_014165	NDUFAF4	C6orf66|HRPAP20|HSPC125|My013|bA22L21.1	NADH:ubiquinone oxidoreductase complex assembly factor 4	protein-coding
chr6	114342741	114342857	+	10.93	Intergenic	-279922	NM_153612	HS3ST5	3-OST-5|3OST5|HS3OST5|NBLA04021	heparan sulfate-glucosamine 3-sulfotransferase 5	protein-coding
chr6	123803057	123803173	+	10.93	promoter-TSS (NM_001300738)	-731	NM_153355	NKAIN2	FAM77B|NKAIP2|TCBA|TCBA1	Sodium/potassium transporting ATPase interacting 2	protein-coding
chr6	137044778	137044894	+	10.93	promoter-TSS (NM_001278722)	344	NM_014432	IL20RA	CRF2-8|IL-20R-alpha|IL-20R1|IL-20RA	interleukin 20 receptor subunit alpha	protein-coding
chr6	142945273	142945389	+	10.93	promoter-TSS (NM_006734)	-130	NM_006734	HIVEP2	HIV-EP2|MBP-2|MIBP1|MRD43|SHN2|ZAS2|ZNF40B	human immunodeficiency virus type I enhancer binding protein 2	protein-coding
chr6	3118395	3118511	+	10.93	promoter-TSS (NM_004332)	77	NM_004332	BPHL	BPH-RP|MCNAA|VACVASE	biphenyl hydrolase like	protein-coding
chr6	31827687	31827803	+	10.93	promoter-TSS (NM_005346).5	10	NM_005346	HSPA1B	HSP70-1B|HSP70-2|HSP70.2	heat shock protein family A (Hsp70) member 1B	protein-coding
chr6	33298858	33298974	+	10.93	TTS (NM_003190).4	472	NM_004761	RGL2	HKE1.5|KE1.5|RAB2L	ral guanine nucleotide dissociation stimulator like 2	protein-coding
chr6	79778055	79778171	+	10.93	Intergenic	34133	NM_001243308	LINC01621	C6orf7	long intergenic non-protein coding RNA 1621	ncRNA
chr6	132401148	132401264	+	10.93	exon (NM_015529, exon 1 of 12)	328	NM_015529	MOXD1	MOX|PRO5780|dJ248E1.1	monooxygenase DBH like 1	protein-coding
chr6	137219150	137219266	+	10.93	intron (NM_000416, intron 1 of 6)	222	NM_000416	IFNGR1	CD119|IFNGR|IMD27A|IMD27B	interferon gamma receptor 1	protein-coding
chr6	150600504	150600620	+	10.93	intron (NM_001329799, intron 1 of 15)	697	NM_001029884	PLEKHG1	ARHGEF41	pleckstrin homology and RhoGEF domain containing G1	protein-coding
chr6	154733693	154733809	+	10.93	5' UTR (NM_014892, exon 1 of 20)	373	NM_014892	SCAF8	RBM16	SR-related CTD associated factor 8	protein-coding
chr6	169751793	169751909	+	10.93	promoter-TSS (NM_174910)	229	NM_018341	ERMARD	C6orf70|PVNH6|dJ266L20.3	ER membrane associated RNA degradation	protein-coding
chr7	150397589	150397705	+	10.93	exon (NM_173680, exon 3 of 3)	-8105	NM_001080852	LOC728743	-	zinc finger protein pseudogene	pseudo
chr7	151251702	151251818	+	10.93	intron (NM_001003802, intron 2 of 13)	-3097	NM_003078	SMARCD3	BAF60C|CRACD3|Rsc6p	SWI/SNF related, matrix associated, actin dependent regulator of chromatin, subfamily d, member 3	protein-coding
chr7	157336353	157336469	+	10.93	promoter-TSS (NM_005494)	-605	NM_005494	DNAJB6	DJ4|DnaJ|HHDJ1|HSJ-2|HSJ2|LGMD1D|LGMD1E|MRJ|MSJ-1	DnaJ heat shock protein family (Hsp40) member B6	protein-coding
chr7	158361005	158361121	+	10.93	intron (NM_130842, intron 1 of 21)	171750	NR_030325	MIR595	MIRN595|hsa-mir-595	microRNA 595	ncRNA
chr7	158654079	158654195	+	10.93	intron (NM_001281933, intron 22 of 27)	50694	NM_017760	NCAPG2	CAP-G2|CAPG2|LUZP5|MTB|hCAP-G2	non-SMC condensin II complex subunit G2	protein-coding
chr7	5530277	5530393	+	10.93	intron (NM_001101, intron 1 of 5)	266	NM_001101	ACTB	BRWS1|PS1TP5BP1	actin beta	protein-coding
chr7	19117413	19117529	+	10.93	5' UTR (NM_000474, exon 1 of 2)	201	NM_000474	TWIST1	ACS3|BPES2|BPES3|CRS|CRS1|CSO|SCS|TWIST|bHLHa38	twist family bHLH transcription factor 1	protein-coding
chr7	23469817	23469933	+	10.93	intron (NM_006547, intron 1 of 14)	501	NM_006547	IGF2BP3	CT98|IMP-3|IMP3|KOC|KOC1|VICKZ3	insulin like growth factor 2 mRNA binding protein 3	protein-coding
chr7	26200661	26200777	+	10.93	promoter-TSS (NM_031243)	74	NM_002137	HNRNPA2B1	HNRNPA2|HNRNPB1|HNRPA2|HNRPA2B1|HNRPB1|IBMPFD2|RNPA2|SNRPB1	heterogeneous nuclear ribonucleoprotein A2/B1	protein-coding
chr7	140007066	140007182	+	10.93	exon (NM_001314028, exon 10 of 13)	56597	NM_022750	PARP12	ARTD12|MST109|MSTP109|ZC3H1|ZC3HDC1	poly(ADP-ribose) polymerase family member 12	protein-coding
chr7	149862177	149862293	+	10.93	exon (NM_001099220, exon 7 of 8)	-10733	NM_145230	ATP6V0E2	ATP6V0E2L|C7orf32	ATPase H+ transporting V0 subunit e2	protein-coding
chr7	150405226	150405342	+	10.93	promoter-TSS (NR_027237)	-468	NM_001080852	LOC728743	-	zinc finger protein pseudogene	pseudo
chr7	157402634	157402750	+	10.93	intron (NM_058246, intron 8 of 9)	-63539	NR_110157	LOC101927914	-	uncharacterized LOC101927914	ncRNA
chr7	158997491	158997607	+	10.93	Intergenic	-10805	NM_198345	LINC00689	-	long intergenic non-protein coding RNA 689	ncRNA
chr7	2354923	2355039	+	10.93	exon (NM_001037283, exon 1 of 19)	142	NM_003751	EIF3B	EIF3-ETA|EIF3-P110|EIF3-P116|EIF3S9|PRT1	eukaryotic translation initiation factor 3 subunit B	protein-coding
chr7	30594775	30594891	+	10.93	promoter-TSS (NM_002047)	-60	NM_002047	GARS	CMT2D|DSMAV|GlyRS|HMN5|SMAD1	glycyl-tRNA synthetase	protein-coding
chr7	44573587	44573703	+	10.93	exon (NM_001257189, exon 2 of 13)	893	NM_019082	DDX56	DDX21|DDX26|NOH61	DEAD-box helicase 56	protein-coding
chr7	66205400	66205516	+	10.93	5' UTR (NM_003596, exon 1 of 6)	186	NM_003596	TPST1	TANGO13A	tyrosylprotein sulfotransferase 1	protein-coding
chr7	79453055	79453171	+	10.93	promoter-TSS (NR_038343)	156	NR_038343	MAGI2-AS3	-	MAGI2 antisense RNA 3	ncRNA
chr7	98281811	98281927	+	10.93	exon (NM_015379, exon 1 of 3)	202	NM_015379	BRI3	I3	brain protein I3	protein-coding
chr7	140398496	140398612	+	10.93	promoter-TSS (NM_001287498)	-4	NM_032295	SLC37A3	-	solute carrier family 37 member 3	protein-coding
chr7	149262389	149262505	+	10.93	intron (NR_144366, intron 1 of 6)	276	NM_001195220	ZNF783	-	zinc finger family member 783	protein-coding
chr8	100952780	100952896	+	10.93	promoter-TSS (NM_145690)	155	NM_003406	YWHAZ	14-3-3-zeta|HEL-S-3|HEL-S-93|HEL4|KCIP-1|YWHAD	tyrosine 3-monooxygenase/tryptophan 5-monooxygenase activation protein zeta	protein-coding
chr8	130016710	130016826	+	10.93	promoter-TSS (NR_046360)	-117	NM_016623	FAM49B	BM-009|L1	family with sequence similarity 49 member B	protein-coding
chr9	136528723	136528839	+	10.93	intron (NM_017617, intron 2 of 33)	-9155	NR_039820	MIR4673	-	microRNA 4673	ncRNA
chr9	133148918	133149034	+	10.93	exon (NM_001042368, exon 1 of 18)	244	NM_006266	RALGDS	RGDS|RGF|RalGEF	ral guanine nucleotide dissociation stimulator	protein-coding
chr9	137552033	137552149	+	10.93	exon (NM_032477, exon 2 of 2)	234	NM_032477	MRPL41	BMRP|MRP-L27|MRPL27|PIG3|RPML27	mitochondrial ribosomal protein L41	protein-coding
chr9	125707030	125707146	+	10.93	5' UTR (NM_001006617, exon 1 of 12)	146	NM_024117	MAPKAP1	JC310|MIP1|SIN1|SIN1b|SIN1g	mitogen-activated protein kinase associated protein 1	protein-coding
chr9	125997536	125997652	+	10.93	Intergenic	249395	NM_006195	PBX3	-	PBX homeobox 3	protein-coding
chr9	132878846	132878962	+	10.93	promoter-TSS (NM_001316900)	13	NM_018956	SPACA9	C9orf9|Mast	sperm acrosome associated 9	protein-coding
chr9	134325889	134326005	+	10.93	promoter-TSS (NM_002957)	-516	NM_002957	RXRA	NR2B1	retinoid X receptor alpha	protein-coding
chr9	136842554	136842670	+	10.93	Intergenic	-1803	NM_001080482	C9orf172	-	chromosome 9 open reading frame 172	protein-coding
chr9	137077556	137077672	+	10.93	exon (NM_207309, exon 1 of 9)	113	NM_207309	UAP1L1	-	UDP-N-acetylglucosamine pyrophosphorylase 1 like 1	protein-coding
chr9	137533203	137533319	+	10.93	intron (NM_152286, intron 7 of 33)	17308	NM_152286	PNPLA7	C9orf111|NTE-R1|NTEL1	patatin like phospholipase domain containing 7	protein-coding
chr9	78236248	78236364	+	10.93	5' UTR (NM_032171, exon 1 of 15)	231	NM_032171	CEP78	C9orf81|CRDHL|IP63	centrosomal protein 78	protein-coding
chr9	79647669	79647785	+	10.93	intron (NM_007005, intron 6 of 19)	75954	NM_007005	TLE4	BCE-1|BCE1|E(spI)|ESG|ESG4|GRG4|Grg-4	transducin like enhancer of split 4	protein-coding
chr9	85941285	85941401	+	10.93	promoter-TSS (NM_001321882)	-186	NM_021929	NAA35	EGAP|MAK10|MAK10P|bA379P1.1	N(alpha)-acetyltransferase 35, NatC auxiliary subunit	protein-coding
chr9	113060029	113060145	+	10.93	Intergenic	-3296	NM_003408	ZFP37	ZNF906|zfp-37	ZFP37 zinc finger protein	protein-coding
chr9	124134611	124134727	+	10.93	Intergenic	-122937	NM_014397	NEK6	SID6-1512	NIMA related kinase 6	protein-coding
chr9	129641927	129642043	+	10.93	exon (NM_177999, exon 1 of 5)	184	NM_017873	ASB6	-	ankyrin repeat and SOCS box containing 6	protein-coding
chr9	130681896	130682012	+	10.93	3' UTR (NM_021619, exon 5 of 5)	-11806	NM_014285	EXOSC2	RRP4|Rrp4p|hRrp4p|p7	exosome component 2	protein-coding
chr9	130938614	130938730	+	10.93	5' UTR (NM_032843, exon 1 of 7)	180	NM_032843	FIBCD1	-	fibrinogen C domain containing 1	protein-coding
chr9	134773460	134773576	+	10.93	intron (NM_000093, intron 26 of 65)	75851	NR_039691	MIR3689C	-	microRNA 3689c	ncRNA
chrX	106999983	107000099	+	10.93	5' UTR (NM_001085354, exon 1 of 17)	203	NM_024657	MORC4	ZCW4|ZCWCC2|dJ75H8.2	MORC family CW-type zinc finger 4	protein-coding
chrX	107566056	107566172	+	10.93	intron (NM_032428, intron 13 of 15)	-20293	NR_046750	FRMPD3-AS1	-	FRMPD3 antisense RNA 1	ncRNA
chrX	108696414	108696530	+	10.93	3' UTR (NM_033380, exon 51 of 51)	39905	NM_003604	IRS4	IRS-4|PY160	insulin receptor substrate 4	protein-coding
chrX	109733159	109733275	+	10.93	5' UTR (NM_004458, exon 1 of 16)	175	NM_004458	ACSL4	ACS4|FACL4|LACS4|MRX63|MRX68	acyl-CoA synthetase long-chain family member 4	protein-coding
chrX	118329370	118329486	+	10.93	Intergenic	-16645	NM_019045	WDR44	RAB11BP|RPH11	WD repeat domain 44	protein-coding
chrX	119204186	119204302	+	10.93	Intergenic	-32001	NM_006667	PGRMC1	HPR6.6|MPR	progesterone receptor membrane component 1	protein-coding
chrX	119236266	119236382	+	10.93	promoter-TSS (NM_001282621)	79	NM_006667	PGRMC1	HPR6.6|MPR	progesterone receptor membrane component 1	protein-coding
chrX	119972723	119972839	+	10.93	Intergenic	-29009	NM_024528	NKAP	-	NFKB activating protein	protein-coding
chrX	124487717	124487833	+	10.93	intron (NM_001163279, intron 20 of 31)	141493	NM_002351	SH2D1A	DSHP|EBVS|IMD5|LYP|MTCP1|SAP|SAP/SH2D1A|XLP|XLPD|XLPD1	SH2 domain containing 1A	protein-coding
chrX	129961447	129961563	+	10.93	Intergenic	-43683	NM_021946	BCORL1	BCoR-L1|CXorf10	BCL6 corepressor-like 1	protein-coding
chrX	130111494	130111610	+	10.93	promoter-TSS (NM_001127197)	-839	NM_001421	ELF4	ELFR|MEF	E74 like ETS transcription factor 4	protein-coding
chrX	130464813	130464929	+	10.93	Intergenic	-30070	NM_018472	FAM45BP	FAM45B|HT011	family with sequence similarity 45, member A pseudogene	pseudo
chrX	130903028	130903144	+	10.93	5' UTR (NM_001281736, exon 1 of 14)	231	NM_006375	ENOX2	APK1|COVA1|tNOX	ecto-NOX disulfide-thiol exchanger 2	protein-coding
chrX	131822023	131822139	+	10.93	intron (NR_026975, intron 2 of 12)	8562	NR_026975	FIRRE	LINC01200	firre intergenic repeating RNA element	ncRNA
chrX	132023865	132023981	+	10.93	intron (NM_001042453, intron 2 of 10)	315	NM_016542	STK26	MASK|MST4	serine/threonine kinase 26	protein-coding
chrX	140645147	140645263	+	10.93	Intergenic	-64554	NR_028344	LINC00632	-	long intergenic non-protein coding RNA 632	ncRNA
chrX	150364517	150364633	+	10.93	intron (NM_001177465, intron 1 of 4)	1297	NM_005491	MAMLD1	CG1|CXorf6|F18|HYSP2	mastermind like domain containing 1	protein-coding
chrX	153687891	153688007	+	10.93	promoter-TSS (NM_001142805)	-348	NM_005629	SLC6A8	CCDS1|CRT|CRTR|CT1|CTR5	solute carrier family 6 member 8	protein-coding
chrX	153921422	153921538	+	10.93	exon (NM_001164741, exon 3 of 23)	4780	NM_001666	ARHGAP4	C1|RGC1|RhoGAP4|SrGAP4|p115	Rho GTPase activating protein 4	protein-coding
chrX	136880634	136880750	+	10.93	promoter-TSS (NM_001164803)	88	NM_002139	RBMX	HNRNPG|HNRPG|MRXS11|RBMXP1|RBMXRT|RNMX|hnRNP-G	RNA binding motif protein, X-linked	protein-coding
chrX	49345528	49345644	+	10.93	intron (NM_001476, intron 3 of 4).3	4375	NM_021123	GAGE7	AL4|CT4.7|GAGE-7	G antigen 7	protein-coding
chrX	115696807	115696923	+	10.93	Intergenic	103358	NM_005032	PLS3	BMND18|T-plastin	plastin 3	protein-coding
chrX	134534967	134535083	+	10.93	Intergenic	5237	NR_030587	MIR450B	MIRN450B|mir-450b	microRNA 450b	ncRNA
chrX	13734332	13734448	+	10.93	promoter-TSS (NM_003611)	245	NM_014563	TRAPPC2	MIP2A|SEDL|SEDT|TRAPPC2P1|TRS20|ZNF547L|hYP38334	trafficking protein particle complex 2	protein-coding
chrX	48559029	48559145	+	10.93	intron (NM_002536, intron 4 of 5)	-15266	NM_006743	RBM3	IS1-RNPL|RNPL	RNA binding motif (RNP1, RRM) protein 3	protein-coding
chrX	48918900	48919016	+	10.93	5' UTR (NM_006875, exon 1 of 6)	178	NM_006875	PIM2	-	Pim-2 proto-oncogene, serine/threonine kinase	protein-coding
chrX	69505404	69505520	+	10.93	exon (NM_015686, exon 1 of 3)	227	NM_015686	FAM155B	CXorf63|TED|TMEM28|bB57D9.1	family with sequence similarity 155 member B	protein-coding
chrX	71235423	71235539	+	10.93	Intergenic	12275	NM_000166	GJB1	CMTX|CMTX1|CX32	gap junction protein beta 1	protein-coding
chrX	78139386	78139502	+	10.93	intron (NM_015975, intron 1 of 6)	238	NM_015975	TAF9B	DN-7|DN7|TAF9L|TAFII31L|TFIID-31	TATA-box binding protein associated factor 9b	protein-coding
chrX	84187476	84187592	+	10.93	intron (NM_001330512, intron 1 of 23)	401	NM_014496	RPS6KA6	PP90RSK4|RSK-4|RSK4|S6K-alpha-6|p90RSK6	ribosomal protein S6 kinase A6	protein-coding
chrX	100599662	100599778	+	10.93	3' UTR (NM_022144, exon 7 of 7)	14927	NM_022144	TNMD	BRICD4|CHM1L|TEM	tenomodulin	protein-coding
chrX	101408601	101408717	+	10.93	promoter-TSS (NM_000169)	526	NM_019597	HNRNPH2	FTP3|HNRPH'|HNRPH2|MRXSB|hnRNPH'	heterogeneous nuclear ribonucleoprotein H2 (H')	protein-coding
chrX	101623149	101623265	+	10.93	promoter-TSS (NM_016607)	77	NM_016607	ARMCX3	ALEX3|GASP6|dJ545K15.2	armadillo repeat containing, X-linked 3	protein-coding
chrX	102648251	102648367	+	10.93	intron (NM_001199818, intron 4 of 6)	-3057	NM_014710	GPRASP1	GASP|GASP-1|GASP1	G protein-coupled receptor associated sorting protein 1	protein-coding
chrX	103629217	103629333	+	10.93	intron (NM_001006639, intron 1 of 2)	311	NM_004780	TCEAL1	SIIR|WEX9|p21|pp21	transcription elongation factor A like 1	protein-coding
chrX	104324762	104324878	+	10.93	Intergenic	-69902	NM_153448	ESX1	ESX1L|ESXR1	ESX homeobox 1	protein-coding
chrY	11177182	11177298	+	10.93	Intergenic	1244350	NR_033667	GYG2P1	GYG2P	glycogenin 2 pseudogene 1	pseudo

## Sheet: Tamoxifen Peaks
Chr	Start	End	Strand	Peak Score	Annotation	Distance to TSS	Nearest Refseq	Gene Name	Gene Alias	Gene Description	Gene Type
chr16	46398864	46398970	+	141.9	Intergenic	170180	NM_001004299	ANKRD26P1	-	ankyrin repeat domain 26 pseudogene 1	pseudo
chr16	34574221	34574327	+	132.6	Intergenic	-414238	NM_001040069	LINC00273	NCRNA00273|TOP	long intergenic non-protein coding RNA 273	ncRNA
chr16	34582175	34582281	+	101.1	Intergenic	-422192	NM_001040069	LINC00273	NCRNA00273|TOP	long intergenic non-protein coding RNA 273	ncRNA
chr16	46394463	46394569	+	96.5	Intergenic	174581	NM_001004299	ANKRD26P1	-	ankyrin repeat domain 26 pseudogene 1	pseudo
chr16	34588016	34588122	+	90.9	Intergenic	-428033	NM_001040069	LINC00273	NCRNA00273|TOP	long intergenic non-protein coding RNA 273	ncRNA
chr16	46386376	46386482	+	85.4	Intergenic	182668	NM_001004299	ANKRD26P1	-	ankyrin repeat domain 26 pseudogene 1	pseudo
chr21	8434909	8435015	+	81.7	non-coding (NR_046235, exon 1 of 1)	1740	NR_046235	RNA45S5	RN45S	RNA, 45S pre-ribosomal 5	rRNA
chr16	34581409	34581515	+	76.1	Intergenic	-421426	NM_001040069	LINC00273	NCRNA00273|TOP	long intergenic non-protein coding RNA 273	ncRNA
chr16	46400079	46400185	+	75.2	Intergenic	168965	NM_001004299	ANKRD26P1	-	ankyrin repeat domain 26 pseudogene 1	pseudo
chr16	46400599	46400705	+	75.2	Intergenic	168445	NM_001004299	ANKRD26P1	-	ankyrin repeat domain 26 pseudogene 1	pseudo
chr16	34595172	34595278	+	73.3	Intergenic	-435189	NM_001040069	LINC00273	NCRNA00273|TOP	long intergenic non-protein coding RNA 273	ncRNA
chr16	46401549	46401655	+	70.5	Intergenic	167495	NM_001004299	ANKRD26P1	-	ankyrin repeat domain 26 pseudogene 1	pseudo
chr16	34573014	34573120	+	69.6	Intergenic	-413031	NM_001040069	LINC00273	NCRNA00273|TOP	long intergenic non-protein coding RNA 273	ncRNA
chr1	125173991	125174097	+	68.7	Intergenic	3654932	NR_003955	EMBP1	-	embigin pseudogene 1	pseudo
chr1	633975	634081	+	65.9	Intergenic	-1615	NR_106781	MIR6723	hsa-mir-6723	microRNA 6723	ncRNA
chr21	8434129	8434235	+	65.9	non-coding (NR_046235, exon 1 of 1)	960	NR_046235	RNA45S5	RN45S	RNA, 45S pre-ribosomal 5	rRNA
chr16	34593210	34593316	+	64.1	Intergenic	-433227	NM_001040069	LINC00273	NCRNA00273|TOP	long intergenic non-protein coding RNA 273	ncRNA
chr5	49601576	49601682	+	59.4	Intergenic	839771	NM_198449	EMB	GP70	embigin	protein-coding
chr5	57173576	57173682	+	57.6	promoter-TSS (NM_001203246)	-319	NM_022913	GPBP1	GPBP|SSH6|VASCULIN	GC-rich promoter binding protein 1	protein-coding
chr16	34581718	34581824	+	55.7	Intergenic	-421735	NM_001040069	LINC00273	NCRNA00273|TOP	long intergenic non-protein coding RNA 273	ncRNA
chr16	34596046	34596152	+	52	Intergenic	-436063	NM_001040069	LINC00273	NCRNA00273|TOP	long intergenic non-protein coding RNA 273	ncRNA
chr1	143264628	143264734	+	52	Intergenic	157911	NR_027354	LOC645166	-	lymphocyte-specific protein 1 pseudogene	pseudo
chr16	46399764	46399870	+	50.2	Intergenic	169280	NM_001004299	ANKRD26P1	-	ankyrin repeat domain 26 pseudogene 1	pseudo
chr1	143247010	143247116	+	50.2	Intergenic	175529	NR_027354	LOC645166	-	lymphocyte-specific protein 1 pseudogene	pseudo
chr17	7687509	7687615	+	49.2	promoter-TSS (NM_000546)	-12	NM_000546	TP53	BCC7|LFS1|P53|TRP53	tumor protein p53	protein-coding
chr7	155815415	155815521	+	48.3	Intergenic	-3195	NM_000193	SHH	HHG1|HLP3|HPE3|MCOPCB5|SMMCI|TPT|TPTPS	sonic hedgehog	protein-coding
chr1	629894	630000	+	48.3	promoter-TSS (NR_125957)	-938	NR_125957	LOC101928626	-	uncharacterized LOC101928626	ncRNA
chr1	143244950	143245056	+	44.6	Intergenic	177589	NR_027354	LOC645166	-	lymphocyte-specific protein 1 pseudogene	pseudo
chr2	90382575	90382681	+	43.7	Intergenic	-744721	NR_136329	LOC101927050	-	lysine methyltransferase 2C pseudogene	pseudo
chr1	143264211	143264317	+	42.8	Intergenic	158328	NR_027354	LOC645166	-	lymphocyte-specific protein 1 pseudogene	pseudo
chr2	90383768	90383874	+	41.8	Intergenic	-745914	NR_136329	LOC101927050	-	lysine methyltransferase 2C pseudogene	pseudo
chr1	125181566	125181672	+	41.8	Intergenic	3662507	NR_003955	EMBP1	-	embigin pseudogene 1	pseudo
chr7	58033127	58033233	+	40.9	Intergenic	583003	NM_001159279	ZNF716	-	zinc finger protein 716	protein-coding
chr2	90395674	90395780	+	40	Intergenic	-757820	NR_136329	LOC101927050	-	lysine methyltransferase 2C pseudogene	pseudo
chr2	90381086	90381192	+	39.1	Intergenic	-743232	NR_136329	LOC101927050	-	lysine methyltransferase 2C pseudogene	pseudo
chr16	34575987	34576093	+	39.1	Intergenic	-416004	NM_001040069	LINC00273	NCRNA00273|TOP	long intergenic non-protein coding RNA 273	ncRNA
chr21	8438721	8438827	+	39.1	TTS (NR_003286).3	-1049	NR_003285	RNA5-8S5	RN5-8S1	RNA, 5.8S ribosomal 5	rRNA
chr2	90381610	90381716	+	38.1	Intergenic	-743756	NR_136329	LOC101927050	-	lysine methyltransferase 2C pseudogene	pseudo
chr1	143245779	143245885	+	37.2	Intergenic	176760	NR_027354	LOC645166	-	lymphocyte-specific protein 1 pseudogene	pseudo
chr1	143273075	143273181	+	37.2	Intergenic	149464	NR_027354	LOC645166	-	lymphocyte-specific protein 1 pseudogene	pseudo
chr11	72814265	72814371	+	36.3	promoter-TSS (NM_001318766)	-88	NM_033388	ATG16L2	ATG16B|WDR80	autophagy related 16 like 2	protein-coding
chr5	49658621	49658727	+	35.3	Intergenic	782726	NM_198449	EMB	GP70	embigin	protein-coding
chr2	90392305	90392411	+	34.4	Intergenic	-754451	NR_136329	LOC101927050	-	lysine methyltransferase 2C pseudogene	pseudo
chr5	178585642	178585748	+	33.5	intron (NM_173465, intron 1 of 28)	4860	NM_173465	COL23A1	-	collagen type XXIII alpha 1 chain	protein-coding
chr2	90392599	90392705	+	31.6	Intergenic	-754745	NR_136329	LOC101927050	-	lysine methyltransferase 2C pseudogene	pseudo
chr21	8433816	8433922	+	31.6	non-coding (NR_046235, exon 1 of 1)	647	NR_046235	RNA45S5	RN45S	RNA, 45S pre-ribosomal 5	rRNA
chr2	90385199	90385305	+	30.7	Intergenic	-747345	NR_136329	LOC101927050	-	lysine methyltransferase 2C pseudogene	pseudo
chr21	8435771	8435877	+	30.7	non-coding (NR_046235, exon 1 of 1)	-1052	NR_003286	RNA18S5	RN18S1	RNA, 18S ribosomal 5	rRNA
chr4	49511006	49511112	+	29.8	Intergenic	524417	NM_025087	CWH43	CWH43-C	cell wall biogenesis 43 C-terminal homolog	protein-coding
chr4	49512701	49512807	+	28.9	Intergenic	526112	NM_025087	CWH43	CWH43-C	cell wall biogenesis 43 C-terminal homolog	protein-coding
chr2	90380698	90380804	+	27.9	Intergenic	-742844	NR_136329	LOC101927050	-	lysine methyltransferase 2C pseudogene	pseudo
chr1	125178058	125178164	+	27.9	Intergenic	3658999	NR_003955	EMBP1	-	embigin pseudogene 1	pseudo
chrY	11525245	11525351	+	27	Intergenic	896292	NR_033667	GYG2P1	GYG2P	glycogenin 2 pseudogene 1	pseudo
chrX	115694194	115694300	+	26.1	Intergenic	100740	NM_005032	PLS3	BMND18|T-plastin	plastin 3	protein-coding
chr16	46383302	46383408	+	26.1	Intergenic	185742	NM_001004299	ANKRD26P1	-	ankyrin repeat domain 26 pseudogene 1	pseudo
chr21	8440553	8440659	+	26.1	promoter-TSS (NR_003287).2	-540	NR_003287	RNA28S5	RN28S1	RNA, 28S ribosomal 5	rRNA
chr2	60881479	60881585	+	25.2	promoter-TSS (NR_033980)	37	NM_002908	REL	C-Rel	REL proto-oncogene, NF-kB subunit	protein-coding
chr16	34571965	34572071	+	25.2	Intergenic	-411982	NM_001040069	LINC00273	NCRNA00273|TOP	long intergenic non-protein coding RNA 273	ncRNA
chr1	64470036	64470142	+	25.2	promoter-TSS (NM_020925)	-704	NM_020925	CACHD1	-	cache domain containing 1	protein-coding
chr21	8208906	8209012	+	24.2	promoter-TSS (NR_003286)	115	NR_128714	MIR3687-2	hsa-mir-3687-2	microRNA 3687-2	ncRNA
chr10	102394451	102394557	+	24.2	promoter-TSS (NM_001077494)	-74	NM_002502	NFKB2	CVID10|H2TF1|LYT-10|LYT10|NF-kB2|p100|p49/p100|p52	nuclear factor kappa B subunit 2	protein-coding
chr17	43251657	43251763	+	24.2	TTS (NR_002716).6	309	NR_002716	RNU2-1	RNU2|U2	RNA, U2 small nuclear 1	snRNA
chr21	8213331	8213437	+	23.3	promoter-TSS (NR_003287)	-504	NR_003287	RNA28S5	RN28S1	RNA, 28S ribosomal 5	rRNA
chr1	143222199	143222305	+	23.3	Intergenic	200340	NR_027354	LOC645166	-	lymphocyte-specific protein 1 pseudogene	pseudo
chr22	12175038	12175144	+	23.3	Intergenic	277685	NR_110761	LOC102723769	-	uncharacterized LOC102723769	ncRNA
chr1	143238437	143238543	+	22.4	Intergenic	184102	NR_027354	LOC645166	-	lymphocyte-specific protein 1 pseudogene	pseudo
chr1	28648592	28648698	+	22.4	promoter-TSS (NR_004407)	45	NR_004407	RNU11	RNU11-1|U11	RNA, U11 small nuclear	snRNA
chr16	34726955	34727061	+	22.4	Intergenic	443383	NR_002837	UBE2MP1	-	ubiquitin conjugating enzyme E2 M pseudogene 1	pseudo
chr9	42900315	42900421	+	22.4	Intergenic	111968	NR_131213	XLOC_007697	-	uncharacterized LOC105500239	ncRNA
chr3	52197957	52198063	+	21.5	promoter-TSS (NM_001304443)	-73	NM_000688	ALAS1	ALAS|ALAS-H|ALAS3|ALASH|MIG4	5'-aminolevulinate synthase 1	protein-coding
chr2	90401114	90401220	+	21.5	Intergenic	-763260	NR_136329	LOC101927050	-	lysine methyltransferase 2C pseudogene	pseudo
chr2	68467477	68467583	+	21.5	promoter-TSS (NM_001024680)	-29	NM_173545	APLF	APFL|C2orf13|PALF|Xip1|ZCCHH1	aprataxin and PNKP like factor	protein-coding
chr10	42070525	42070631	+	20.5	Intergenic	297467	NR_024380	LOC441666	-	zinc finger protein 91 pseudogene	pseudo
chr15	80776503	80776609	+	20.5	Intergenic	-2787	NM_018689	CEMIP	CCSP1|HYBID|KIAA1199|TMEM2L	cell migration inducing hyaluronan binding protein	protein-coding
chr1	149176820	149176926	+	20.5	Intergenic	-94562	NM_001037675	NBPF9	AE01	neuroblastoma breakpoint family member 9	protein-coding
chr18	63331256	63331362	+	20.5	3' UTR (NM_002035, exon 10 of 10)	-11929	NM_000633	BCL2	Bcl-2|PPP1R50	BCL2, apoptosis regulator	protein-coding
chr3	119469252	119469358	+	20.5	intron (NR_024265, intron 1 of 10)	367	NM_152305	POGLUT1	C3orf9|CLP46|KDELCL1|KTELC1|LGMD2Z|MDS010|MDSRP|Rumi|hCLP46	protein O-glucosyltransferase 1	protein-coding
chr1	143195487	143195593	+	19.6	Intergenic	227052	NR_027354	LOC645166	-	lymphocyte-specific protein 1 pseudogene	pseudo
chr3	75669243	75669349	+	19.6	Intergenic	-2985	NR_040004	LINC00960	-	long intergenic non-protein coding RNA 960	ncRNA
chr1	2684097	2684203	+	19.6	intron (NM_001242672, intron 4 of 6)	-51108	NM_033467	MMEL1	MMEL2|NEP2|NEPII|NL1|NL2|SEP	membrane metalloendopeptidase like 1	protein-coding
chr1	125177510	125177616	+	19.6	Intergenic	3658451	NR_003955	EMBP1	-	embigin pseudogene 1	pseudo
chr5	50667761	50667867	+	19.6	intron (NM_001331028, intron 1 of 25)	268	NM_024615	PARP8	ARTD16|pART16	poly(ADP-ribose) polymerase family member 8	protein-coding
chr2	90402129	90402235	+	19.6	Intergenic	-764275	NR_136329	LOC101927050	-	lysine methyltransferase 2C pseudogene	pseudo
chr5	49659811	49659917	+	19.6	Intergenic	781536	NM_198449	EMB	GP70	embigin	protein-coding
chr1	143210858	143210964	+	18.7	Intergenic	211681	NR_027354	LOC645166	-	lymphocyte-specific protein 1 pseudogene	pseudo
chr10	38573465	38573571	+	18.7	Intergenic	-123078	NR_045000	ACTR3BP5	FKSG74	ACTR3B pseudogene 5	pseudo
chr16	1025354	1025460	+	18.7	Intergenic	43599	NM_014587	SOX8	-	SRY-box 8	protein-coding
chrX	49346337	49346443	+	17.7	intron (NM_001476, intron 4 of 4).3	5179	NM_021123	GAGE7	AL4|CT4.7|GAGE-7	G antigen 7	protein-coding
chrY	11333155	11333261	+	17.7	Intergenic	1088382	NR_033667	GYG2P1	GYG2P	glycogenin 2 pseudogene 1	pseudo
chr9	127451343	127451449	+	17.7	promoter-TSS (NM_138361)	36	NM_000976	RPL12	L12	ribosomal protein L12	protein-coding
chr1	143223500	143223606	+	16.8	Intergenic	199039	NR_027354	LOC645166	-	lymphocyte-specific protein 1 pseudogene	pseudo
chr10	42104514	42104620	+	16.8	Intergenic	263478	NR_024380	LOC441666	-	zinc finger protein 91 pseudogene	pseudo
chr21	9115967	9116073	+	16.8	intron (NR_038329, intron 2 of 2)	13741	NM_174948	TEKT4P2	MAFIPL|TEKT4P	tektin 4 pseudogene 2	pseudo
chr11	11246821	11246927	+	16.8	Intergenic	106483	NM_001256686	CSNK2A3	CSNK2A1P	casein kinase 2 alpha 3	protein-coding
chr5	134927005	134927111	+	16.8	promoter-TSS (NR_039666)	-981	NR_039666	MIR4461	mir-4461	microRNA 4461	ncRNA
chr17	26854875	26854981	+	16.8	Intergenic	234313	NR_135673	LOC105371703	-	uncharacterized LOC105371703	ncRNA
chr1	143275680	143275786	+	16.8	Intergenic	146859	NR_027354	LOC645166	-	lymphocyte-specific protein 1 pseudogene	pseudo
chr1	143263397	143263503	+	16.8	Intergenic	159142	NR_027354	LOC645166	-	lymphocyte-specific protein 1 pseudogene	pseudo
chr21	9129476	9129582	+	16.8	intron (NR_038329, intron 1 of 2)	232	NM_174948	TEKT4P2	MAFIPL|TEKT4P	tektin 4 pseudogene 2	pseudo
chr7	158151397	158151503	+	16.8	intron (NM_130843, intron 6 of 21)	296865	NR_038966	LOC100506585	-	uncharacterized LOC100506585	ncRNA
chr6	46781553	46781659	+	15.9	Intergenic	-11751	NM_005588	MEP1A	PPHA	meprin A subunit alpha	protein-coding
chr1	143239208	143239314	+	15.9	Intergenic	183331	NR_027354	LOC645166	-	lymphocyte-specific protein 1 pseudogene	pseudo
chr14	99518472	99518578	+	15.9	intron (NM_001144995, intron 3 of 5)	37123	NM_003858	CCNK	CPR4	cyclin K	protein-coding
chr3	9649257	9649363	+	15.9	promoter-TSS (NM_022485)	-123	NM_022485	MTMR14	C3orf29	myotubularin related protein 14	protein-coding
chrY	11746224	11746330	+	15.9	Intergenic	675313	NR_033667	GYG2P1	GYG2P	glycogenin 2 pseudogene 1	pseudo
chr1	143248137	143248243	+	15.9	Intergenic	174402	NR_027354	LOC645166	-	lymphocyte-specific protein 1 pseudogene	pseudo
chr19	47231307	47231413	+	15.9	promoter-TSS (NM_014417)	-166	NM_014417	BBC3	JFY-1|JFY1|PUMA	BCL2 binding component 3	protein-coding
chr7	138981183	138981289	+	15.9	promoter-TSS (NM_001164665)	82	NM_020910	KIAA1549	-	KIAA1549	protein-coding
chr9	137302181	137302287	+	15.9	promoter-TSS (NM_001004354)	17	NM_001004354	NRARP	-	NOTCH-regulated ankyrin repeat protein	protein-coding
chr5	49666167	49666273	+	15.9	Intergenic	775180	NM_198449	EMB	GP70	embigin	protein-coding
chr6	170046011	170046117	+	15.9	Intergenic	83441	NR_027434	LOC100131532	-	uncharacterized LOC100131532	ncRNA
chr15	44711332	44711438	+	15.9	promoter-TSS (NM_004048)	-102	NM_004048	B2M	IMD43	beta-2-microglobulin	protein-coding
chr22	16352792	16352898	+	15	Intergenic	239965	NM_014406	CCT8L2	CESK1	chaperonin containing TCP1 subunit 8 like 2	protein-coding
chr14	105582738	105582844	+	15	Intergenic	-38325	NR_107059	MIR8071-2	hsa-mir-8071-2	microRNA 8071-2	ncRNA
chr19	48646497	48646603	+	15	promoter-TSS (NR_136241)	-238	NM_001217	CA11	CARPX1	carbonic anhydrase 11	protein-coding
chrX	110450737	110450843	+	15	exon (NM_020769, exon 3 of 4)	-10557	NM_015365	AMMECR1	AMMERC1	Alport syndrome, mental retardation, midface hypoplasia and elliptocytosis chromosomal region gene 1	protein-coding
chr13	62090935	62091041	+	15	Intergenic	-61440	NR_046995	LINC00358	-	long intergenic non-protein coding RNA 358	ncRNA
chr10	42083504	42083610	+	15	Intergenic	284488	NR_024380	LOC441666	-	zinc finger protein 91 pseudogene	pseudo
chr22	35257400	35257506	+	15	promoter-TSS (NR_027780)	1	NM_005487	HMGXB4	HMG2L1|HMGBCG|THC211630	HMG-box containing 4	protein-coding
chrX	103310890	103310996	+	15	promoter-TSS (NM_001168401)	12	NM_032621	BEX2	BEX1|DJ79P11.1	brain expressed X-linked 2	protein-coding
chr4	189233929	189234035	+	15	Intergenic	-425624	NR_121679	LINC01262	TCONS_l2_00021807	long intergenic non-protein coding RNA 1262	ncRNA
chr17	43232096	43232202	+	15	Intergenic	1828	NR_002716	RNU2-1	RNU2|U2	RNA, U2 small nuclear 1	snRNA
chr4	49510593	49510699	+	15	Intergenic	524004	NM_025087	CWH43	CWH43-C	cell wall biogenesis 43 C-terminal homolog	protein-coding
chr21	45055038	45055144	+	15	Intergenic	18120	NM_032653	SSR4P1	C21orf122|PRED57|PRED90	signal sequence receptor subunit 4 pseudogene 1	pseudo
chr9	79572583	79572689	+	15	non-coding (NR_104239, exon 1 of 21)	863	NM_007005	TLE4	BCE-1|BCE1|E(spI)|ESG|ESG4|GRG4|Grg-4	transducin like enhancer of split 4	protein-coding
chr7	60928464	60928570	+	14	Intergenic	2375539	NR_003952	ZNF733P	ZNF733	zinc finger protein 733, pseudogene	pseudo
chrX	115727928	115728034	+	14	Intergenic	134474	NM_005032	PLS3	BMND18|T-plastin	plastin 3	protein-coding
chr10	42096280	42096386	+	14	Intergenic	271712	NR_024380	LOC441666	-	zinc finger protein 91 pseudogene	pseudo
chr7	141738238	141738344	+	14	promoter-TSS (NR_015392)	-30	NM_003143	SSBP1	Mt-SSB|SOSS-B1|SSBP|mtSSB	single stranded DNA binding protein 1	protein-coding
chr1	143270711	143270817	+	14	Intergenic	151828	NR_027354	LOC645166	-	lymphocyte-specific protein 1 pseudogene	pseudo
chr4	189235099	189235205	+	14	Intergenic	-424454	NR_121679	LINC01262	TCONS_l2_00021807	long intergenic non-protein coding RNA 1262	ncRNA
chr14	96797120	96797226	+	14	promoter-TSS (NM_003384)	-174	NM_003384	VRK1	PCH1|PCH1A	vaccinia related kinase 1	protein-coding
chr19	44747428	44747534	+	14	Intergenic	-1240	NM_005178	BCL3	BCL4|D19S37	B-cell CLL/lymphoma 3	protein-coding
chr17	81035131	81035237	+	14	promoter-TSS (NM_001144888)	37	NM_006340	BAIAP2	BAP2|FLAF3|IRSP53	BAI1 associated protein 2	protein-coding
chr6	10838586	10838692	+	14	promoter-TSS (NR_134936)	-84	NM_005906	MAK	RP62	male germ cell associated kinase	protein-coding
chr10	41875386	41875492	+	14	Intergenic	492606	NR_024380	LOC441666	-	zinc finger protein 91 pseudogene	pseudo
chr1	143235002	143235108	+	14	Intergenic	187537	NR_027354	LOC645166	-	lymphocyte-specific protein 1 pseudogene	pseudo
chr10	42080561	42080667	+	14	Intergenic	287431	NR_024380	LOC441666	-	zinc finger protein 91 pseudogene	pseudo
chr10	42102536	42102642	+	14	Intergenic	265456	NR_024380	LOC441666	-	zinc finger protein 91 pseudogene	pseudo
chr5	179623613	179623719	+	14	promoter-TSS (NM_001257293)	44	NM_005520	HNRNPH1	HNRPH|HNRPH1|hnRNPH	heterogeneous nuclear ribonucleoprotein H1 (H)	protein-coding
chr7	1272290	1272396	+	14	Intergenic	39325	NM_001080461	UNCX	UNCX4.1	UNC homeobox	protein-coding
chr7	111562435	111562541	+	14	promoter-TSS (NM_001244606)	29	NM_032549	IMMP2L	IMMP2L-IT1|IMP2|IMP2-LIKE	inner mitochondrial membrane peptidase subunit 2	protein-coding
chr19	32692147	32692253	+	14	exon (NM_001105570, exon 1 of 3)	239	NM_001105570	NUDT19	RP2	nudix hydrolase 19	protein-coding
chr12	57183109	57183215	+	14	intron (NM_002332, intron 34 of 88)	-11342	NR_031597	MIR1228	MIRN1228|hsa-mir-1228|mir-1228	microRNA 1228	ncRNA
chrY	11314268	11314374	+	14	Intergenic	1107269	NR_033667	GYG2P1	GYG2P	glycogenin 2 pseudogene 1	pseudo
chr1	161444901	161445007	+	14	Intergenic	-60461	NM_021642	FCGR2A	CD32|CD32A|CDw32|FCG2|FCGR2|FCGR2A1|FcGR|IGFR2	Fc fragment of IgG receptor IIa	protein-coding
chr10	13100015	13100121	+	14	promoter-TSS (NM_001282658)	-14	NM_021980	OPTN	ALS12|FIP2|GLC1E|HIP7|HYPL|NRP|TFIIIA-INTP	optineurin	protein-coding
chr1	44318486	44318592	+	13.1	intron (NM_001301700, intron 4 of 7)	36740	NM_024066	ERI3	PINT1|PRNPIP	ERI1 exoribonuclease family member 3	protein-coding
chr4	49512359	49512465	+	13.1	Intergenic	525770	NM_025087	CWH43	CWH43-C	cell wall biogenesis 43 C-terminal homolog	protein-coding
chr22	39520524	39520630	+	13.1	promoter-TSS (NM_001675)	13	NM_001675	ATF4	CREB-2|CREB2|TAXREB67|TXREB	activating transcription factor 4	protein-coding
chr8	85655794	85655900	+	13.1	promoter-TSS (NR_003594)	-171	NR_003594	REXO1L2P	-	REX1, RNA exonuclease 1 homolog-like 2, pseudogene	pseudo
chr22	12177935	12178041	+	13.1	Intergenic	280582	NR_110761	LOC102723769	-	uncharacterized LOC102723769	ncRNA
chr7	25125125	25125231	+	13.1	intron (NM_018947, intron 1 of 2)	183	NM_018947	CYCS	CYC|HCS|THC4	cytochrome c, somatic	protein-coding
chr2	207625382	207625488	+	13.1	promoter-TSS (NM_001308021)	-57	NM_145280	METTL21A	FAM119A|HCA557b|HSPA-KMT	methyltransferase like 21A	protein-coding
chr14	19098886	19098992	+	13.1	promoter-TSS (NR_133911)	-619	NR_133911	BMS1P22	-	BMS1, ribosome biogenesis factor pseudogene 22	pseudo
chr7	100483197	100483303	+	13.1	promoter-TSS (NM_173564)	-677	NM_173564	NYAP1	C7orf51	neuronal tyrosine phosphorylated phosphoinositide-3-kinase adaptor 1	protein-coding
chr10	126947333	126947439	+	13.1	intron (NM_001380, intron 1 of 51)	41977	NM_001380	DOCK1	DOCK180|ced5	dedicator of cytokinesis 1	protein-coding
chr22	24555971	24556077	+	13.1	promoter-TSS (NM_001284253)	-89	NM_031444	GUCD1	C22orf13|LLN4	guanylyl cyclase domain containing 1	protein-coding
chr6	99515332	99515438	+	13.1	promoter-TSS (NM_001080481)	-9	NM_032929	USP45	-	ubiquitin specific peptidase 45	protein-coding
chr13	61965726	61965832	+	13.1	Intergenic	63769	NR_046995	LINC00358	-	long intergenic non-protein coding RNA 358	ncRNA
chr17	16439135	16439241	+	13.1	promoter-TSS (NR_003043)	201	NM_152350	LRRC75A-AS1	C17orf45|C17orf76-AS1|FAM211A-AS1|NCRNA00188|TSAP19	LRRC75A antisense RNA 1	ncRNA
chr11	118436318	118436424	+	13.1	promoter-TSS (NM_001197104)	-119	NM_005933	KMT2A	ALL-1|CXXC7|HRX|HTRX1|MLL|MLL-AF9|MLL/GAS7|MLL1|MLL1A|TET1-MLL|TRX1|WDSTS	lysine methyltransferase 2A	protein-coding
chr9	136728085	136728191	+	13.1	promoter-TSS (NR_024542)	46	NR_003672	SNHG7	NCRNA00061	small nucleolar RNA host gene 7	ncRNA
chr1	147640915	147641021	+	13.1	Intergenic	29544	NM_016361	ACP6	ACPL1|LPAP|PACPL1	acid phosphatase 6, lysophosphatidic	protein-coding
chr14	104816048	104816154	+	13.1	Intergenic	-5100	NR_024396	LINC00638	-	long intergenic non-protein coding RNA 638	ncRNA
chr4	13547706	13547812	+	13.1	promoter-TSS (NR_015450)	65	NR_015450	LINC01096	-	long intergenic non-protein coding RNA 1096	ncRNA
chr1	143193478	143193584	+	13.1	Intergenic	229061	NR_027354	LOC645166	-	lymphocyte-specific protein 1 pseudogene	pseudo
chr14	90396926	90397032	+	13.1	promoter-TSS (NM_006888)	-4	NM_006888	CALM1	CALML2|CAMI|CPVT4|DD132|LQT14|PHKD|caM	calmodulin 1	protein-coding
chr22	38455230	38455336	+	13.1	promoter-TSS (NM_152868)	-84	NM_004981	KCNJ4	HIR|HIRK2|HRK1|IRK-3|IRK3|Kir2.3	potassium voltage-gated channel subfamily J member 4	protein-coding
chrX	120630322	120630428	+	13.1	promoter-TSS (NM_001011551)	-225	NM_152692	C1GALT1C1	C1GALT2|C38H2-L1|COSMC|HSPC067|MST143|TNPS	C1GALT1 specific chaperone 1	protein-coding
chr8	102863196	102863302	+	13.1	intron (NM_001301668, intron 1 of 11)	951	NM_015878	AZIN1	AZI|AZIA1|OAZI|OAZIN|ODC1L	antizyme inhibitor 1	protein-coding
chr8	85659896	85660002	+	13.1	Intergenic	2564	NR_003594	REXO1L2P	-	REX1, RNA exonuclease 1 homolog-like 2, pseudogene	pseudo
chr1	58546303	58546409	+	13.1	intron (NM_145243, intron 1 of 8)	443	NM_145243	OMA1	2010001O09Rik|DAB1|MPRP-1|MPRP1|YKR087C|ZMPOMA1|peptidase	OMA1 zinc metallopeptidase	protein-coding
chr22	18001569	18001675	+	13.1	intron (NM_015241, intron 1 of 31)	-20661	NR_030378	MIR648	MIRN648|hsa-mir-648	microRNA 648	ncRNA
chrX	130191106	130191212	+	13.1	Intergenic	19360	NM_004794	RAB33A	RabS10	RAB33A, member RAS oncogene family	protein-coding
chr14	23057702	23057808	+	13.1	promoter-TSS (NM_022478)	-217	NM_022478	CDH24	CDH11L	cadherin 24	protein-coding
chr16	78099919	78100025	+	13.1	non-coding (NR_120436, exon 1 of 6)	559	NM_016373	WWOX	D16S432E|EIEE28|FOR|FRA16D|HHCMA56|PRO0128|SCAR12|SDR41C1|WOX1	WW domain containing oxidoreductase	protein-coding
chr1	61742870	61742976	+	13.1	intron (NM_176877, intron 1 of 42)	446	NM_005799	PATJ	Cipp|INADL|InaD-like|hINADL	PATJ, crumbs cell polarity complex component	protein-coding
chr13	61849546	61849652	+	13.1	Intergenic	179949	NR_046995	LINC00358	-	long intergenic non-protein coding RNA 358	ncRNA
chr16	78291858	78291964	+	13.1	intron (NM_001291997, intron 4 of 7)	192498	NM_016373	WWOX	D16S432E|EIEE28|FOR|FRA16D|HHCMA56|PRO0128|SCAR12|SDR41C1|WOX1	WW domain containing oxidoreductase	protein-coding
chr11	45805219	45805325	+	13.1	5' UTR (NM_018389, exon 1 of 2)	182	NM_018389	SLC35C1	CDG2C|FUCT1	solute carrier family 35 member C1	protein-coding
chr7	56373492	56373598	+	13.1	Intergenic	74830	NR_029420	LOC650226	-	ankyrin repeat domain 26 pseudogene	pseudo
chr16	34950689	34950795	+	13.1	Intergenic	219649	NR_002837	UBE2MP1	-	ubiquitin conjugating enzyme E2 M pseudogene 1	pseudo
chrX	153687910	153688016	+	13.1	promoter-TSS (NM_001142805)	-334	NM_005629	SLC6A8	CCDS1|CRT|CRTR|CT1|CTR5	solute carrier family 6 member 8	protein-coding
chr17	38705780	38705886	+	12.2	intron (NM_005937, intron 1 of 19)	213	NM_005937	MLLT6	AF17	MLLT6, PHD finger domain containing	protein-coding
chrX	115561193	115561299	+	12.2	5' UTR (NM_001282337, exon 1 of 18)	396	NM_005032	PLS3	BMND18|T-plastin	plastin 3	protein-coding
chr21	42009799	42009905	+	12.2	intron (NR_119384, intron 1 of 1)	535	NM_020727	ZBTB21	ZNF295	zinc finger and BTB domain containing 21	protein-coding
chr10	97714414	97714520	+	12.2	3' UTR (NM_031484, exon 1 of 2)	759	NM_031484	MARVELD1	GB14|MARVD1|MRVLDC1|bA548K23.8	MARVEL domain containing 1	protein-coding
chr2	222319243	222319349	+	12.2	non-coding (NR_136638, exon 1 of 2)	825	NR_136638	LOC440934	-	uncharacterized LOC440934	ncRNA
chrX	16843469	16843575	+	12.2	3' UTR (NM_001168683, exon 8 of 8)	26333	NM_002893	RBBP7	RbAp46	RB binding protein 7, chromatin remodeling factor	protein-coding
chr9	136400191	136400297	+	12.2	Intergenic	-1807	NM_003086	SNAPC4	PTFalpha|SNAP190	small nuclear RNA activating complex polypeptide 4	protein-coding
chr15	101496172	101496278	+	12.2	Intergenic	-6241	NM_002570	PCSK6	PACE4|SPC4	proprotein convertase subtilisin/kexin type 6	protein-coding
chr13	66842444	66842550	+	12.2	intron (NR_046527, intron 1 of 5)	17328	NR_046527	PCDH9-AS2	-	PCDH9 antisense RNA 2	ncRNA
chr8	47961171	47961277	+	12.2	intron (NM_005914, intron 1 of 15)	1021	NM_005914	MCM4	CDC21|CDC54|NKCD|NKGCD|P1-CDC21|hCdc21	minichromosome maintenance complex component 4	protein-coding
chr7	159144837	159144943	+	12.2	promoter-TSS (NM_001304522)	67	NM_003382	VIPR2	C16DUPq36.3|DUP7q36.3|PACAP-R-3|PACAP-R3|VIP-R-2|VPAC2|VPAC2R|VPCAP2R	vasoactive intestinal peptide receptor 2	protein-coding
chr22	39319422	39319528	+	12.2	promoter-TSS (NR_002439)	190	NM_000967	RPL3	ASC-1|L3|TARBP-B	ribosomal protein L3	protein-coding
chr22	12174372	12174478	+	12.2	Intergenic	277019	NR_110761	LOC102723769	-	uncharacterized LOC102723769	ncRNA
chr7	141676960	141677066	+	12.2	intron (NM_001080392, intron 3 of 8)	25140	NM_001080392	KIAA1147	LCHN|PRO2561	KIAA1147	protein-coding
chr7	149624599	149624705	+	12.2	non-coding (NR_027788, exon 1 of 8)	138	NM_024910	ZNF767P	ZNF767	zinc finger family member 767, pseudogene	pseudo
chr5	34190627	34190733	+	12.2	Intergenic	-66152	NR_037951	C1QTNF3-AMACR	-	C1QTNF3-AMACR readthrough (NMD candidate)	ncRNA
chr9	136267455	136267561	+	12.2	Intergenic	-21667	NM_181701	QSOX2	QSCN6L1|SOXN	quiescin sulfhydryl oxidase 2	protein-coding
chr13	62004212	62004318	+	12.2	non-coding (NR_046995, exon 2 of 2)	25283	NR_046995	LINC00358	-	long intergenic non-protein coding RNA 358	ncRNA
chrX	119468286	119468392	+	12.2	promoter-TSS (NR_134915)	-61	NM_001152	SLC25A5	2F1|AAC2|ANT2|T2|T3	solute carrier family 25 member 5	protein-coding
chr9	63817925	63818031	+	12.2	Intergenic	-1596	NR_039689	MIR4477B	-	microRNA 4477b	ncRNA
chr21	45405814	45405920	+	12.2	intron (NM_130445, intron 2 of 42)	730	NM_030582	COL18A1	KNO|KNO1|KS	collagen type XVIII alpha 1 chain	protein-coding
chr9	79593700	79593806	+	12.2	intron (NR_104239, intron 4 of 20)	21980	NM_007005	TLE4	BCE-1|BCE1|E(spI)|ESG|ESG4|GRG4|Grg-4	transducin like enhancer of split 4	protein-coding
chr7	148698556	148698662	+	12.2	promoter-TSS (NM_003592)	-232	NM_003592	CUL1	-	cullin 1	protein-coding
chr13	75481505	75481611	+	12.2	exon (NM_001286658, exon 1 of 20)	610	NM_014832	TBC1D4	AS160|NIDDM5	TBC1 domain family member 4	protein-coding
chr7	112450483	112450589	+	12.2	promoter-TSS (NR_120333)	28	NM_001550	IFRD1	PC4|TIS7	interferon related developmental regulator 1	protein-coding
chr1	155000723	155000829	+	12.2	Intergenic	-1854	NM_001252406	ZBTB7B	CKROX|THPOK|ZBTB15|ZFP-67|ZFP67|ZNF857B|c-KROX|hcKROX	zinc finger and BTB domain containing 7B	protein-coding
chr9	136546563	136546669	+	12.2	promoter-TSS (NR_039821)	-357	NR_039821	MIR4674	-	microRNA 4674	ncRNA
chr11	77066647	77066753	+	12.2	promoter-TSS (NM_004055)	-245	NM_004055	CAPN5	ADNIV|HTRA3|VRNI|nCL-3	calpain 5	protein-coding
chr21	9030834	9030940	+	12.2	Intergenic	43517	NR_037458	MIR3687-1	MIR3687|hsa-mir-3687-1	microRNA 3687-1	ncRNA
chr1	143252245	143252351	+	12.2	Intergenic	170294	NR_027354	LOC645166	-	lymphocyte-specific protein 1 pseudogene	pseudo
chr13	61792341	61792447	+	12.2	Intergenic	237154	NR_046995	LINC00358	-	long intergenic non-protein coding RNA 358	ncRNA
chr17	22521342	22521448	+	12.2	Intergenic	-1716	NM_001190452	MTRNR2L1	HN1	MT-RNR2-like 1	protein-coding
chr1	228621028	228621134	+	12.2	TTS (NR_106988).2	445	NR_106988	MIR7641-2	B-ATF|hsa-mir-7641-2	microRNA 7641-2	ncRNA
chrX	129762133	129762239	+	12.2	intron (NM_003399, intron 18 of 20)	-17730	NM_018990	SASH3	753P9|CXorf9|HACS2|SH3D6C|SLY	SAM and SH3 domain containing 3	protein-coding
chrX	104166845	104166951	+	12.2	exon (NM_207318, exon 1 of 6)	423	NM_207318	FAM199X	CXorf39	family with sequence similarity 199, X-linked	protein-coding
chr18	36129369	36129475	+	12.2	promoter-TSS (NM_012319)	-28	NM_012319	SLC39A6	LIV-1|ZIP6	solute carrier family 39 member 6	protein-coding
chrX	110119928	110120034	+	12.2	intron (NM_032227, intron 4 of 6)	37863	NR_039774	MIR3978	-	microRNA 3978	ncRNA
chr2	27265110	27265216	+	12.2	intron (NM_001318949, intron 1 of 8)	-2071	NM_003459	SLC30A3	ZNT3	solute carrier family 30 member 3	protein-coding
chr2	172095539	172095645	+	12.2	Intergenic	7158	NM_004405	DLX2	TES-1|TES1	distal-less homeobox 2	protein-coding
chr17	51166568	51166674	+	12.2	promoter-TSS (NM_001018138)	-101	NM_002512	NME2	NDKB|NDPK-B|NDPKB|NM23-H2|NM23B|PUF	NME/NM23 nucleoside diphosphate kinase 2	protein-coding
chr7	141072580	141072686	+	12.2	Intergenic	-1599	NM_001195278	TMEM178B	-	transmembrane protein 178B	protein-coding
chr1	11980514	11980620	+	12.2	intron (NM_001127660, intron 1 of 17)	386	NM_014874	MFN2	CMT2A|CMT2A2|CMT2A2A|CMT2A2B|CPRP1|HMSN6A|HSG|MARF	mitofusin 2	protein-coding
chr13	93228405	93228511	+	12.2	intron (NM_005708, intron 1 of 8)	1650	NM_005708	GPC6	OMIMD1	glypican 6	protein-coding
chr22	20299181	20299287	+	12.2	Intergenic	20871	NM_033257	DGCR6L	DGCR6	DiGeorge syndrome critical region gene 6-like	protein-coding
chrX	154750888	154750994	+	12.2	intron (NR_104114, intron 1 of 8)	142	NM_080612	GAB3	-	GRB2 associated binding protein 3	protein-coding
chr6	157312904	157313010	+	12.2	intron (NM_018452, intron 3 of 3)	11302	NM_018452	TMEM242	BM033|C6orf35	transmembrane protein 242	protein-coding
chr7	66654542	66654648	+	12.2	promoter-TSS (NR_110037)	76	NR_110037	LOC100996437	-	uncharacterized LOC100996437	ncRNA
chr18	37254338	37254444	+	12.2	intron (NM_001025089, intron 10 of 11)	-20069	NR_134588	LOC105372068	-	uncharacterized LOC105372068	ncRNA
chr1	42766929	42767035	+	12.2	promoter-TSS (NM_024097)	102	NM_022356	P3H1	GROS1|LEPRE1|OI8	prolyl 3-hydroxylase 1	protein-coding
chr17	77281006	77281112	+	12.2	promoter-TSS (NM_001293695)	-351	NM_006640	2019-09-09	AF17q25|MSF|MSF1|NAPB|PNUTL4|SINT1|SeptD1	septin 9	protein-coding
chr8	38383011	38383117	+	12.2	promoter-TSS (NM_017778)	-792	NM_017778	NSD3	KMT3F|KMT3G|WHISTLE|WHSC1L1|pp14328	nuclear receptor binding SET domain protein 3	protein-coding
chr17	7351644	7351750	+	12.2	promoter-TSS (NM_001002914)	-192	NM_001002914	KCTD11	C17orf36|KCASH1|REN|REN/KCTD11	potassium channel tetramerization domain containing 11	protein-coding
chr1	1000329	1000435	+	12.2	promoter-TSS (NM_021170)	-210	NM_021170	HES4	bHLHb42	hes family bHLH transcription factor 4	protein-coding
chr13	94713676	94713782	+	12.2	non-coding (NR_046514, exon 2 of 2)	1013	NR_046514	SOX21-AS1	-	SOX21 antisense RNA 1 (head to head)	ncRNA
chr7	151080707	151080813	+	12.2	TTS (NM_031434)	123	NM_006712	FASTK	FAST	Fas activated serine/threonine kinase	protein-coding
chr13	78603473	78603579	+	12.2	promoter-TSS (NM_006237)	34	NM_006237	POU4F1	BRN3A|Oct-T1|RDC-1|brn-3A	POU class 4 homeobox 1	protein-coding
chr1	16725230	16725336	+	12.2	Intergenic	-5126	NR_026567	ESPNP	dJ1182A14.1	espin pseudogene	pseudo
chr7	73578380	73578486	+	12.2	exon (NM_012453, exon 1 of 7)	250	NM_012453	TBL2	WBSCR13|WS-betaTRP	transducin beta like 2	protein-coding
chr13	64890389	64890495	+	12.2	Intergenic	-975605	NR_132362	LINC01052	-	long intergenic non-protein coding RNA 1052	ncRNA
chr7	141551308	141551414	+	12.2	promoter-TSS (NM_018238)	83	NM_018238	AGK	CATC5|CTRCT38|MTDPS10|MULK	acylglycerol kinase	protein-coding
chr6	138693357	138693463	+	11.26	intron (NR_033896, intron 1 of 3)	1742	NR_033896	FLJ46906	-	uncharacterized LOC441172	ncRNA
chr10	100994595	100994701	+	11.26	TTS (NM_021830)	-2418	NM_032429	LZTS2	LAPSER1	leucine zipper tumor suppressor 2	protein-coding
chr13	67502441	67502547	+	11.26	Intergenic	130107	NR_130792	LINC00364	-	long intergenic non-protein coding RNA 364	ncRNA
chr2	189580920	189581026	+	11.26	promoter-TSS (NM_014585)	-162	NM_014585	SLC40A1	FPN1|HFE4|IREG1|MST079|MSTP079|MTP1|SLC11A3	solute carrier family 40 member 1	protein-coding
chr21	33479535	33479641	+	11.26	intron (NM_006134, intron 1 of 6)	421	NM_006134	TMEM50B	C21orf4|HCVP7TP3	transmembrane protein 50B	protein-coding
chr14	21069713	21069819	+	11.26	promoter-TSS (NM_001278529)	-494	NM_018071	ARHGEF40	SOLO	Rho guanine nucleotide exchange factor 40	protein-coding
chrX	102604585	102604691	+	11.26	TTS (NM_001168478)	5140	NM_022838	ARMCX5	GASP5	armadillo repeat containing, X-linked 5	protein-coding
chr17	1516252	1516358	+	11.26	promoter-TSS (NR_028514)	583	NM_016532	INPP5K	PPS|SKIP	inositol polyphosphate-5-phosphatase K	protein-coding
chr5	180072060	180072166	+	11.26	promoter-TSS (NM_001280801)	5	NM_018434	RNF130	G1RZFP|GOLIATH|GP	ring finger protein 130	protein-coding
chr21	36070253	36070359	+	11.26	exon (NM_001757, exon 1 of 3)	382	NM_001757	CBR1	CBR|SDR21C1|hCBR1	carbonyl reductase 1	protein-coding
chr1	32336061	32336167	+	11.26	5' UTR (NM_023009, exon 1 of 2)	125	NM_023009	MARCKSL1	F52|MACMARCKS|MLP|MLP1|MRP	MARCKS like 1	protein-coding
chr13	67139894	67140000	+	11.26	intron (NM_001318372, intron 2 of 4)	90389	NM_020403	PCDH9	-	protocadherin 9	protein-coding
chr10	42086247	42086353	+	11.26	Intergenic	281745	NR_024380	LOC441666	-	zinc finger protein 91 pseudogene	pseudo
chr10	132396689	132396795	+	11.26	promoter-TSS (NM_001098637)	-456	NM_138499	PWWP2B	PWWP2|bA432J24.1|pp8607	PWWP domain containing 2B	protein-coding
chr17	41666032	41666138	+	11.26	Intergenic	-22790	NM_005801	EIF1	A121|EIF-1|EIF1A|ISO1|SUI1	eukaryotic translation initiation factor 1	protein-coding
chr16	1929824	1929930	+	11.26	Intergenic	-11554	NM_001009606	HS3ST6	3-OST-6|HS3ST5	heparan sulfate-glucosamine 3-sulfotransferase 6	protein-coding
chr16	30064913	30065019	+	11.26	promoter-TSS (NM_001243177)	469	NM_000034	ALDOA	ALDA|GSD12|HEL-S-87p	aldolase, fructose-bisphosphate A	protein-coding
chr1	30716951	30717057	+	11.26	intron (NM_002379, intron 3 of 7)	-1768	NR_034182	MATN1-AS1	-	MATN1 antisense RNA 1	ncRNA
chrX	128906883	128906989	+	11.26	Intergenic	616569	NM_003069	SMARCA1	ISWI|NURF140|SNF2L|SNF2L1|SNF2LB|SNF2LT|SWI|SWI2|hSNF2L	SWI/SNF related, matrix associated, actin dependent regulator of chromatin, subfamily a, member 1	protein-coding
chr10	42097183	42097289	+	11.26	Intergenic	270809	NR_024380	LOC441666	-	zinc finger protein 91 pseudogene	pseudo
chr1	214281429	214281535	+	11.26	intron (NM_020197, intron 1 of 11)	260	NM_020197	SMYD2	HSKM-B|KMT3C|ZMYND14	SET and MYND domain containing 2	protein-coding
chrX	124388261	124388367	+	11.26	intron (NM_014253, intron 27 of 30)	42032	NM_002351	SH2D1A	DSHP|EBVS|IMD5|LYP|MTCP1|SAP|SAP/SH2D1A|XLP|XLPD|XLPD1	SH2 domain containing 1A	protein-coding
chr5	49601983	49602089	+	11.26	Intergenic	839364	NM_198449	EMB	GP70	embigin	protein-coding
chr20	45812836	45812942	+	11.26	promoter-TSS (NM_181801)	-144	NM_007019	UBE2C	UBCH10|dJ447F3.2	ubiquitin conjugating enzyme E2 C	protein-coding
chr7	151167581	151167687	+	11.26	promoter-TSS (NM_001098834)	-86	NM_001098834	GBX1	Huh-17	gastrulation brain homeobox 1	protein-coding
chr17	81711907	81712013	+	11.26	promoter-TSS (NM_001270888)	-276	NM_012140	SLC25A10	DIC	solute carrier family 25 member 10	protein-coding
chr11	66421764	66421870	+	11.26	intron (NM_178864, intron 1 of 7)	813	NM_178864	NPAS4	Le-PAS|NXF|PASD10|bHLHe79	neuronal PAS domain protein 4	protein-coding
chr6	166382699	166382805	+	11.26	intron (NR_073093, intron 1 of 4)	261	NM_016098	MPC1	BRP44L|CGI-129|MPYCD|dJ68L15.3	mitochondrial pyruvate carrier 1	protein-coding
chrX	104437108	104437214	+	11.26	Intergenic	-129154	NM_017416	IL1RAPL2	IL-1R9|IL1R9|IL1RAPL-2|TIGIRR-1	interleukin 1 receptor accessory protein like 2	protein-coding
chrX	132957609	132957715	+	11.26	intron (NM_147175, intron 2 of 3)	3733	NM_147175	HS6ST2	-	heparan sulfate 6-O-sulfotransferase 2	protein-coding
chr14	104546815	104546921	+	11.26	Intergenic	-32816	NM_001008404	C14orf180	C14orf77|NRAC	chromosome 14 open reading frame 180	protein-coding
chr13	63024802	63024908	+	11.26	Intergenic	-217496	NR_047029	LINC00448	-	long intergenic non-protein coding RNA 448	ncRNA
chr19	44748637	44748743	+	11.26	promoter-TSS (NM_005178)	-31	NM_005178	BCL3	BCL4|D19S37	B-cell CLL/lymphoma 3	protein-coding
chrX	102712890	102712996	+	11.26	intron (NM_138437, intron 1 of 3)	767	NM_138437	GPRASP2	GASP2	G protein-coupled receptor associated sorting protein 2	protein-coding
chr19	12793532	12793638	+	11.26	TTS (NM_002229)	2089	NM_002229	JUNB	AP-1	JunB proto-oncogene, AP-1 transcription factor subunit	protein-coding
chr9	137241332	137241438	+	11.26	exon (NM_006088, exon 1 of 4)	126	NM_006088	TUBB4B	Beta2|TUBB2|TUBB2C	tubulin beta 4B class IVb	protein-coding
chr6	154510522	154510628	+	11.26	promoter-TSS (NM_173515)	44	NM_173515	CNKSR3	MAGI1	CNKSR family member 3	protein-coding
chr17	83052512	83052618	+	11.26	promoter-TSS (NM_001009905)	-755	NM_001009905	B3GNTL1	3-Gn-T8|B3GNT8|BGnT-8|beta-1|beta3Gn-T8|beta3GnTL1	UDP-GlcNAc:betaGal beta-1,3-N-acetylglucosaminyltransferase-like 1	protein-coding
chr2	66535793	66535899	+	11.26	intron (NM_002398, intron 8 of 12)	-38184	NR_110156	LINC01798	-	long intergenic non-protein coding RNA 1798	ncRNA
chr13	77180132	77180238	+	11.26	exon (NM_015057, exon 34 of 83)	104671	NR_046716	MYCBP2-AS1	-	MYCBP2 antisense RNA 1	ncRNA
chr1	143271508	143271614	+	11.26	Intergenic	151031	NR_027354	LOC645166	-	lymphocyte-specific protein 1 pseudogene	pseudo
chr1	143218119	143218225	+	11.26	Intergenic	204420	NR_027354	LOC645166	-	lymphocyte-specific protein 1 pseudogene	pseudo
chr1	32817264	32817370	+	11.26	promoter-TSS (NM_001256121)	-125	NM_022753	S100PBP	S100PBPR	S100P binding protein	protein-coding
chrX	128676937	128677043	+	11.26	Intergenic	-624587	NM_138289	ACTRT1	AIP1|ARIP1|ARPT1|HSD27	actin related protein T1	protein-coding
chr9	136133387	136133493	+	11.26	Intergenic	-14555	NM_152833	C9orf69	-	chromosome 9 open reading frame 69	protein-coding
chr14	102509331	102509437	+	11.26	intron (NM_152326, intron 1 of 3)	407	NM_152326	ANKRD9	-	ankyrin repeat domain 9	protein-coding
chr3	126983555	126983661	+	11.26	Intergenic	-4986	NM_032242	PLXNA1	NOV|NOVP|PLEXIN-A1|PLXN1	plexin A1	protein-coding
chrY	11320865	11320971	+	11.26	Intergenic	1100672	NR_033667	GYG2P1	GYG2P	glycogenin 2 pseudogene 1	pseudo
chrX	114518401	114518507	+	11.26	Intergenic	-65624	NM_000868	HTR2C	5-HT1C|5-HT2C|5-HTR2C|5HTR2C|HTR1C	5-hydroxytryptamine receptor 2C	protein-coding
chr1	58784402	58784508	+	11.26	promoter-TSS (NR_034014)	-342	NM_002228	JUN	AP-1|AP1|c-Jun	Jun proto-oncogene, AP-1 transcription factor subunit	protein-coding
chr16	29805511	29805617	+	11.26	promoter-TSS (NM_001276275)	-532	NM_002383	MAZ	PUR1|Pur-1|SAF-1|SAF-2|SAF-3|ZF87|ZNF801|Zif87	MYC associated zinc finger protein	protein-coding
chrX	115695183	115695289	+	11.26	Intergenic	101729	NM_005032	PLS3	BMND18|T-plastin	plastin 3	protein-coding
chr7	146335421	146335527	+	11.26	intron (NM_014141, intron 1 of 23)	219113	NM_014141	CNTNAP2	AUTS15|CASPR2|CDFE|NRXN4|PTHSL1	contactin associated protein-like 2	protein-coding
chr17	48908363	48908469	+	11.26	promoter-TSS (NM_023079)	47	NM_023079	UBE2Z	HOYS7|USE1	ubiquitin conjugating enzyme E2 Z	protein-coding
chr14	19161305	19161411	+	11.26	Intergenic	-63038	NR_133911	BMS1P22	-	BMS1, ribosome biogenesis factor pseudogene 22	pseudo
chr10	68331967	68332073	+	11.26	promoter-TSS (NM_001322446)	9	NM_012207	HNRNPH3	2H9|HNRPH3	heterogeneous nuclear ribonucleoprotein H3	protein-coding
chr13	67152832	67152938	+	11.26	intron (NM_001318372, intron 2 of 4)	77451	NM_020403	PCDH9	-	protocadherin 9	protein-coding
chr7	151173009	151173115	+	11.26	Intergenic	-5514	NM_001098834	GBX1	Huh-17	gastrulation brain homeobox 1	protein-coding
chr13	65051719	65051825	+	11.26	Intergenic	-814275	NR_132362	LINC01052	-	long intergenic non-protein coding RNA 1052	ncRNA
chr17	81666415	81666521	+	11.26	promoter-TSS (NR_130939)	169	NM_001039842	OXLD1	C17orf90	oxidoreductase like domain containing 1	protein-coding
chr15	67254469	67254575	+	11.26	promoter-TSS (NM_022784)	214	NM_024666	AAGAB	KPPP1|PPKP1|PPKP1A|p34	alpha- and gamma-adaptin binding protein	protein-coding
chrX	137052973	137053079	+	11.26	Intergenic	-21352	NM_054021	GPR101	GPCR6|PAGH2	G protein-coupled receptor 101	protein-coding
chr8	123274389	123274495	+	11.26	promoter-TSS (NM_001204180)	45	NM_007222	ZHX1	-	zinc fingers and homeoboxes 1	protein-coding
chr14	76772777	76772883	+	11.26	intron (NM_014909, intron 3 of 6)	10938	NM_014909	VASH1	KIAA1036	vasohibin 1	protein-coding
chr10	46528223	46528329	+	11.26	Intergenic	27795	NM_014696	GPRIN2	GRIN2|KIAA0514	G protein regulated inducer of neurite outgrowth 2	protein-coding
chr1	100249726	100249832	+	11.26	promoter-TSS (NM_001918)	74	NM_001918	DBT	BCATE2|BCKAD-E2|BCKADE2|BCOADC-E2|E2|E2B	dihydrolipoamide branched chain transacylase E2	protein-coding
chr9	79742450	79742556	+	11.26	Intergenic	-82027	NR_121212	LINC01507	XLOC_000303	long intergenic non-protein coding RNA 1507	ncRNA
chr21	39445778	39445884	+	11.26	promoter-TSS (NM_001317741)	-34	NM_007341	SH3BGR	21-GARP	SH3 domain binding glutamate rich protein	protein-coding
chr1	100540162	100540268	+	11.26	3' UTR (NM_022049, exon 2 of 2)	2043	NM_022049	GPR88	COCPMR|STRG	G protein-coupled receptor 88	protein-coding
chr12	6867494	6867600	+	11.26	promoter-TSS (NM_000365)	18	NM_000365	TPI1	HEL-S-49|TIM|TPI|TPID	triosephosphate isomerase 1	protein-coding
chr9	40992595	40992701	+	11.26	non-coding (NR_034006, exon 1 of 6)	311	NR_034006	FRG1HP	-	FSHD region gene 1 family member H, pseudogene	pseudo
chrX	142734120	142734226	+	11.26	Intergenic	-291745	NM_001009613	SPANXN4	CT11.9	SPANX family member N4	protein-coding
chr10	119542500	119542606	+	11.26	intron (NM_001005339, intron 1 of 4)	157	NM_002925	RGS10	-	regulator of G-protein signaling 10	protein-coding
chrX	118302763	118302869	+	11.26	Intergenic	-43257	NM_019045	WDR44	RAB11BP|RPH11	WD repeat domain 44	protein-coding
chr21	10627477	10627583	+	11.26	Intergenic	106016	NM_199259	TPTE	CT44|PTEN2	transmembrane phosphatase with tensin homology	protein-coding
chr14	103522808	103522914	+	11.26	promoter-TSS (NM_001823)	-2	NM_001823	CKB	B-CK|BCK|CKBB|HEL-211|HEL-S-29	creatine kinase B	protein-coding
chr14	70188470	70188576	+	11.26	non-coding (NR_104122, exon 1 of 6)	547	NM_033262	SLC8A3	NCX3	solute carrier family 8 member A3	protein-coding
chr13	77945135	77945241	+	11.26	intron (NM_000115, intron 1 of 7)	-25420	NM_000115	EDNRB	ABCDS|ET-B|ET-BR|ETB|ETB1|ETBR|ETRB|HSCR|HSCR2|WS4A	endothelin receptor type B	protein-coding
chrX	150085114	150085220	+	11.26	Intergenic	-142837	NR_031748	MIR2114	-	microRNA 2114	ncRNA
chrX	118634397	118634503	+	11.26	intron (NM_144658, intron 35 of 52)	-93146	NM_001560	IL13RA1	CD213A1|CT19|IL-13Ra|NR4	interleukin 13 receptor subunit alpha 1	protein-coding
chr10	132307775	132307881	+	11.26	promoter-TSS (NM_001318879)	145	NM_173575	STK32C	PKE|YANK3	serine/threonine kinase 32C	protein-coding
chr12	76083924	76084030	+	11.26	intron (NM_001330231, intron 1 of 15)	1056	NM_004537	NAP1L1	NAP1|NAP1L|NRP	nucleosome assembly protein 1 like 1	protein-coding
chr6	111483366	111483472	+	11.26	promoter-TSS (NR_034111)	-53	NR_034108	TRAF3IP2-AS1	C6UAS|C6orf3|NCRNA00248|TRAF3IP2-AS2	TRAF3IP2 antisense RNA 1	ncRNA
chr1	70221281	70221387	+	11.26	intron (NM_001190987, intron 1 of 12)	15652	NM_004768	SRSF11	NET2|SFRS11|dJ677H15.2|p54	serine and arginine rich splicing factor 11	protein-coding
chr13	67041901	67042007	+	11.26	intron (NM_001318372, intron 2 of 4)	51068	NR_046637	PCDH9-AS4	-	PCDH9 antisense RNA 4	ncRNA
chrY	11289792	11289898	+	11.26	Intergenic	1131745	NR_033667	GYG2P1	GYG2P	glycogenin 2 pseudogene 1	pseudo
chr16	2026929	2027035	+	11.26	5' UTR (NM_001130012, exon 1 of 7)	114	NM_004785	SLC9A3R2	E3KARP|NHE3RF2|NHERF-2|NHERF2|OCTS2|SIP-1|SIP1|TKA-1	SLC9A3 regulator 2	protein-coding
chr22	38202812	38202918	+	11.26	promoter-TSS (NM_001161573)	-155	NM_012323	MAFF	U-MAF|hMafF	MAF bZIP transcription factor F	protein-coding
chr14	76465481	76465587	+	11.26	intron (NM_004452, intron 5 of 10)	94187	NM_004452	ESRRB	DFNB35|ERR2|ERRb|ESRL2|NR3B2	estrogen related receptor beta	protein-coding
chr4	1026299	1026405	+	11.26	3' UTR (NM_021923, exon 6 of 6)	13888	NM_021923	FGFRL1	FGFR5|FHFR	fibroblast growth factor receptor-like 1	protein-coding
chr21	9131717	9131823	+	11.26	Intergenic	-2009	NM_174948	TEKT4P2	MAFIPL|TEKT4P	tektin 4 pseudogene 2	pseudo
chr7	151251768	151251874	+	11.26	intron (NM_001003802, intron 2 of 13)	-3158	NM_003078	SMARCD3	BAF60C|CRACD3|Rsc6p	SWI/SNF related, matrix associated, actin dependent regulator of chromatin, subfamily d, member 3	protein-coding
chr16	2720900	2721006	+	11.26	promoter-TSS (NM_001318395)	-402	NM_031948	PRSS27	CAPH2|MPN	protease, serine 27	protein-coding
chr9	136399748	136399854	+	11.26	Intergenic	-1364	NM_003086	SNAPC4	PTFalpha|SNAP190	small nuclear RNA activating complex polypeptide 4	protein-coding
chr4	49314417	49314523	+	11.26	Intergenic	327828	NM_025087	CWH43	CWH43-C	cell wall biogenesis 43 C-terminal homolog	protein-coding
chr13	66265270	66265376	+	11.26	Intergenic	47073	NR_039853	MIR4704	-	microRNA 4704	ncRNA
chr13	62422562	62422668	+	11.26	Intergenic	210333	NR_125787	LINC01075	-	long intergenic non-protein coding RNA 1075	ncRNA
chr16	30092090	30092196	+	11.26	promoter-TSS (NM_004608)	-259	NM_004608	TBX6	SCDO5	T-box 6	protein-coding
chr17	1830069	1830175	+	11.26	promoter-TSS (NM_052928)	143	NM_002945	RPA1	HSSB|MST075|REPA1|RF-A|RP-A|RPA70	replication protein A1	protein-coding
chrX	101626771	101626877	+	11.26	3' UTR (NM_016607, exon 5 of 5)	3463	NM_016607	ARMCX3	ALEX3|GASP6|dJ545K15.2	armadillo repeat containing, X-linked 3	protein-coding
chr13	65101786	65101892	+	11.26	Intergenic	-764208	NR_132362	LINC01052	-	long intergenic non-protein coding RNA 1052	ncRNA
chrX	119469288	119469394	+	11.26	promoter-TSS (NR_028443)	-221	NR_028443	SLC25A5-AS1	-	SLC25A5 antisense RNA 1	ncRNA
chr6	149864432	149864538	+	11.26	promoter-TSS (NM_032832)	-141	NM_032832	LRP11	MANSC3|bA350J20.3	LDL receptor related protein 11	protein-coding
chr9	79619291	79619397	+	11.26	intron (NM_001282749, intron 5 of 18)	47571	NM_007005	TLE4	BCE-1|BCE1|E(spI)|ESG|ESG4|GRG4|Grg-4	transducin like enhancer of split 4	protein-coding
chr1	33349781	33349887	+	11.26	promoter-TSS (NR_125978)	64	NM_004427	PHC2	EDR2|HPH2|PH2	polyhomeotic homolog 2	protein-coding
chr2	172735566	172735672	+	11.26	promoter-TSS (NM_007023)	-178	NM_007023	RAPGEF4	CAMP-GEFII|CGEF2|EPAC|EPAC 2|EPAC2|Nbla00496	Rap guanine nucleotide exchange factor 4	protein-coding
chr13	83423121	83423227	+	11.26	Intergenic	459219	NM_052910	SLITRK1	LRRC12|TTM	SLIT and NTRK like family member 1	protein-coding
chr6	85678651	85678757	+	11.26	promoter-TSS (NR_003038)	29	NR_003038	SNHG5	C6orf160|LINC00044|NCRNA00044|U50HG|bA33E24.2	small nucleolar RNA host gene 5	ncRNA
chr1	120341017	120341123	+	11.26	Intergenic	93039	NR_003242	PFN1P2	C1orf152|COAS3	profilin 1 pseudogene 2	pseudo
chr10	38886773	38886879	+	11.26	Intergenic	190230	NR_045000	ACTR3BP5	FKSG74	ACTR3B pseudogene 5	pseudo
chrX	115735370	115735476	+	11.26	Intergenic	141916	NM_005032	PLS3	BMND18|T-plastin	plastin 3	protein-coding
chr7	151427153	151427259	+	11.26	Intergenic	6433	NR_037468	MIR3907	-	microRNA 3907	ncRNA
chr18	37301609	37301715	+	11.26	intron (NM_001025089, intron 3 of 11)	27202	NR_134588	LOC105372068	-	uncharacterized LOC105372068	ncRNA
chr16	57536463	57536569	+	11.26	promoter-TSS (NM_033212)	49	NM_033212	CCDC102A	-	coiled-coil domain containing 102A	protein-coding
chr7	157138956	157139062	+	11.26	promoter-TSS (NM_014671)	48	NM_014671	UBE3C	HECTH2	ubiquitin protein ligase E3C	protein-coding
chr1	2688065	2688171	+	11.26	intron (NM_001242672, intron 4 of 6)	-55076	NM_033467	MMEL1	MMEL2|NEP2|NEPII|NL1|NL2|SEP	membrane metalloendopeptidase like 1	protein-coding
chr9	79469090	79469196	+	11.26	Intergenic	-102630	NM_007005	TLE4	BCE-1|BCE1|E(spI)|ESG|ESG4|GRG4|Grg-4	transducin like enhancer of split 4	protein-coding
chr19	17339390	17339496	+	11.26	exon (NM_001195422, exon 7 of 9)	1926	NM_032620	GTPBP3	COXPD23|GTPBG3|MSS1|MTGP1|THDF1	GTP binding protein 3 (mitochondrial)	protein-coding
chr17	75047347	75047453	+	11.26	promoter-TSS (NM_006356)	216	NM_015353	KCTD2	-	potassium channel tetramerization domain containing 2	protein-coding
chr7	151227473	151227579	+	11.26	promoter-TSS (NM_007189)	-152	NM_005692	ABCF2	ABC28|EST133090|HUSSY-18|HUSSY18	ATP binding cassette subfamily F member 2	protein-coding
chr9	79332669	79332775	+	11.26	Intergenic	-187056	NR_109771	LOC101927450	-	uncharacterized LOC101927450	ncRNA
chr1	162497924	162498030	+	11.26	5' UTR (NM_144624, exon 1 of 7)	172	NM_144624	UHMK1	KIS|KIST|P-CIP2	U2AF homology motif kinase 1	protein-coding
chr22	38218766	38218872	+	11.26	TTS (NM_012264)	5901	NR_132774	SNORA92	-	small nucleolar RNA, H/ACA box 92	snoRNA
chr4	145937434	145937540	+	11.26	intron (NM_001306215, intron 1 of 14)	1473	NM_178835	ZNF827	-	zinc finger protein 827	protein-coding
chrX	154762982	154763088	+	11.26	intron (NR_110023, intron 1 of 14)	293	NM_001363	DKC1	CBF5|DKC|DKCX|NAP57|NOLA4|XAP101	dyskerin pseudouridine synthase 1	protein-coding
chr21	9366237	9366343	+	11.26	Intergenic	-176740	NR_135512	LOC105379511	-	nuclear receptor corepressor 1 pseudogene	pseudo
chr7	152464550	152464656	+	11.26	non-coding (NR_027387, exon 1 of 1)	479	NR_027387	LINC01003	-	long intergenic non-protein coding RNA 1003	ncRNA
chr16	30821185	30821291	+	11.26	Intergenic	-34019	NM_001080417	ZNF629	ZNF|ZNF65	zinc finger protein 629	protein-coding
chr14	73886934	73887040	+	11.26	intron (NR_040251, intron 1 of 11)	372	NM_021188	ZNF410	APA-1|APA1	zinc finger protein 410	protein-coding
chr10	124092682	124092788	+	11.26	promoter-TSS (NM_014863)	-311	NM_014863	CHST15	BRAG|GALNAC4S-6ST	carbohydrate sulfotransferase 15	protein-coding
chr9	79915255	79915361	+	11.26	intron (NR_121213, intron 1 of 2)	-59715	NR_121212	LINC01507	XLOC_000303	long intergenic non-protein coding RNA 1507	ncRNA
chrX	130401735	130401841	+	11.26	promoter-TSS (NM_016024)	-181	NM_016024	RBMX2	CGI-79|Snu17	RNA binding motif protein, X-linked 2	protein-coding
chr13	66956885	66956991	+	11.26	intron (NM_001318372, intron 2 of 4)	-20451	NR_046636	PCDH9-AS3	-	PCDH9 antisense RNA 3	ncRNA
chr17	16381047	16381153	+	11.26	promoter-TSS (NM_001281720)	3	NM_018955	UBB	HEL-S-50	ubiquitin B	protein-coding
chrX	104010267	104010373	+	11.26	TTS (NM_001002916)	3367	NM_001002916	H2BFWT	-	H2B histone family member W, testis specific	protein-coding
chr1	16612719	16612825	+	11.26	intron (NM_017940, intron 1 of 28)	833	NM_017940	NBPF1	AB13|AB14|AB23|AD2|NBG|NBPF	neuroblastoma breakpoint family member 1	protein-coding
chr2	101151029	101151135	+	11.26	promoter-TSS (NR_135594)	365	NM_007063	TBC1D8	AD3|GRAMD8|HBLP1|TBC1D8A|VRP	TBC1 domain family member 8	protein-coding
chr14	105490558	105490664	+	11.26	promoter-TSS (NM_001134875)	428	NM_173608	C14orf80	-	chromosome 14 open reading frame 80	protein-coding
chr7	151276949	151277055	+	11.26	promoter-TSS (NM_001003802)	143	NM_003078	SMARCD3	BAF60C|CRACD3|Rsc6p	SWI/SNF related, matrix associated, actin dependent regulator of chromatin, subfamily d, member 3	protein-coding
chr16	2603360	2603466	+	11.26	promoter-TSS (NR_015441)	29	NR_015441	LOC652276	-	potassium channel tetramerization domain containing 5 pseudogene	pseudo
chr14	94770073	94770179	+	11.26	promoter-TSS (NM_173849)	36	NM_173849	GSC	SAMS	goosecoid homeobox	protein-coding
chr1	116571653	116571759	+	11.26	promoter-TSS (NR_026665)	-613	NM_001779	CD58	LFA-3|LFA3|ag3	CD58 molecule	protein-coding
chr10	112952662	112952768	+	11.26	intron (NM_001198530, intron 3 of 10)	2465	NM_030756	TCF7L2	TCF-4|TCF4	transcription factor 7 like 2	protein-coding
chr11	45847468	45847574	+	11.26	exon (NM_021117, exon 1 of 12)	115	NM_021117	CRY2	HCRY2|PHLL2	cryptochrome circadian clock 2	protein-coding
chr13	78608834	78608940	+	11.26	intron (NR_047001, intron 5 of 5)	-5327	NM_006237	POU4F1	BRN3A|Oct-T1|RDC-1|brn-3A	POU class 4 homeobox 1	protein-coding
chr13	66706791	66706897	+	11.26	intron (NM_020403, intron 2 of 3)	-118325	NR_046527	PCDH9-AS2	-	PCDH9 antisense RNA 2	ncRNA
chr17	50866185	50866291	+	11.26	promoter-TSS (NR_038458)	116	NM_005749	TOB1	APRO5|APRO6|PIG49|TOB|TROB|TROB1	transducer of ERBB2, 1	protein-coding
chr1	65792972	65793078	+	11.26	promoter-TSS (NM_002600)	-148	NM_002600	PDE4B	DPDE4|PDEIVB	phosphodiesterase 4B	protein-coding
chr7	56371945	56372051	+	11.26	Intergenic	76377	NR_029420	LOC650226	-	ankyrin repeat domain 26 pseudogene	pseudo
chr9	131502832	131502938	+	11.26	promoter-TSS (NM_007171)	-17	NM_007171	POMT1	LGMD2K|MDDGA1|MDDGB1|MDDGC1|RT	protein O-mannosyltransferase 1	protein-coding
chr12	120116928	120117034	+	11.26	promoter-TSS (NM_006861)	-142	NM_006861	RAB35	H-ray|RAB1C|RAY	RAB35, member RAS oncogene family	protein-coding
chr7	151199404	151199510	+	11.26	intron (NM_001304419, intron 5 of 18)	6039	NM_001304419	IQCA1L	IQCA1P1	IQ motif containing with AAA domain 1 like	protein-coding
chr14	103629228	103629334	+	11.26	promoter-TSS (NM_001130107)	93	NM_005552	KLC1	KLC|KNS2|KNS2A	kinesin light chain 1	protein-coding
chr14	106334965	106335071	+	11.26	Intergenic	47344	NR_033375	LINC00226	C14orf97|NCRNA00226	long intergenic non-protein coding RNA 226	ncRNA
chr9	137255228	137255334	+	11.26	promoter-TSS (NM_015456)	-19	NM_015456	NELFB	COBRA1|NELF-B	negative elongation factor complex member B	protein-coding
chr5	134846064	134846170	+	11.26	5' UTR (NM_001135586, exon 1 of 2)	149	NM_152409	C5orf24	-	chromosome 5 open reading frame 24	protein-coding
chr18	32471009	32471115	+	11.26	promoter-TSS (NM_001242409)	-578	NM_022751	GAREM1	C18orf11|FAM59A|GAREM|Gm944	GRB2 associated regulator of MAPK1 subtype 1	protein-coding
chr17	26784102	26784208	+	11.26	Intergenic	305086	NR_135673	LOC105371703	-	uncharacterized LOC105371703	ncRNA
