# Supplementary material for: p50 mono-ubiquitination and interaction with BARD1 regulates cell cycle progression and maintains genome stability
Source: Nat Commun. 2020 Oct 6;11:5007. doi: 10.1038/s41467-020-18838-2 (PMC7538584; doi:10.1038/s41467-020-18838-2)
Supplement: Supplementary file 5 — Supplementary Data 2 [file 41467_2020_18838_MOESM5_ESM.xlsx]

## Sheet: p50 WT Peaks
Chr	Start	End	Strand	Peak Score	Annotation	Distance to TSS	Nearest Refseq	Gene Name	Gene Alias	Gene Description	Gene Type
chr4	102576884	102576990	+	154.1	exon (NM_001165412, exon 7 of 24)	-74451	NR_136202	LOC105377621	-	uncharacterized LOC105377621	ncRNA
chr4	102578884	102578990	+	149.7	exon (NM_001165412, exon 8 of 24)	-76451	NR_136202	LOC105377621	-	uncharacterized LOC105377621	ncRNA
chr4	102567002	102567108	+	140.8	exon (NM_001165412, exon 6 of 24)	-64569	NR_136202	LOC105377621	-	uncharacterized LOC105377621	ncRNA
chr3	17402087	17402193	+	134.5	intron (NM_014744, intron 8 of 21)	297880	NM_014744	TBC1D5	-	TBC1 domain family member 5	protein-coding
chr4	102584711	102584817	+	117.6	exon (NM_001165412, exon 11 of 24)	-82278	NR_136202	LOC105377621	-	uncharacterized LOC105377621	ncRNA
chr16	46398865	46398971	+	114.9	Intergenic	170179	NM_001004299	ANKRD26P1	-	ankyrin repeat domain 26 pseudogene 1	pseudo
chr16	34574221	34574327	+	106	Intergenic	-414238	NM_001040069	LINC00273	NCRNA00273|TOP	long intergenic non-protein coding RNA 273	ncRNA
chr4	102580528	102580634	+	100.7	exon (NM_001165412, exon 9 of 24)	-78095	NR_136202	LOC105377621	-	uncharacterized LOC105377621	ncRNA
chr4	102537856	102537962	+	98	exon (NM_001165412, exon 5 of 24)	-35423	NR_136202	LOC105377621	-	uncharacterized LOC105377621	ncRNA
chr21	8434914	8435020	+	90	non-coding (NR_046235, exon 1 of 1)	1745	NR_046235	RNA45S5	RN45S	RNA, 45S pre-ribosomal 5	rRNA
chr16	34582179	34582285	+	85.5	Intergenic	-422196	NM_001040069	LINC00273	NCRNA00273|TOP	long intergenic non-protein coding RNA 273	ncRNA
chr4	102582858	102582964	+	82.9	exon (NM_001165412, exon 10 of 24)	-80425	NR_136202	LOC105377621	-	uncharacterized LOC105377621	ncRNA
chr16	46394463	46394569	+	81.1	Intergenic	174581	NM_001004299	ANKRD26P1	-	ankyrin repeat domain 26 pseudogene 1	pseudo
chr16	34588016	34588122	+	80.2	Intergenic	-428033	NM_001040069	LINC00273	NCRNA00273|TOP	long intergenic non-protein coding RNA 273	ncRNA
chr16	34595172	34595278	+	74	Intergenic	-435189	NM_001040069	LINC00273	NCRNA00273|TOP	long intergenic non-protein coding RNA 273	ncRNA
chr16	34581409	34581515	+	72.2	Intergenic	-421426	NM_001040069	LINC00273	NCRNA00273|TOP	long intergenic non-protein coding RNA 273	ncRNA
chr16	46386376	46386482	+	69.5	Intergenic	182668	NM_001004299	ANKRD26P1	-	ankyrin repeat domain 26 pseudogene 1	pseudo
chr16	46400080	46400186	+	66.8	Intergenic	168964	NM_001004299	ANKRD26P1	-	ankyrin repeat domain 26 pseudogene 1	pseudo
chr16	46400598	46400704	+	65	Intergenic	168446	NM_001004299	ANKRD26P1	-	ankyrin repeat domain 26 pseudogene 1	pseudo
chr4	102529825	102529931	+	64.2	exon (NM_001165412, exon 3 of 24)	-27392	NR_136202	LOC105377621	-	uncharacterized LOC105377621	ncRNA
chr1	125173991	125174097	+	63.3	Intergenic	3654932	NR_003955	EMBP1	-	embigin pseudogene 1	pseudo
chr16	46401550	46401656	+	62.4	Intergenic	167494	NM_001004299	ANKRD26P1	-	ankyrin repeat domain 26 pseudogene 1	pseudo
chr21	8434129	8434235	+	60.6	non-coding (NR_046235, exon 1 of 1)	960	NR_046235	RNA45S5	RN45S	RNA, 45S pre-ribosomal 5	rRNA
chr16	34593210	34593316	+	59.7	Intergenic	-433227	NM_001040069	LINC00273	NCRNA00273|TOP	long intergenic non-protein coding RNA 273	ncRNA
chr1	633977	634083	+	58.8	Intergenic	-1617	NR_106781	MIR6723	hsa-mir-6723	microRNA 6723	ncRNA
chr16	34573009	34573115	+	57	Intergenic	-413026	NM_001040069	LINC00273	NCRNA00273|TOP	long intergenic non-protein coding RNA 273	ncRNA
chr1	143247013	143247119	+	49.9	Intergenic	175526	NR_027354	LOC645166	-	lymphocyte-specific protein 1 pseudogene	pseudo
chr16	46399758	46399864	+	49.9	Intergenic	169286	NM_001004299	ANKRD26P1	-	ankyrin repeat domain 26 pseudogene 1	pseudo
chr21	8433814	8433920	+	49.9	non-coding (NR_046235, exon 1 of 1)	645	NR_046235	RNA45S5	RN45S	RNA, 45S pre-ribosomal 5	rRNA
chr2	92081251	92081357	+	47.2	Intergenic	140171	NM_001032412	ACTR3BP2	FKSG73	ACTR3B pseudogene 2	pseudo
chr1	143264628	143264734	+	45.4	Intergenic	157911	NR_027354	LOC645166	-	lymphocyte-specific protein 1 pseudogene	pseudo
chr1	143244952	143245058	+	43.7	Intergenic	177587	NR_027354	LOC645166	-	lymphocyte-specific protein 1 pseudogene	pseudo
chrX	119991149	119991255	+	43.7	Intergenic	24349	NR_131250	RHOXF1P1	TCONS_00017086|lncRHOXF1	Rhox homeobox family member 1 pseudogene 1	pseudo
chr21	8435767	8435873	+	42.8	non-coding (NR_046235, exon 1 of 1)	-1056	NR_003286	RNA18S5	RN18S1	RNA, 18S ribosomal 5	rRNA
chr17	43251656	43251762	+	41.9	TTS (NR_002716).6	310	NR_002716	RNU2-1	RNU2|U2	RNA, U2 small nuclear 1	snRNA
chr5	49601576	49601682	+	41.9	Intergenic	839771	NM_198449	EMB	GP70	embigin	protein-coding
chr21	8438721	8438827	+	40.1	TTS (NR_003286).3	-1049	NR_003285	RNA5-8S5	RN5-8S1	RNA, 5.8S ribosomal 5	rRNA
chr17	43232091	43232197	+	40.1	Intergenic	1833	NR_002716	RNU2-1	RNU2|U2	RNA, U2 small nuclear 1	snRNA
chr4	102593399	102593505	+	39.2	exon (NM_001165412, exon 12 of 24)	-90966	NR_136202	LOC105377621	-	uncharacterized LOC105377621	ncRNA
chr1	236425365	236425471	+	38.3	intron (NM_145861, intron 3 of 5)	30002	NM_080738	EDARADD	ECTD11A|ECTD11B|ED3|EDA3	EDAR associated death domain	protein-coding
chr16	34596045	34596151	+	37.4	Intergenic	-436062	NM_001040069	LINC00273	NCRNA00273|TOP	long intergenic non-protein coding RNA 273	ncRNA
chr16	34575992	34576098	+	36.5	Intergenic	-416009	NM_001040069	LINC00273	NCRNA00273|TOP	long intergenic non-protein coding RNA 273	ncRNA
chr5	178585639	178585745	+	36.5	intron (NM_173465, intron 1 of 28)	4863	NM_173465	COL23A1	-	collagen type XXIII alpha 1 chain	protein-coding
chr1	143245782	143245888	+	35.6	Intergenic	176757	NR_027354	LOC645166	-	lymphocyte-specific protein 1 pseudogene	pseudo
chr1	629894	630000	+	34.7	promoter-TSS (NR_125957)	-938	NR_125957	LOC101928626	-	uncharacterized LOC101928626	ncRNA
chr4	49512701	49512807	+	33.9	Intergenic	526112	NM_025087	CWH43	CWH43-C	cell wall biogenesis 43 C-terminal homolog	protein-coding
chr7	58033129	58033235	+	31.2	Intergenic	583005	NM_001159279	ZNF716	-	zinc finger protein 716	protein-coding
chr1	143273074	143273180	+	31.2	Intergenic	149465	NR_027354	LOC645166	-	lymphocyte-specific protein 1 pseudogene	pseudo
chr1	227795688	227795794	+	31.2	Intergenic	-19976	NM_183062	PRSS38	MPN2	protease, serine 38	protein-coding
chr1	143264212	143264318	+	31.2	Intergenic	158327	NR_027354	LOC645166	-	lymphocyte-specific protein 1 pseudogene	pseudo
chr11	118436322	118436428	+	31.2	promoter-TSS (NM_001197104)	-115	NM_005933	KMT2A	ALL-1|CXXC7|HRX|HTRX1|MLL|MLL-AF9|MLL/GAS7|MLL1|MLL1A|TET1-MLL|TRX1|WDSTS	lysine methyltransferase 2A	protein-coding
chr1	227795401	227795507	+	31.2	Intergenic	-20263	NM_183062	PRSS38	MPN2	protease, serine 38	protein-coding
chr17	81105007	81105113	+	30.3	intron (NM_006340, intron 10 of 14)	20313	NR_030394	MIR657	MIRN657|hsa-mir-657	microRNA 657	ncRNA
chr21	8213326	8213432	+	30.3	promoter-TSS (NR_003287)	-509	NR_003287	RNA28S5	RN28S1	RNA, 28S ribosomal 5	rRNA
chr21	8440554	8440660	+	30.3	promoter-TSS (NR_003287).2	-539	NR_003287	RNA28S5	RN28S1	RNA, 28S ribosomal 5	rRNA
chr16	1387112	1387218	+	30.3	intron (NM_001193388, intron 9 of 14)	-7482	NM_023076	UNKL	C16orf28|ZC3H5L|ZC3HDC5L	unkempt family like zinc finger	protein-coding
chr7	158147650	158147756	+	30.3	intron (NM_130843, intron 6 of 21)	293118	NR_038966	LOC100506585	-	uncharacterized LOC100506585	ncRNA
chr22	12175037	12175143	+	29.4	Intergenic	277684	NR_110761	LOC102723769	-	uncharacterized LOC102723769	ncRNA
chrY	11333162	11333268	+	29.4	Intergenic	1088375	NR_033667	GYG2P1	GYG2P	glycogenin 2 pseudogene 1	pseudo
chr15	101489920	101490026	+	29.4	promoter-TSS (NM_001291309)	11	NM_002570	PCSK6	PACE4|SPC4	proprotein convertase subtilisin/kexin type 6	protein-coding
chr7	158151382	158151488	+	28.5	intron (NM_130843, intron 6 of 21)	296850	NR_038966	LOC100506585	-	uncharacterized LOC100506585	ncRNA
chr2	90381607	90381713	+	28.5	Intergenic	-743753	NR_136329	LOC101927050	-	lysine methyltransferase 2C pseudogene	pseudo
chr2	218892485	218892591	+	28.5	intron (NM_025216, intron 3 of 3)	12005	NM_025216	WNT10A	OODD|SSPS|STHAG4	Wnt family member 10A	protein-coding
chr1	155135185	155135291	+	27.6	promoter-TSS (NM_001287590)	-106	NM_018845	SLC50A1	HsSWEET1|RAG1AP1|SCP|SWEET1|slv	solute carrier family 50 member 1	protein-coding
chr1	143263395	143263501	+	27.6	Intergenic	159144	NR_027354	LOC645166	-	lymphocyte-specific protein 1 pseudogene	pseudo
chr19	2129178	2129284	+	27.6	intron (NM_003938, intron 7 of 29)	22326	NM_003938	AP3D1	ADTD|HPS10|hBLVR	adaptor related protein complex 3 delta 1 subunit	protein-coding
chr2	90385915	90386021	+	27.6	Intergenic	-748061	NR_136329	LOC101927050	-	lysine methyltransferase 2C pseudogene	pseudo
chr1	225817205	225817311	+	27.6	intron (NM_001291163, intron 1 of 8)	7124	NM_000120	EPHX1	EPHX|EPOX|HYL1|MEH	epoxide hydrolase 1	protein-coding
chr2	90392605	90392711	+	26.7	Intergenic	-754751	NR_136329	LOC101927050	-	lysine methyltransferase 2C pseudogene	pseudo
chr7	1763666	1763772	+	25.8	Intergenic	-21409	NR_120508	ELFN1-AS1	MYCLo-2	ELFN1 antisense RNA 1	ncRNA
chr9	79570905	79571011	+	25.8	promoter-TSS (NM_001282748)	-815	NM_007005	TLE4	BCE-1|BCE1|E(spI)|ESG|ESG4|GRG4|Grg-4	transducin like enhancer of split 4	protein-coding
chr21	8208906	8209012	+	25.8	promoter-TSS (NR_003286)	115	NR_128714	MIR3687-2	hsa-mir-3687-2	microRNA 3687-2	ncRNA
chr2	90381100	90381206	+	25.8	Intergenic	-743246	NR_136329	LOC101927050	-	lysine methyltransferase 2C pseudogene	pseudo
chr1	2684131	2684237	+	25.8	intron (NM_001242672, intron 4 of 6)	-51142	NM_033467	MMEL1	MMEL2|NEP2|NEPII|NL1|NL2|SEP	membrane metalloendopeptidase like 1	protein-coding
chr2	90382581	90382687	+	24.9	Intergenic	-744727	NR_136329	LOC101927050	-	lysine methyltransferase 2C pseudogene	pseudo
chr16	46383298	46383404	+	24.9	Intergenic	185746	NM_001004299	ANKRD26P1	-	ankyrin repeat domain 26 pseudogene 1	pseudo
chr4	49511006	49511112	+	24.9	Intergenic	524417	NM_025087	CWH43	CWH43-C	cell wall biogenesis 43 C-terminal homolog	protein-coding
chr2	90380696	90380802	+	24.9	Intergenic	-742842	NR_136329	LOC101927050	-	lysine methyltransferase 2C pseudogene	pseudo
chr1	31509305	31509411	+	24.1	TTS (NR_034112)	-9077	NR_027085	LINC01226	-	long intergenic non-protein coding RNA 1226	ncRNA
chr9	79572983	79573089	+	23.2	intron (NR_104239, intron 1 of 20)	1263	NM_007005	TLE4	BCE-1|BCE1|E(spI)|ESG|ESG4|GRG4|Grg-4	transducin like enhancer of split 4	protein-coding
chr7	158149038	158149144	+	23.2	intron (NM_130843, intron 6 of 21)	294506	NR_038966	LOC100506585	-	uncharacterized LOC100506585	ncRNA
chr1	125178724	125178830	+	23.2	Intergenic	3659665	NR_003955	EMBP1	-	embigin pseudogene 1	pseudo
chr1	226121946	226122052	+	23.2	Intergenic	59272	NR_002315	H3F3AP4	p13	H3 histone, family 3A, pseudogene 4	pseudo
chr17	78117376	78117482	+	23.2	intron (NM_001321185, intron 17 of 19)	-5630	NR_040071	TNRC6C-AS1	-	TNRC6C antisense RNA 1	ncRNA
chr5	49658615	49658721	+	23.2	Intergenic	782732	NM_198449	EMB	GP70	embigin	protein-coding
chr5	49659816	49659922	+	23.2	Intergenic	781531	NM_198449	EMB	GP70	embigin	protein-coding
chr1	3145451	3145557	+	22.3	intron (NM_199454, intron 1 of 16)	17529	NR_036215	MIR4251	-	microRNA 4251	ncRNA
chr7	151877282	151877388	+	22.3	promoter-TSS (NM_016203)	-104	NM_016203	PRKAG2	AAKG|AAKG2|CMH6|H91620p|WPWS	protein kinase AMP-activated non-catalytic subunit gamma 2	protein-coding
chr5	628520	628626	+	22.3	intron (NM_018140, intron 4 of 11)	16283	NM_018140	CEP72	-	centrosomal protein 72	protein-coding
chr1	226808586	226808692	+	22.3	Intergenic	-61933	NM_000447	PSEN2	AD3L|AD4|CMD1V|PS2|STM2	presenilin 2	protein-coding
chr5	49666168	49666274	+	22.3	Intergenic	775179	NM_198449	EMB	GP70	embigin	protein-coding
chr1	228736006	228736112	+	22.3	intron (NM_021205, intron 1 of 2)	982	NM_021205	RHOU	ARHU|CDC42L1|G28K|WRCH1|hG28K	ras homolog family member U	protein-coding
chr3	14064916	14065022	+	22.3	non-coding (NR_002223, exon 3 of 3)	59902	NM_144636	CHCHD4	MIA40|TIMM40	coiled-coil-helix-coiled-coil-helix domain containing 4	protein-coding
chr1	229626381	229626487	+	22.3	promoter-TSS (NM_014409)	218	NM_014777	URB2	KIAA0133|NET10|NPA2	URB2 ribosome biogenesis 2 homolog (S. cerevisiae)	protein-coding
chr1	226083728	226083834	+	21.4	Intergenic	21054	NR_002315	H3F3AP4	p13	H3 histone, family 3A, pseudogene 4	pseudo
chr1	33295727	33295833	+	21.4	intron (NM_152493, intron 8 of 8)	25318	NM_001080438	A3GALT2	A3GALT2P|IGB3S|IGBS3S	alpha 1,3-galactosyltransferase 2	protein-coding
chr6	168065800	168065906	+	21.4	intron (NM_024919, intron 4 of 10)	10013	NM_024919	FRMD1	bA164L23.1	FERM domain containing 1	protein-coding
chr7	155345010	155345116	+	21.4	Intergenic	22870	NR_103545	BLACE	-	B-cell acute lymphoblastic leukemia expressed	ncRNA
chr1	167221564	167221670	+	21.4	intron (NM_002697, intron 1 of 15)	731	NM_002697	POU2F1	OCT1|OTF1|oct-1B	POU class 2 homeobox 1	protein-coding
chr1	54715758	54715864	+	21.4	promoter-TSS (NM_001291333)	-11	NM_004623	TTC4	-	tetratricopeptide repeat domain 4	protein-coding
chr1	228621031	228621137	+	21.4	TTS (NR_106988).2	442	NR_106988	MIR7641-2	B-ATF|hsa-mir-7641-2	microRNA 7641-2	ncRNA
chr1	230869074	230869180	+	21.4	promoter-TSS (NM_032800)	462	NM_032800	C1orf198	-	chromosome 1 open reading frame 198	protein-coding
chr8	85655792	85655898	+	21.4	promoter-TSS (NR_003594)	-169	NR_003594	REXO1L2P	-	REX1, RNA exonuclease 1 homolog-like 2, pseudogene	pseudo
chr17	63445661	63445767	+	21.4	intron (NM_001915, intron 1 of 5)	470	NM_001915	CYB561	CYB561A1|FRRS2	cytochrome b561	protein-coding
chr6	27791947	27792053	+	20.5	Intergenic	15931	NM_003519	HIST1H2BL	H2B/c|H2BFC|dJ97D16.4	histone cluster 1 H2B family member l	protein-coding
chr1	225653145	225653251	+	20.5	promoter-TSS (NM_001008493)	-55	NM_018212	ENAH	ENA|MENA|NDPP1	enabled homolog (Drosophila)	protein-coding
chr7	151083372	151083478	+	20.5	promoter-TSS (NM_031434)	-99	NM_031434	TMUB1	C7orf21|DULP|SB144	transmembrane and ubiquitin like domain containing 1	protein-coding
chr1	228081545	228081651	+	20.5	Intergenic	-1062	NM_001658	ARF1	-	ADP ribosylation factor 1	protein-coding
chr1	143222206	143222312	+	20.5	Intergenic	200333	NR_027354	LOC645166	-	lymphocyte-specific protein 1 pseudogene	pseudo
chr1	226121565	226121671	+	20.5	Intergenic	58891	NR_002315	H3F3AP4	p13	H3 histone, family 3A, pseudogene 4	pseudo
chr2	90395656	90395762	+	20.5	Intergenic	-757802	NR_136329	LOC101927050	-	lysine methyltransferase 2C pseudogene	pseudo
chr3	75669248	75669354	+	20.5	Intergenic	-2980	NR_040004	LINC00960	-	long intergenic non-protein coding RNA 960	ncRNA
chr9	133533902	133534008	+	20.5	promoter-TSS (NM_014694)	-898	NM_014694	ADAMTSL2	GPHYSD1	ADAMTS like 2	protein-coding
chr1	226309458	226309564	+	20.5	promoter-TSS (NM_173083)	-8	NM_173083	LIN9	BARA|BARPsv|Lin-9|TGS|TGS1|TGS2	lin-9 DREAM MuvB core complex component	protein-coding
chr5	176361271	176361377	+	20.5	intron (NR_109800, intron 1 of 4)	483	NM_020444	KIAA1191	p33MONOX|p60MONOX	KIAA1191	protein-coding
chr2	90382831	90382937	+	20.5	Intergenic	-744977	NR_136329	LOC101927050	-	lysine methyltransferase 2C pseudogene	pseudo
chr20	29879177	29879283	+	20.5	Intergenic	-1154	NR_039689	MIR4477B	-	microRNA 4477b	ncRNA
chr1	232160763	232160869	+	20.5	Intergenic	234982	NR_126441	DISC1-IT1	-	DISC1 intronic transcript 1	ncRNA
chr1	236143098	236143204	+	20.5	intron (NM_003272, intron 1 of 6)	619	NM_003272	GPR137B	TM7SF1	G protein-coupled receptor 137B	protein-coding
chr17	51166573	51166679	+	20.5	promoter-TSS (NM_001018138)	-96	NM_002512	NME2	NDKB|NDPK-B|NDPKB|NM23-H2|NM23B|PUF	NME/NM23 nucleoside diphosphate kinase 2	protein-coding
chr17	16408068	16408174	+	20.5	Intergenic	-7421	NM_016113	TRPV2	VRL|VRL-1|VRL1	transient receptor potential cation channel subfamily V member 2	protein-coding
chr13	94549965	94550071	+	19.6	promoter-TSS (NM_001322185)	-605	NM_001922	DCT	TRP-2|TYRP2	dopachrome tautomerase	protein-coding
chr9	137151131	137151237	+	19.6	intron (NM_021569, intron 4 of 18)	12027	NM_000832	GRIN1	GluN1|MRD8|NMD-R1|NMDA1|NMDAR1|NR1	glutamate ionotropic receptor NMDA type subunit 1	protein-coding
chr22	38218720	38218826	+	19.6	TTS (NM_012264)	5947	NR_132774	SNORA92	-	small nucleolar RNA, H/ACA box 92	snoRNA
chr13	73059018	73059124	+	19.6	5' UTR (NM_001730, exon 1 of 4)	279	NM_001730	KLF5	BTEB2|CKLF|IKLF	Kruppel like factor 5	protein-coding
chr3	48556706	48556812	+	19.6	exon (NM_001317137, exon 1 of 13)	164	NM_004567	PFKFB4	-	6-phosphofructo-2-kinase/fructose-2,6-biphosphatase 4	protein-coding
chr21	45104677	45104783	+	19.6	intron (NM_001346688, intron 1 of 11)	29679	NM_001112	ADARB1	ADAR2|DRABA2|DRADA2|RED1	adenosine deaminase, RNA specific B1	protein-coding
chr21	41689403	41689509	+	19.6	intron (NR_024367, intron 2 of 2)	10154	NR_024367	LINC00111	C21orf21|NCRNA00111	long intergenic non-protein coding RNA 111	ncRNA
chr1	226736028	226736134	+	19.6	exon (NM_002221, exon 2 of 8)	3094	NM_002221	ITPKB	IP3-3KB|IP3K|IP3K-B|IP3KB|PIG37	inositol-trisphosphate 3-kinase B	protein-coding
chr9	42900314	42900420	+	19.6	Intergenic	111967	NR_131213	XLOC_007697	-	uncharacterized LOC105500239	ncRNA
chr6	150025185	150025291	+	19.6	intron (NM_130900, intron 1 of 3)	294	NM_130900	RAET1L	ULBP6	retinoic acid early transcript 1L	protein-coding
chr1	228735735	228735841	+	19.6	exon (NM_021205, exon 1 of 3)	711	NM_021205	RHOU	ARHU|CDC42L1|G28K|WRCH1|hG28K	ras homolog family member U	protein-coding
chr19	14472243	14472349	+	19.6	TTS (NM_002741)	3066	NM_000955	PTGER1	EP1	prostaglandin E receptor 1	protein-coding
chr1	225882551	225882657	+	19.6	5' UTR (NM_014698, exon 1 of 25)	116	NM_014698	TMEM63A	KIAA0792	transmembrane protein 63A	protein-coding
chr17	66978934	66979040	+	19.6	intron (NM_014405, intron 1 of 3)	14123	NM_014405	CACNG4	-	calcium voltage-gated channel auxiliary subunit gamma 4	protein-coding
chr3	50260956	50261062	+	19.6	Intergenic	6362	NR_110702	SEMA3B-AS1	-	SEMA3B antisense RNA 1 (head to head)	ncRNA
chr1	125178056	125178162	+	19.6	Intergenic	3658997	NR_003955	EMBP1	-	embigin pseudogene 1	pseudo
chr2	113583911	113584017	+	19.6	promoter-TSS (NR_031632)	311	NM_198943	WASH2P	FAM39B	WAS protein family homolog 2 pseudogene	pseudo
chr6	149318128	149318234	+	19.6	promoter-TSS (NM_015093)	-119	NM_015093	TAB2	CHTD2|MAP3K7IP2|TAB-2	TGF-beta activated kinase 1/MAP3K7 binding protein 2	protein-coding
chr2	90391474	90391580	+	19.6	Intergenic	-753620	NR_136329	LOC101927050	-	lysine methyltransferase 2C pseudogene	pseudo
chr2	90397041	90397147	+	19.6	Intergenic	-759187	NR_136329	LOC101927050	-	lysine methyltransferase 2C pseudogene	pseudo
chr1	226939455	226939561	+	19.6	promoter-TSS (NM_020247)	-729	NM_020247	COQ8A	ADCK3|ARCA2|CABC1|COQ10D4|COQ8|SCAR9	coenzyme Q8A	protein-coding
chr5	180861555	180861661	+	19.6	promoter-TSS (NM_001172638)	-322	NM_152283	ZFP62	ZET|ZNF755	ZFP62 zinc finger protein	protein-coding
chr7	155344613	155344719	+	19.6	Intergenic	23267	NR_103545	BLACE	-	B-cell acute lymphoblastic leukemia expressed	ncRNA
chr22	38399046	38399152	+	19.6	promoter-TSS (NM_001289912)	-173	NR_002821	LOC400927	-	TPTE and PTEN homologous inositol lipid phosphatase pseudogene	pseudo
chr18	34977568	34977674	+	19.6	promoter-TSS (NM_001143827)	-623	NM_014268	MAPRE2	CSCSC2|EB1|EB2|RP1	microtubule associated protein RP/EB family member 2	protein-coding
chr19	2052248	2052354	+	19.6	Intergenic	-1057	NM_017572	MKNK2	GPRK7|MNK2	MAP kinase interacting serine/threonine kinase 2	protein-coding
chr1	227948041	227948147	+	18.7	promoter-TSS (NM_003395)	-119	NM_003395	WNT9A	WNT14	Wnt family member 9A	protein-coding
chr17	75182174	75182280	+	18.7	intron (NM_001005849, intron 1 of 2)	776	NM_006937	SUMO2	HSMT3|SMT3B|SMT3H2|SUMO3|Smt3A	small ubiquitin-like modifier 2	protein-coding
chr7	152891226	152891332	+	18.7	Intergenic	131530	NM_020445	ACTR3B	ARP11|ARP3BETA	ARP3 actin related protein 3 homolog B	protein-coding
chr9	79570489	79570595	+	18.7	Intergenic	-1231	NM_007005	TLE4	BCE-1|BCE1|E(spI)|ESG|ESG4|GRG4|Grg-4	transducin like enhancer of split 4	protein-coding
chr20	764429	764535	+	18.7	intron (NM_033409, intron 2 of 4)	4102	NM_033409	SLC52A3	BVVLS|BVVLS1|C20orf54|RFT2|RFVT3|bA371L19.1|hRFT2	solute carrier family 52 member 3	protein-coding
chr22	37804904	37805010	+	18.7	promoter-TSS (NM_005318)	-150	NM_005318	H1F0	H10|H1FV	H1 histone family member 0	protein-coding
chr22	21982771	21982877	+	18.7	promoter-TSS (NM_001282112)	19	NM_003935	TOP3B	TOP3B1	topoisomerase (DNA) III beta	protein-coding
chr1	228378620	228378726	+	18.7	exon (NM_001098623, exon 105 of 105)	18436	NR_106800	MIR6742	hsa-mir-6742	microRNA 6742	ncRNA
chr1	223363544	223363650	+	18.7	intron (NM_001037175, intron 1 of 5)	605	NM_017982	SUSD4	PRO222	sushi domain containing 4	protein-coding
chr1	62437154	62437260	+	18.7	5' UTR (NM_003368, exon 1 of 9)	495	NM_003368	USP1	UBP	ubiquitin specific peptidase 1	protein-coding
chr18	35580849	35580955	+	18.7	Intergenic	-10835	NR_039771	MIR3975	-	microRNA 3975	ncRNA
chr17	81387910	81388016	+	18.7	Intergenic	-2603	NM_001272086	LOC100130370	-	uncharacterized LOC100130370	protein-coding
chr22	24424482	24424588	+	18.7	intron (NM_001278500, intron 1 of 2)	938	NM_000675	ADORA2A	A2aR|ADORA2|RDC8	adenosine A2a receptor	protein-coding
chr1	226736330	226736436	+	18.7	exon (NM_002221, exon 2 of 8)	2792	NM_002221	ITPKB	IP3-3KB|IP3K|IP3K-B|IP3KB|PIG37	inositol-trisphosphate 3-kinase B	protein-coding
chr1	224114522	224114628	+	18.7	intron (NR_049764, intron 1 of 3)	488	NM_015176	FBXO28	CENP-30|Fbx28	F-box protein 28	protein-coding
chr22	20250083	20250189	+	18.7	promoter-TSS (NR_031618)	-925	NR_031618	MIR1286	MIRN1286|hsa-mir-1286|mir-1286	microRNA 1286	ncRNA
chr1	239997862	239997968	+	18.7	Intergenic	-9609	NR_036695	RPS7P5	RPS7_2_183	ribosomal protein S7 pseudogene 5	pseudo
chr7	140640447	140640553	+	18.7	intron (NM_001318053, intron 1 of 13)	276	NM_015689	DENND2A	FAM31D|KIAA1277	DENN domain containing 2A	protein-coding
chr3	51975009	51975115	+	18.7	promoter-TSS (NM_001316331)	36	NM_015407	ABHD14A	DORZ1	abhydrolase domain containing 14A	protein-coding
chr7	157297129	157297235	+	18.7	Intergenic	-39834	NM_005494	DNAJB6	DJ4|DnaJ|HHDJ1|HSJ-2|HSJ2|LGMD1D|LGMD1E|MRJ|MSJ-1	DnaJ heat shock protein family (Hsp40) member B6	protein-coding
chr17	50540957	50541063	+	18.7	exon (NM_017957, exon 7 of 10)	-2256	NR_135675	LOC105371824	-	uncharacterized LOC105371824	ncRNA
chr9	136530615	136530721	+	18.7	intron (NM_017617, intron 2 of 33)	-11042	NR_039820	MIR4673	-	microRNA 4673	ncRNA
chr13	94601893	94601999	+	18.7	promoter-TSS (NM_180989)	96	NM_180989	GPR180	ITR	G protein-coupled receptor 180	protein-coding
chr22	21046184	21046290	+	18.7	intron (NR_110991, intron 1 of 8)	277	NM_001013675	LRRC74B	-	leucine rich repeat containing 74B	protein-coding
chr1	225941033	225941139	+	18.7	exon (NM_003240, exon 1 of 4)	406	NM_003240	LEFTY2	EBAF|LEFTA|LEFTYA|TGFB4	left-right determination factor 2	protein-coding
chr2	90392303	90392409	+	18.7	Intergenic	-754449	NR_136329	LOC101927050	-	lysine methyltransferase 2C pseudogene	pseudo
chr1	44213438	44213544	+	18.7	promoter-TSS (NM_019100)	38	NM_019100	DMAP1	DNMAP1|DNMTAP1|EAF2|MEAF2|SWC4	DNA methyltransferase 1 associated protein 1	protein-coding
chr7	140673483	140673589	+	18.7	exon (NM_052853, exon 1 of 8)	383	NM_052853	ADCK2	AARF	aarF domain containing kinase 2	protein-coding
chr7	149126330	149126436	+	18.7	promoter-TSS (NM_001001661)	-33	NM_020781	ZNF398	P51|P71|ZER6	zinc finger protein 398	protein-coding
chrY	11525247	11525353	+	18.7	Intergenic	896290	NR_033667	GYG2P1	GYG2P	glycogenin 2 pseudogene 1	pseudo
chr13	74135100	74135206	+	18.7	Intergenic	-1224	NM_007249	KLF12	AP-2rep|AP2REP|HSPC122	Kruppel like factor 12	protein-coding
chr22	12174374	12174480	+	18.7	Intergenic	277021	NR_110761	LOC102723769	-	uncharacterized LOC102723769	ncRNA
chr21	31874056	31874162	+	17.8	intron (NM_014586, intron 1 of 10)	794	NM_014586	HUNK	-	hormonally up-regulated Neu-associated kinase	protein-coding
chr3	39188507	39188613	+	17.8	exon (NM_001198621, exon 2 of 3)	4026	NM_194293	XIRP1	CMYA1|Xin	xin actin binding repeat containing 1	protein-coding
chr15	101502000	101502106	+	17.8	Intergenic	-12069	NM_002570	PCSK6	PACE4|SPC4	proprotein convertase subtilisin/kexin type 6	protein-coding
chr1	229168364	229168470	+	17.8	Intergenic	6384	NR_039659	MIR4454	-	microRNA 4454	ncRNA
chr13	72781972	72782078	+	17.8	promoter-TSS (NM_006346)	-67	NM_006346	PIBF1	C13orf24|CEP90|PIBF	progesterone immunomodulatory binding factor 1	protein-coding
chr19	50416865	50416971	+	17.8	intron (NM_002691, intron 24 of 26)	-2020	NM_003121	SPIB	SPI-B	Spi-B transcription factor	protein-coding
chr4	3703572	3703678	+	17.8	Intergenic	-25770	NR_034136	LOC100133461	-	uncharacterized LOC100133461	ncRNA
chr3	51538610	51538716	+	17.8	promoter-TSS (NM_001322256)	-20	NM_015106	RAD54L2	ARIP4|HSPC325|SRISNF2L	RAD54-like 2 (S. cerevisiae)	protein-coding
chr1	229172309	229172415	+	17.8	Intergenic	2439	NR_039659	MIR4454	-	microRNA 4454	ncRNA
chr5	177473128	177473234	+	17.8	promoter-TSS (NM_080881)	-311	NM_004395	DBN1	D0S117E	drebrin 1	protein-coding
chr19	45001344	45001450	+	17.8	promoter-TSS (NM_006509)	-52	NM_006509	RELB	I-REL|IREL|REL-B	RELB proto-oncogene, NF-kB subunit	protein-coding
chr16	84654057	84654163	+	17.8	intron (NM_024731, intron 2 of 4)	5599	NM_024731	KLHL36	C16orf44	kelch like family member 36	protein-coding
chr16	30761842	30761948	+	17.8	promoter-TSS (NM_001286572)	283	NM_014771	RNF40	BRE1B|RBP95|STARING	ring finger protein 40	protein-coding
chr21	9325103	9325209	+	17.8	Intergenic	-195395	NM_174948	TEKT4P2	MAFIPL|TEKT4P	tektin 4 pseudogene 2	pseudo
chr6	157274409	157274515	+	17.8	Intergenic	49797	NM_018452	TMEM242	BM033|C6orf35	transmembrane protein 242	protein-coding
chr1	225851155	225851261	+	17.8	intron (NM_014698, intron 20 of 24)	25907	NM_000120	EPHX1	EPHX|EPOX|HYL1|MEH	epoxide hydrolase 1	protein-coding
chr3	72997154	72997260	+	17.8	intron (NM_174907, intron 1 of 8)	422	NM_174907	PPP4R2	PP4R2	protein phosphatase 4 regulatory subunit 2	protein-coding
chr1	234987768	234987874	+	17.8	Intergenic	-23822	NR_125945	LOC101927851	-	uncharacterized LOC101927851	ncRNA
chr17	81329552	81329658	+	17.8	intron (NM_178520, intron 1 of 2)	1069	NM_178520	TMEM105	-	transmembrane protein 105	protein-coding
chr6	15248539	15248645	+	17.8	promoter-TSS (NM_001267040)	104	NR_120502	JARID2-AS1	-	JARID2 antisense RNA 1	ncRNA
chr1	207910890	207910996	+	17.8	intron (NM_001773, intron 1 of 7)	395	NM_001773	CD34	-	CD34 molecule	protein-coding
chr12	132329244	132329350	+	17.8	promoter-TSS (NM_001122636)	22	NM_021808	GALNT9	GALNAC-T9|GALNACT9	polypeptide N-acetylgalactosaminyltransferase 9	protein-coding
chr19	38899911	38900017	+	17.8	promoter-TSS (NM_002503)	34	NM_002503	NFKBIB	IKBB|TRIP9	NFKB inhibitor beta	protein-coding
chr1	155091591	155091697	+	17.8	Intergenic	12772	NM_004952	EFNA3	EFL2|EPLG3|Ehk1-L|LERK3	ephrin A3	protein-coding
chr1	231627242	231627348	+	17.8	intron (NM_001164556, intron 1 of 4)	480	NM_018662	DISC1	C1orf136|SCZD9	disrupted in schizophrenia 1	protein-coding
chr22	29733303	29733409	+	17.8	intron (NM_001003692, intron 5 of 5)	13001	NM_182527	CABP7	CALN2	calcium binding protein 7	protein-coding
chr1	109484186	109484292	+	17.8	intron (NM_153340, intron 1 of 10)	300	NM_153340	ATXN7L2	-	ataxin 7 like 2	protein-coding
chr1	28581629	28581735	+	17.8	promoter-TSS (NR_003035)	172	NM_053040	SNHG12	ASLNC04080|C1orf79|LINC00100|NCRNA00100	small nucleolar RNA host gene 12	ncRNA
chr1	28232713	28232819	+	17.8	intron (NM_014280, intron 1 of 8)	265	NM_014280	DNAJC8	HSPC331|SPF31	DnaJ heat shock protein family (Hsp40) member C8	protein-coding
chr17	48997200	48997306	+	17.8	promoter-TSS (NM_001160423)	-159	NM_006546	IGF2BP1	CRD-BP|CRDBP|IMP-1|IMP1|VICKZ1|ZBP1	insulin like growth factor 2 mRNA binding protein 1	protein-coding
chr22	38456074	38456180	+	17.8	promoter-TSS (NM_152868)	-928	NM_004981	KCNJ4	HIR|HIRK2|HRK1|IRK-3|IRK3|Kir2.3	potassium voltage-gated channel subfamily J member 4	protein-coding
chr21	43939182	43939288	+	17.8	intron (NM_001037553, intron 1 of 8)	13837	NM_020132	AGPAT3	LPAAT-GAMMA1|LPAAT3	1-acylglycerol-3-phosphate O-acyltransferase 3	protein-coding
chr6	151452621	151452727	+	17.8	promoter-TSS (NM_001271937)	416	NM_024573	ARMT1	C6orf211	acidic residue methyltransferase 1	protein-coding
chr1	64470005	64470111	+	17.8	promoter-TSS (NM_020925)	-735	NM_020925	CACHD1	-	cache domain containing 1	protein-coding
chr1	204479767	204479873	+	17.8	intron (NM_002646, intron 2 of 33)	10526	NM_002646	PIK3C2B	C2-PI3K	phosphatidylinositol-4-phosphate 3-kinase catalytic subunit type 2 beta	protein-coding
chr7	152894442	152894548	+	17.8	Intergenic	134746	NM_020445	ACTR3B	ARP11|ARP3BETA	ARP3 actin related protein 3 homolog B	protein-coding
chr1	228037762	228037868	+	17.8	intron (NM_033131, intron 2 of 3)	30793	NM_033131	WNT3A	-	Wnt family member 3A	protein-coding
chr15	75904169	75904275	+	17.8	intron (NR_037623, intron 1 of 5)	363	NM_012170	FBXO22	FBX22|FISTC1	F-box protein 22	protein-coding
chr22	19432354	19432460	+	17.8	promoter-TSS (NM_003325)	-97	NM_003776	MRPL40	L40mt|MRP-L22|MRP-L40|MRPL22|NLVCF|URIM	mitochondrial ribosomal protein L40	protein-coding
chrX	150899098	150899204	+	17.8	promoter-TSS (NM_001184808)	-335	NM_031462	CD99L2	CD99B|MIC2L1	CD99 molecule like 2	protein-coding
chr16	30370132	30370238	+	17.8	promoter-TSS (NM_015527)	16	NM_015527	TBC1D10B	EPI64B|FP2461	TBC1 domain family member 10B	protein-coding
chr18	37551244	37551350	+	17.8	intron (NM_001025087, intron 1 of 12)	14740	NM_020180	CELF4	BRUNOL4|CELF-4	CUGBP, Elav-like family member 4	protein-coding
chr17	58157264	58157370	+	17.8	non-coding (NR_002307, exon 1 of 1)	358	NR_002307	MSX2P1	HPX5|HSHPX5|MSX2P	msh homeobox 2 pseudogene 1	pseudo
chr1	41662909	41663015	+	17.8	intron (NM_001127714, intron 1 of 7)	-178279	NM_001956	EDN2	ET-2|ET2|PPET2	endothelin 2	protein-coding
chr15	91974545	91974651	+	17.8	intron (NM_013272, intron 2 of 9)	120298	NM_013272	SLCO3A1	OATP-D|OATP-RP3|OATP3A1|OATPD|OATPRP3|SLC21A11	solute carrier organic anion transporter family member 3A1	protein-coding
chr19	42279944	42280050	+	17.8	intron (NM_001304815, intron 2 of 20)	-4668	NM_015125	CIC	-	capicua transcriptional repressor	protein-coding
chr1	236795783	236795889	+	17.8	intron (NM_001291940, intron 1 of 31)	555	NM_000254	MTR	HMAG|MS|cblG	5-methyltetrahydrofolate-homocysteine methyltransferase	protein-coding
chr1	205456369	205456475	+	17.8	promoter-TSS (NR_103783)	-336	NR_103783	BLACAT1	LINC00912|linc-UBC1|onco-lncRNA-30	bladder cancer associated transcript 1 (non-protein coding)	ncRNA
chr1	234970073	234970179	+	17.8	Intergenic	-6127	NR_125945	LOC101927851	-	uncharacterized LOC101927851	ncRNA
chr17	50148923	50149029	+	17.8	intron (NM_032595, intron 1 of 9)	1541	NM_032595	PPP1R9B	PPP1R6|PPP1R9|SPINO|Spn	protein phosphatase 1 regulatory subunit 9B	protein-coding
chr1	64744588	64744694	+	17.8	promoter-TSS (NM_018211)	-454	NM_018211	RAVER2	-	ribonucleoprotein, PTB binding 2	protein-coding
chr1	227563854	227563960	+	17.8	intron (NR_033184, intron 1 of 3)	388	NM_032755	ZNF678	-	zinc finger protein 678	protein-coding
chr22	23241513	23241619	+	17.8	intron (NM_021574, intron 1 of 21)	-21201	NR_033408	FBXW4P1	FBW3|FBXW3|SHFM3P1	F-box and WD repeat domain containing 4 pseudogene 1	pseudo
chr1	212558789	212558895	+	16.9	Intergenic	-6492	NM_001674	ATF3	-	activating transcription factor 3	protein-coding
chr2	10080696	10080802	+	16.9	promoter-TSS (NM_001037160)	-338	NM_001037160	CYS1	-	cystin 1	protein-coding
chr6	157274792	157274898	+	16.9	Intergenic	49414	NM_018452	TMEM242	BM033|C6orf35	transmembrane protein 242	protein-coding
chr1	112675331	112675437	+	16.9	intron (NM_001321324, intron 2 of 20)	713	NM_020963	MOV10	fSAP113|gb110	Mov10 RISC complex RNA helicase	protein-coding
chr1	155977896	155978002	+	16.9	intron (NM_001162384, intron 1 of 21)	226	NM_004723	ARHGEF2	GEF|GEF-H1|GEFH1|LFP40|P40	Rho/Rac guanine nucleotide exchange factor 2	protein-coding
chr1	31764342	31764448	+	16.9	promoter-TSS (NM_001294335)	-332	NM_001703	ADGRB2	BAI2	adhesion G protein-coupled receptor B2	protein-coding
chr1	228166175	228166281	+	16.9	promoter-TSS (NR_103540)	420	NM_001010867	IBA57	C1orf69|MMDS3|SPG74	IBA57 homolog, iron-sulfur cluster assembly	protein-coding
chr19	43754650	43754756	+	16.9	5' UTR (NM_019108, exon 1 of 14)	333	NM_019108	SMG9	C19orf61|F17127_1|HBMS	SMG9, nonsense mediated mRNA decay factor	protein-coding
chr22	27655024	27655130	+	16.9	Intergenic	146421	NM_002430	MN1	MGCR|MGCR1|MGCR1-PEN|dJ353E16.2	MN1 proto-oncogene, transcriptional regulator	protein-coding
chr12	132451112	132451218	+	16.9	Intergenic	-39406	NM_001142641	FBRSL1	-	fibrosin like 1	protein-coding
chr1	30757121	30757227	+	16.9	intron (NM_006762, intron 1 of 7)	662	NM_006762	LAPTM5	CLAST6	lysosomal protein transmembrane 5	protein-coding
chr11	32892573	32892679	+	16.9	promoter-TSS (NM_001076786)	-552	NM_024774	QSER1	-	glutamine and serine rich 1	protein-coding
chr15	70246030	70246136	+	16.9	Intergenic	-148166	NM_005078	TLE3	ESG|ESG3|GRG3|HsT18976	transducin like enhancer of split 3	protein-coding
chr22	20750621	20750727	+	16.9	intron (NM_058004, intron 27 of 54)	-23421	NM_000185	SERPIND1	D22S673|HC2|HCF2|HCII|HLS2|LS2|THPH10	serpin family D member 1	protein-coding
chr12	123601980	123602086	+	16.9	promoter-TSS (NM_020936)	-44	NM_020936	DDX55	-	DEAD-box helicase 55	protein-coding
chr16	14975124	14975230	+	16.9	5' UTR (NM_001285450, exon 1 of 14)	214	NM_015027	PDXDC1	LP8165	pyridoxal dependent decarboxylase domain containing 1	protein-coding
chr4	758464	758570	+	16.9	intron (NM_006315, intron 8 of 10)	23331	NR_036511	LOC100129917	-	uncharacterized LOC100129917	ncRNA
chr16	30031423	30031529	+	16.9	promoter-TSS (NM_031478)	-611	NM_031478	FAM57B	FP1188	family with sequence similarity 57 member B	protein-coding
chr17	76727164	76727270	+	16.9	promoter-TSS (NM_015167)	387	NM_001080510	METTL23	C17orf95|MRT44	methyltransferase like 23	protein-coding
chr7	138981667	138981773	+	16.9	promoter-TSS (NM_001164665)	-402	NM_020910	KIAA1549	-	KIAA1549	protein-coding
chr16	1025342	1025448	+	16.9	Intergenic	43587	NM_014587	SOX8	-	SRY-box 8	protein-coding
chr3	46882313	46882419	+	16.9	intron (NM_001184744, intron 1 of 14)	117	NM_000316	PTH1R	PFE|PTHR|PTHR1	parathyroid hormone 1 receptor	protein-coding
chr9	137150785	137150891	+	16.9	intron (NM_021569, intron 4 of 18)	11681	NM_000832	GRIN1	GluN1|MRD8|NMD-R1|NMDA1|NMDAR1|NR1	glutamate ionotropic receptor NMDA type subunit 1	protein-coding
chr2	91477930	91478036	+	16.9	Intergenic	181966	NR_027238	LOC654342	-	lymphocyte-specific protein 1 pseudogene	pseudo
chr19	55670448	55670554	+	16.9	intron (NM_007279, intron 11 of 11)	-4694	NM_013333	EPN1	-	epsin 1	protein-coding
chrX	154462382	154462488	+	16.9	intron (NM_017514, intron 4 of 32)	4154	NM_017514	PLXNA3	6.3|HSSEXGENE|PLXN3|PLXN4|XAP-6	plexin A3	protein-coding
chr10	42102526	42102632	+	16.9	Intergenic	265466	NR_024380	LOC441666	-	zinc finger protein 91 pseudogene	pseudo
chr10	133258736	133258842	+	16.9	Intergenic	-10904	NR_108078	MIR202HG	-	MIR202 host gene	ncRNA
chr18	35123014	35123120	+	16.9	intron (NM_014268, intron 4 of 6)	81417	NM_014268	MAPRE2	CSCSC2|EB1|EB2|RP1	microtubule associated protein RP/EB family member 2	protein-coding
chr6	291734	291840	+	16.9	promoter-TSS (NM_001286555)	-270	NM_020185	DUSP22	JKAP|JSP-1|JSP1|LMW-DSP2|LMWDSP2|MKP-x|MKPX|VHX	dual specificity phosphatase 22	protein-coding
chr1	228108861	228108967	+	16.9	intron (NM_001321284, intron 1 of 4)	398	NM_181441	MRPL55	AAVG5835|L55nt|MRP-L55|PRO19675	mitochondrial ribosomal protein L55	protein-coding
chr22	38397766	38397872	+	16.9	intron (NR_002821, intron 1 of 4)	703	NM_001289912	LOC400927-CSNK1E	-	LOC400927-CSNK1E readthrough	protein-coding
chr1	31714635	31714741	+	16.9	Intergenic	-10521	NM_001856	COL16A1	447AA|FP1572	collagen type XVI alpha 1 chain	protein-coding
chr1	32886699	32886805	+	16.9	intron (NM_002143, intron 1 of 3)	255	NM_002143	HPCA	BDR2|DYT2	hippocalcin	protein-coding
chr1	226110214	226110320	+	16.9	Intergenic	47540	NR_002315	H3F3AP4	p13	H3 histone, family 3A, pseudogene 4	pseudo
chr17	47851158	47851264	+	16.9	promoter-TSS (NM_001258248)	-61	NM_199262	SP6	EPFN|EPIPROFIN|KLF14	Sp6 transcription factor	protein-coding
chr1	67832868	67832974	+	16.9	intron (NR_040077, intron 1 of 9)	551	NM_018841	GNG12	-	G protein subunit gamma 12	protein-coding
chr6	1778644	1778750	+	16.9	intron (NM_001500, intron 7 of 10)	168251	NM_001453	FOXC1	ARA|FKHL7|FREAC-3|FREAC3|IGDA|IHG1|IRID1|RIEG3	forkhead box C1	protein-coding
chr5	176809915	176810021	+	16.9	promoter-TSS (NM_133369)	-591	NM_133369	UNC5A	UNC5H1	unc-5 netrin receptor A	protein-coding
chr2	64204352	64204458	+	16.9	non-coding (NR_033837, exon 1 of 6)	1080	NR_033837	LINC00309	NCRNA00309	long intergenic non-protein coding RNA 309	ncRNA
chr6	144150205	144150311	+	16.9	promoter-TSS (NM_003764)	-259	NM_003764	STX11	FHL4|HLH4|HPLH4	syntaxin 11	protein-coding
chr12	52895350	52895456	+	16.9	Intergenic	9681	NM_002273	KRT8	CARD2|CK-8|CK8|CYK8|K2C8|K8|KO	keratin 8	protein-coding
chr1	63323268	63323374	+	16.9	promoter-TSS (NR_121634)	262	NM_012183	FOXD3	AIS1|Genesis|HFH2|VAMAS2	forkhead box D3	protein-coding
chr14	96502152	96502258	+	16.9	promoter-TSS (NM_001293628)	121	NR_122121	LOC730202	-	uncharacterized LOC730202	ncRNA
chr15	85381118	85381224	+	16.9	TTS (NR_106993)	555	NM_006738	AKAP13	AKAP-13|AKAP-Lbc|ARHGEF13|BRX|HA-3|Ht31|LBC|PRKA13|PROTO-LB|PROTO-LBC|c-lbc|p47	A-kinase anchoring protein 13	protein-coding
chr1	12599238	12599344	+	16.9	intron (NM_004753, intron 1 of 5)	-2895	NM_004753	DHRS3	DD83.1|RDH17|Rsdr1|SDR1|SDR16C1|retSDR1	dehydrogenase/reductase 3	protein-coding
chr22	38108038	38108144	+	16.9	intron (NM_025045, intron 3 of 13)	2578	NM_025045	BAIAP2L2	-	BAI1 associated protein 2 like 2	protein-coding
chr1	229508151	229508257	+	16.9	promoter-TSS (NR_110630)	137	NM_018230	NUP133	hNUP133	nucleoporin 133	protein-coding
chr16	3059112	3059218	+	16.9	non-coding (NR_123723, exon 1 of 5)	205	NR_123723	MMP25-AS1	-	MMP25 antisense RNA 1	ncRNA
chr22	37996263	37996369	+	16.9	intron (NM_001301130, intron 5 of 5)	7522	NR_039759	MIR4534	-	microRNA 4534	ncRNA
chr22	20132246	20132352	+	16.9	intron (NM_013373, intron 1 of 10)	458	NM_013373	ZDHHC8	DHHC8|ZDHHCL1|ZNF378	zinc finger DHHC-type containing 8	protein-coding
chr16	88686606	88686712	+	16.9	promoter-TSS (NM_178310)	-185	NM_178310	SNAI3	SMUC|SNAIL3|ZNF293|Zfp293	snail family transcriptional repressor 3	protein-coding
chr22	38452681	38452787	+	16.9	intron (NM_152868, intron 1 of 1)	2465	NM_004981	KCNJ4	HIR|HIRK2|HRK1|IRK-3|IRK3|Kir2.3	potassium voltage-gated channel subfamily J member 4	protein-coding
chr7	100966244	100966350	+	16.9	intron (NM_005960, intron 8 of 11)	-3326	NM_001164462	MUC12	MUC-11|MUC-12|MUC11	mucin 12, cell surface associated	protein-coding
chr9	105244327	105244433	+	16.9	promoter-TSS (NM_001330731)	-225	NM_022109	SLC44A1	CD92|CDW92|CHTL1|CTL1	solute carrier family 44 member 1	protein-coding
chr1	67610281	67610387	+	16.9	Intergenic	-74843	NM_001924	GADD45A	DDIT1|GADD45	growth arrest and DNA damage inducible alpha	protein-coding
chr10	42104526	42104632	+	16.9	Intergenic	263466	NR_024380	LOC441666	-	zinc finger protein 91 pseudogene	pseudo
chr17	45432219	45432325	+	16.9	5' UTR (NM_174919, exon 2 of 4)	644	NM_174919	ARHGAP27	CAMGAP1|PP905|SH3D20|SH3P20	Rho GTPase activating protein 27	protein-coding
chr10	125895921	125896027	+	16.9	promoter-TSS (NM_145235)	-565	NM_145235	FANK1	HSD13	fibronectin type III and ankyrin repeat domains 1	protein-coding
chr22	19761489	19761595	+	16.9	intron (NM_005992, intron 3 of 9)	4839	NM_005992	TBX1	CAFS|CATCH22|CTHM|DGCR|DGS|DORV|TBX1C|TGA|VCF|VCFS	T-box 1	protein-coding
chr7	152464366	152464472	+	16.9	non-coding (NR_027387, exon 1 of 1)	295	NR_027387	LINC01003	-	long intergenic non-protein coding RNA 1003	ncRNA
chr17	66303334	66303440	+	16.9	intron (NM_002737, intron 1 of 16)	579	NM_002737	PRKCA	AAG6|PKC-alpha|PKCA|PRKACA	protein kinase C alpha	protein-coding
chr1	228059490	228059596	+	16.9	3' UTR (NM_033131, exon 4 of 4)	-23117	NM_001658	ARF1	-	ADP ribosylation factor 1	protein-coding
chr5	114055409	114055515	+	16.9	Intergenic	-306857	NM_021614	KCNN2	KCa2.2|SK2|SKCA2|SKCa 2|hSK2	potassium calcium-activated channel subfamily N member 2	protein-coding
chr16	30738566	30738672	+	16.9	exon (NM_006662, exon 34 of 34)	-1572	NM_001256829	TMEM265	IFITMD8	transmembrane protein 265	protein-coding
chr1	94553355	94553461	+	16.9	Intergenic	-11551	NM_001993	F3	CD142|TF|TFA	coagulation factor III, tissue factor	protein-coding
chr8	97869462	97869568	+	16.9	intron (NM_002380, intron 1 of 18)	494	NM_002380	MATN2	-	matrilin 2	protein-coding
chr17	47971371	47971477	+	16.9	intron (NM_176096, intron 2 of 13)	468	NM_025197	CDK5RAP3	C53|HSF-27|IC53|LZAP|MST016|OK/SW-cl.114|PP1553	CDK5 regulatory subunit associated protein 3	protein-coding
chr15	101762879	101762985	+	16.9	Intergenic	-16062	NM_001321551	LOC100128108	-	putative ubiquitin-conjugating enzyme E2Q2-like protein	protein-coding
chrX	153829850	153829956	+	16.9	promoter-TSS (NM_001303515)	-7	NM_032512	PDZD4	LNX5|LU1|PDZK4|PDZRN4L	PDZ domain containing 4	protein-coding
chr15	82647722	82647828	+	16	promoter-TSS (NR_046096)	5	NR_046096	CPEB1-AS1	-	CPEB1 antisense RNA 1	ncRNA
chr1	161444904	161445010	+	16	Intergenic	-60458	NM_021642	FCGR2A	CD32|CD32A|CDw32|FCG2|FCGR2|FCGR2A1|FcGR|IGFR2	Fc fragment of IgG receptor IIa	protein-coding
chr1	228459246	228459352	+	16	TTS (NM_175055)	1192	NM_175055	HIST3H2BB	H2Bb	histone cluster 3 H2B family member b	protein-coding
chr1	150263531	150263637	+	16	intron (NM_012113, intron 8 of 10)	5625	NM_016022	APH1A	6530402N02Rik|APH-1|APH-1A|CGI-78	aph-1 homolog A, gamma-secretase subunit	protein-coding
chr8	85107140	85107246	+	16	5' UTR (NM_033402, exon 1 of 19)	105	NM_033402	LRRCC1	CLERC|SAP2|VFL1	leucine rich repeat and coiled-coil centrosomal protein 1	protein-coding
chr5	415524	415630	+	16	intron (NM_020731, intron 5 of 11)	27583	NM_138464	EXOC3-AS1	C5orf55	EXOC3 antisense RNA 1	ncRNA
chr17	77054818	77054924	+	16	Intergenic	-33772	NR_027058	SNHG20	C17orf86|LINC00338|NCRNA00338|SCARNA16HG	small nucleolar RNA host gene 20	ncRNA
chr6	41545732	41545838	+	16	promoter-TSS (NM_001012426)	458	NR_126415	FOXP4-AS1	-	FOXP4 antisense RNA 1	ncRNA
chr15	101460210	101460316	+	16	intron (NM_138322, intron 1 of 9)	29721	NM_002570	PCSK6	PACE4|SPC4	proprotein convertase subtilisin/kexin type 6	protein-coding
chr1	143195487	143195593	+	16	Intergenic	227052	NR_027354	LOC645166	-	lymphocyte-specific protein 1 pseudogene	pseudo
chrX	112840482	112840588	+	16	5' UTR (NM_133265, exon 1 of 12)	280	NM_133265	AMOT	-	angiomotin	protein-coding
chr2	43000800	43000906	+	16	Intergenic	38690	NR_110585	LINC01819	-	long intergenic non-protein coding RNA 1819	ncRNA
chr15	66704089	66704195	+	16	intron (NR_027654, intron 1 of 4)	1806	NM_005585	SMAD6	AOVD2|HsT17432|MADH6|MADH7	SMAD family member 6	protein-coding
chr7	151249047	151249153	+	16	promoter-TSS (NM_001003801)	-437	NM_003078	SMARCD3	BAF60C|CRACD3|Rsc6p	SWI/SNF related, matrix associated, actin dependent regulator of chromatin, subfamily d, member 3	protein-coding
chr1	55215732	55215838	+	16	promoter-TSS (NM_015306)	377	NR_038320	LOC100507634	-	uncharacterized LOC100507634	ncRNA
chr1	32014092	32014198	+	16	exon (NM_006559, exon 1 of 9)	451	NM_006559	KHDRBS1	Sam68|p62|p68	KH RNA binding domain containing, signal transduction associated 1	protein-coding
chr22	29603733	29603839	+	16	5' UTR (NM_016418, exon 1 of 17)	230	NM_000268	NF2	ACN|BANF|SCH	neurofibromin 2	protein-coding
chr7	149195617	149195723	+	16	exon (NM_001303481, exon 1 of 9)	208	NM_003575	ZNF282	HUB1	zinc finger protein 282	protein-coding
chr1	228109851	228109957	+	16	promoter-TSS (NM_181441)	-592	NM_181441	MRPL55	AAVG5835|L55nt|MRP-L55|PRO19675	mitochondrial ribosomal protein L55	protein-coding
chr1	230066769	230066875	+	16	promoter-TSS (NR_120373)	-373	NM_004481	GALNT2	GalNAc-T2	polypeptide N-acetylgalactosaminyltransferase 2	protein-coding
chr22	19718427	19718533	+	16	promoter-TSS (NM_001009939)	11	NR_037611	SEPT5-GP1BB	-	SEPT5-GP1BB readthrough	ncRNA
chr17	81805504	81805610	+	16	intron (NM_000160, intron 1 of 13)	1425	NM_000160	GCGR	GGR|GL-R	glucagon receptor	protein-coding
chr7	98617899	98618005	+	16	intron (NM_002523, intron 1 of 4)	667	NM_002523	NPTX2	NARP|NP-II|NP2	neuronal pentraxin 2	protein-coding
chr3	13282531	13282637	+	16	Intergenic	137735	NM_024923	NUP210	GP210|POM210	nucleoporin 210	protein-coding
chr1	3598552	3598658	+	16	intron (NM_001409, intron 2 of 36)	12890	NM_001409	MEGF6	EGFL3	multiple EGF like domains 6	protein-coding
chr17	1488144	1488250	+	16	intron (NM_001080779, intron 1 of 31)	-2440	NM_033375	MYO1C	MMI-beta|MMIb|NMI|myr2	myosin IC	protein-coding
chr3	42979178	42979284	+	16	promoter-TSS (NM_001129908)	-36	NM_001129908	FAM198A	C3orf41	family with sequence similarity 198 member A	protein-coding
chr17	8436051	8436157	+	16	intron (NM_001330129, intron 1 of 7)	252	NM_030808	NDEL1	EOPA|MITAP1|NDE1L1|NDE2|NUDEL	nudE neurodevelopment protein 1 like 1	protein-coding
chr17	7572903	7573009	+	16	TTS (NM_015670)	250	NM_001416	EIF4A1	DDX2A|EIF-4A|EIF4A|eIF-4A-I|eIF4A-I	eukaryotic translation initiation factor 4A1	protein-coding
chr22	40856284	40856390	+	16	promoter-TSS (NM_001204827)	671	NM_003932	ST13	AAG2|FAM10A1|FAM10A4|HIP|HOP|HSPABP|HSPABP1|P48|PRO0786|SNC6	suppression of tumorigenicity 13 (colon carcinoma) (Hsp70 interacting protein)	protein-coding
chr17	75616739	75616845	+	16	intron (NM_001309242, intron 38 of 62)	-16642	NM_001162995	SMIM5	C17orf109|PP12104	small integral membrane protein 5	protein-coding
chr1	225897155	225897261	+	16	Intergenic	-8062	NM_020997	LEFTY1	LEFTB|LEFTYB	left-right determination factor 1	protein-coding
chr14	99389418	99389524	+	16	Intergenic	91418	NM_032233	SETD3	C14orf154	SET domain containing 3	protein-coding
chr1	180632411	180632517	+	16	intron (NM_001328662, intron 1 of 10)	454	NM_004736	XPR1	IBGC6|SYG1|X3	xenotropic and polytropic retrovirus receptor 1	protein-coding
chr20	63306852	63306958	+	16	intron (NM_020882, intron 5 of 35)	13719	NM_020882	COL20A1	bA261N11.4	collagen type XX alpha 1 chain	protein-coding
chr1	16628542	16628648	+	16	non-coding (NR_026752, exon 2 of 7)	2311	NR_026752	CROCCP2	CROCCL1	ciliary rootlet coiled-coil, rootletin pseudogene 2	pseudo
chr14	104816434	104816540	+	16	Intergenic	-4714	NR_024396	LINC00638	-	long intergenic non-protein coding RNA 638	ncRNA
chrY	11746224	11746330	+	16	Intergenic	675313	NR_033667	GYG2P1	GYG2P	glycogenin 2 pseudogene 1	pseudo
chr4	1384019	1384125	+	16	intron (NM_001317935, intron 13 of 13)	-7480	NM_175918	CRIPAK	-	cysteine rich PAK1 inhibitor	protein-coding
chr14	23057331	23057437	+	16	intron (NM_144985, intron 1 of 12)	154	NM_022478	CDH24	CDH11L	cadherin 24	protein-coding
chr21	41704214	41704320	+	16	Intergenic	11508	NM_152506	LINC00479	C21orf129|PRED76	long intergenic non-protein coding RNA 479	ncRNA
chr1	226017190	226017296	+	16	Intergenic	-17878	NM_152608	SDE2	C1orf55|dJ671D7.1	SDE2 telomere maintenance homolog	protein-coding
chr1	227734868	227734974	+	16	promoter-TSS (NM_001323935)	-75	NM_053052	SNAP47	C1orf142|ESFI5812|HEL-S-290|HEL170|SNAP-47|SVAP1	synaptosome associated protein 47	protein-coding
chr1	155195287	155195393	+	16	TTS (NR_030281)	163	NR_030281	MIR92B	MIRN92B|hsa-mir-92b|mir-92b	microRNA 92b	ncRNA
chr7	100895212	100895318	+	16	intron (NM_001302621, intron 1 of 4)	655	NM_000665	ACHE	ACEE|ARACHE|N-ACHE|YT	acetylcholinesterase (Cartwright blood group)	protein-coding
chr1	32753946	32754052	+	16	intron (NM_020888, intron 1 of 6)	-11635	NM_020888	KIAA1522	-	KIAA1522	protein-coding
chr6	158704381	158704487	+	16	intron (NM_001318745, intron 3 of 14)	41031	NM_001009991	SYTL3	SLP3	synaptotagmin like 3	protein-coding
chr1	205504709	205504815	+	16	5' UTR (NM_002596, exon 1 of 16)	206	NM_002596	CDK18	PCTAIRE|PCTAIRE3|PCTK3	cyclin dependent kinase 18	protein-coding
chr1	143238437	143238543	+	16	Intergenic	184102	NR_027354	LOC645166	-	lymphocyte-specific protein 1 pseudogene	pseudo
chr14	74425873	74425979	+	16	5' UTR (NM_001105579, exon 1 of 4)	176	NM_001105579	SYNDIG1L	CAPUCIN|DSPC1|IFITMD4|TMEM90A	synapse differentiation inducing 1 like	protein-coding
chr18	37290113	37290219	+	16	intron (NM_001025089, intron 3 of 11)	15706	NR_134588	LOC105372068	-	uncharacterized LOC105372068	ncRNA
chr17	77246985	77247091	+	16	Intergenic	-34372	NM_006640	2019-09-09	AF17q25|MSF|MSF1|NAPB|PNUTL4|SINT1|SeptD1	septin 9	protein-coding
chr14	106349176	106349282	+	16	Intergenic	61555	NR_033375	LINC00226	C14orf97|NCRNA00226	long intergenic non-protein coding RNA 226	ncRNA
chr17	41812235	41812341	+	16	promoter-TSS (NM_006455)	-89	NM_006455	P3H4	LEPREL4|NO55|NOL55|SC65	prolyl 3-hydroxylase family member 4 (non-enzymatic)	protein-coding
chr22	50312898	50313004	+	16	intron (NM_001001794, intron 17 of 19)	-5379	NM_012401	PLXNB2	MM1|Nbla00445|PLEXB2|dJ402G11.3	plexin B2	protein-coding
chr18	37485349	37485455	+	16	intron (NM_001025087, intron 2 of 12)	-18898	NR_132967	SNORA111	-	small nucleolar RNA, H/ACA box 111	snoRNA
chr17	79832914	79833020	+	16	TTS (NM_003655)	6447	NM_003655	CBX4	NBP16|PC2	chromobox 4	protein-coding
chr19	50566422	50566528	+	16	intron (NM_001080457, intron 1 of 2)	1570	NM_001080457	LRRC4B	HSM|LRIG4	leucine rich repeat containing 4B	protein-coding
chr22	24425120	24425226	+	16	intron (NM_001278500, intron 1 of 2)	1576	NM_000675	ADORA2A	A2aR|ADORA2|RDC8	adenosine A2a receptor	protein-coding
chr3	46883517	46883623	+	16	exon (NM_001184744, exon 2 of 15)	1321	NM_000316	PTH1R	PFE|PTHR|PTHR1	parathyroid hormone 1 receptor	protein-coding
chr13	75635515	75635621	+	16	promoter-TSS (NM_001306080)	426	NR_120410	LMO7-AS1	UCHL3-AS1	LMO7 antisense RNA 1	ncRNA
chr1	109112792	109112898	+	16	intron (NM_001122961, intron 1 of 4)	1012	NM_001122961	C1orf194	-	chromosome 1 open reading frame 194	protein-coding
chr10	100122456	100122562	+	16	Intergenic	-40624	NM_001308	CPN1	CPN|SCPN	carboxypeptidase N subunit 1	protein-coding
chr21	37266966	37267072	+	16	intron (NM_001331022, intron 1 of 6)	513	NM_006052	DSCR3	DCRA|DSCRA	DSCR3 arrestin fold containing	protein-coding
chr1	229342630	229342736	+	16	intron (NM_145257, intron 1 of 3)	258	NM_145257	CCSAP	C1orf96|CSAP	centriole, cilia and spindle associated protein	protein-coding
chr1	54474751	54474857	+	16	Intergenic	-68409	NM_018070	SSBP3	CSDP|SSDP|SSDP1	single stranded DNA binding protein 3	protein-coding
chr1	235649594	235649700	+	16	intron (NM_001098721, intron 1 of 3)	346	NM_004485	GNG4	-	G protein subunit gamma 4	protein-coding
chr19	674596	674702	+	16	Intergenic	-1740	NM_005860	FSTL3	FLRG|FSRP	follistatin like 3	protein-coding
chr1	234216280	234216386	+	16	intron (NM_001300845, intron 1 of 6)	2122	NM_173508	SLC35F3	-	solute carrier family 35 member F3	protein-coding
chr5	50667768	50667874	+	16	intron (NM_001331028, intron 1 of 25)	275	NM_024615	PARP8	ARTD16|pART16	poly(ADP-ribose) polymerase family member 8	protein-coding
chr22	29268510	29268616	+	16	promoter-TSS (NM_012265)	-400	NM_012265	RHBDD3	C22orf3|HS984G1A|PTAG	rhomboid domain containing 3	protein-coding
chr11	134050672	134050778	+	16	Intergenic	-18200	NM_032801	JAM3	JAM-2|JAM-3|JAM-C|JAMC	junctional adhesion molecule 3	protein-coding
chr2	90391016	90391122	+	16	Intergenic	-753162	NR_136329	LOC101927050	-	lysine methyltransferase 2C pseudogene	pseudo
chr16	34726954	34727060	+	16	Intergenic	443384	NR_002837	UBE2MP1	-	ubiquitin conjugating enzyme E2 M pseudogene 1	pseudo
chr3	57227563	57227669	+	16	promoter-TSS (NM_012096)	-121	NM_012096	APPL1	APPL|DIP13alpha|MODY14	adaptor protein, phosphotyrosine interacting with PH domain and leucine zipper 1	protein-coding
chr1	232629426	232629532	+	16	Intergenic	113236	NR_110683	LINC01744	-	long intergenic non-protein coding RNA 1744	ncRNA
chr2	231710358	231710464	+	16	intron (NM_002823, intron 1 of 4)	1886	NM_002823	PTMA	TMSA	prothymosin, alpha	protein-coding
chr2	240914848	240914954	+	16	Intergenic	-18745	NM_024861	C2orf54	-	chromosome 2 open reading frame 54	protein-coding
chr1	226062859	226062965	+	16	intron (NR_002315, intron 1 of 3)	185	NR_002315	H3F3AP4	p13	H3 histone, family 3A, pseudogene 4	pseudo
chr17	38571419	38571525	+	16	intron (NM_025248, intron 2 of 18)	34458	NM_025248	SRCIN1	P140|SNIP	SRC kinase signaling inhibitor 1	protein-coding
chr17	57954728	57954834	+	16	intron (NM_001271875, intron 1 of 10)	542	NM_001271875	CUEDC1	-	CUE domain containing 1	protein-coding
chr1	229558024	229558130	+	16	intron (NM_012089, intron 1 of 12)	618	NM_012089	ABCB10	EST20237|M-ABC2|MTABC2	ATP binding cassette subfamily B member 10	protein-coding
chr1	220690222	220690328	+	16	promoter-TSS (NM_024709)	-11	NM_024709	C1orf115	-	chromosome 1 open reading frame 115	protein-coding
chr7	156640376	156640482	+	16	promoter-TSS (NM_030936)	225	NM_032625	C7orf13	MY040	chromosome 7 open reading frame 13	ncRNA
chr20	1185849	1185955	+	16	promoter-TSS (NM_001304749)	-469	NM_018354	TMEM74B	C20orf46	transmembrane protein 74B	protein-coding
chr1	227728668	227728774	+	16	non-coding (NR_136654, exon 1 of 4)	203	NM_053052	SNAP47	C1orf142|ESFI5812|HEL-S-290|HEL170|SNAP-47|SVAP1	synaptosome associated protein 47	protein-coding
chr1	16207033	16207139	+	16	exon (NM_153213, exon 6 of 16)	5585	NM_153213	ARHGEF19	WGEF	Rho guanine nucleotide exchange factor 19	protein-coding
chr1	226223351	226223457	+	16	promoter-TSS (NM_001282402)	-214	NM_031944	MIXL1	MILD1|MIX|MIXL	Mix paired-like homeobox	protein-coding
chr1	77888828	77888934	+	16	non-coding (NR_103535, exon 2 of 3)	366	NM_144573	NEXN	CMH20|NELIN	nexilin F-actin binding protein	protein-coding
chr1	15409580	15409686	+	16	promoter-TSS (NM_024329)	-262	NM_024329	EFHD2	SWS1	EF-hand domain family member D2	protein-coding
chr7	140177282	140177388	+	16	promoter-TSS (NM_030647)	74	NR_024451	JHDM1D-AS1	-	JHDM1D antisense RNA 1 (head to head)	ncRNA
chr1	244049335	244049441	+	16	intron (NM_001278196, intron 1 of 1)	449	NM_006352	ZBTB18	C2H2-171|MRD22|RP58|TAZ-1|ZNF238	zinc finger and BTB domain containing 18	protein-coding
chr17	57085867	57085973	+	16	5' UTR (NM_001242903, exon 1 of 12)	146	NM_003488	AKAP1	AKAP|AKAP121|AKAP149|AKAP84|D-AKAP1|PPP1R43|PRKA1|SAKAP84|TDRD17	A-kinase anchoring protein 1	protein-coding
chr11	118145548	118145654	+	16	promoter-TSS (NM_001142349)	-132	NM_174934	SCN4B	ATFB17|LQT10|Navbeta4	sodium voltage-gated channel beta subunit 4	protein-coding
chr6	84762633	84762739	+	16	exon (NM_001080508, exon 2 of 8)	1550	NM_001080508	TBX18	CAKUT2	T-box 18	protein-coding
chr13	77326571	77326677	+	16	exon (NM_015057, exon 1 of 83)	418	NM_015057	MYCBP2	Myc-bp2|PAM|Phr	MYC binding protein 2, E3 ubiquitin protein ligase	protein-coding
chr17	43994940	43995046	+	16	intron (NM_004160, intron 1 of 6)	9476	NM_004160	PYY	PYY-I|PYY1	peptide YY	protein-coding
chrX	119005141	119005247	+	16	intron (NM_001289109, intron 6 of 11)	28862	NM_024778	LONRF3	RNF127	LON peptidase N-terminal domain and ring finger 3	protein-coding
chr12	110614262	110614368	+	16	exon (NM_001319680, exon 1 of 14)	288	NM_024549	TCTN1	JBTS13|TECT1	tectonic family member 1	protein-coding
chr6	139374482	139374588	+	16	promoter-TSS (NM_001168389)	115	NM_006079	CITED2	ASD8|MRG-1|MRG1|P35SRJ|VSD2	Cbp/p300 interacting transactivator with Glu/Asp rich carboxy-terminal domain 2	protein-coding
chr1	31705247	31705353	+	16	Intergenic	-1133	NM_001856	COL16A1	447AA|FP1572	collagen type XVI alpha 1 chain	protein-coding
chr7	151410396	151410502	+	16	promoter-TSS (NM_001284260)	256	NM_198285	WDR86	-	WD repeat domain 86	protein-coding
chr1	224929562	224929668	+	16	promoter-TSS (NM_001145154)	-39	NM_001373	DNAH14	C1orf67|Dnahc14|HL-18|HL18	dynein axonemal heavy chain 14	protein-coding
chr13	79405912	79406018	+	16	promoter-TSS (NR_038991)	256	NM_018605	RBM26	ARRS2|C13orf10|PPP1R132|PRO1777|SE70-2|ZC3H17	RNA binding motif protein 26	protein-coding
chr10	118968852	118968958	+	16	Intergenic	-60811	NM_199461	NANOS1	EC_Rep1a|NOS-1|NOS1|SPGF12|ZC2HC12A	nanos C2HC-type zinc finger 1	protein-coding
chr1	23367856	23367962	+	16	intron (NM_001077195, intron 2 of 3)	477	NM_030634	ZNF436	ZNF|Zfp46	zinc finger protein 436	protein-coding
chr1	225810298	225810404	+	16	5' UTR (NM_001291163, exon 1 of 9)	217	NM_000120	EPHX1	EPHX|EPOX|HYL1|MEH	epoxide hydrolase 1	protein-coding
chr3	105367262	105367368	+	16	5' UTR (NM_001627, exon 1 of 16)	602	NM_001627	ALCAM	CD166|MEMD	activated leukocyte cell adhesion molecule	protein-coding
chr1	51296449	51296555	+	16	intron (NM_001297662, intron 12 of 12)	1459	NM_001080494	TTC39A	C1orf34|DEME-6	tetratricopeptide repeat domain 39A	protein-coding
chr1	235649879	235649985	+	16	promoter-TSS (NM_001098722)	61	NM_004485	GNG4	-	G protein subunit gamma 4	protein-coding
chr19	14495797	14495903	+	16	intron (NM_005716, intron 1 of 8)	299	NM_005716	GIPC1	C19orf3|GIPC|GLUT1CBP|Hs.6454|IIP-1|NIP|RGS19IP1|SEMCAP|SYNECTIIN|SYNECTIN|TIP-2	GIPC PDZ domain containing family member 1	protein-coding
chr21	44339256	44339362	+	16	promoter-TSS (NM_001271442)	93	NM_004928	C21orf2	LRRC76|YF5/A2	chromosome 21 open reading frame 2	protein-coding
chr22	23566459	23566565	+	16	Intergenic	13796	NM_020070	IGLL1	14.1|AGM2|CD179b|IGL1|IGL5|IGLJ14.1|IGLL|IGO|IGVPB|VPREB2	immunoglobulin lambda like polypeptide 1	protein-coding
chr1	154760577	154760683	+	16	intron (NM_001204087, intron 3 of 8)	99232	NM_002249	KCNN3	KCa2.3|SK3|SKCA3|hSK3	potassium calcium-activated channel subfamily N member 3	protein-coding
chr13	76886665	76886771	+	16	promoter-TSS (NM_138444)	-313	NM_138444	KCTD12	C13orf2|PFET1|PFETIN	potassium channel tetramerization domain containing 12	protein-coding
chr6	110814793	110814899	+	16	intron (NM_001287215, intron 1 of 8)	225	NM_001634	AMD1	ADOMETDC|AMD|SAMDC	adenosylmethionine decarboxylase 1	protein-coding
chr22	38317107	38317213	+	16	5' UTR (NM_152221, exon 1 of 11)	248	NM_001894	CSNK1E	CKIepsilon|HCKIE	casein kinase 1 epsilon	protein-coding
chr7	27150668	27150774	+	16	intron (NR_038831, intron 1 of 2)	-2947	NM_024014	HOXA6	HOX1|HOX1.2|HOX1B	homeobox A6	protein-coding
chr14	60723004	60723110	+	16	intron (NM_017420, intron 1 of 2)	1077	NM_017420	SIX4	AREC3	SIX homeobox 4	protein-coding
chr17	41811924	41812030	+	16	promoter-TSS (NM_021939)	222	NM_006455	P3H4	LEPREL4|NO55|NOL55|SC65	prolyl 3-hydroxylase family member 4 (non-enzymatic)	protein-coding
chr6	45423339	45423445	+	16	intron (NM_001015051, intron 3 of 7)	815	NM_004348	RUNX2	AML3|CBF-alpha-1|CBFA1|CCD|CCD1|CLCD|OSF-2|OSF2|PEA2aA|PEBP2aA	runt related transcription factor 2	protein-coding
chr12	122980774	122980880	+	15.1	TTS (NM_001304834)	767	NM_016638	ARL6IP4	SFRS20|SR-25|SRp25|SRrp37	ADP ribosylation factor like GTPase 6 interacting protein 4	protein-coding
chr17	82965101	82965207	+	15.1	intron (NR_135465, intron 7 of 13)	41834	NM_001009905	B3GNTL1	3-Gn-T8|B3GNT8|BGnT-8|beta-1|beta3Gn-T8|beta3GnTL1	UDP-GlcNAc:betaGal beta-1,3-N-acetylglucosaminyltransferase-like 1	protein-coding
chr17	75843995	75844101	+	15.1	intron (NM_199242, intron 1 of 31)	669	NM_199242	UNC13D	FHL3|HLH3|HPLH3|Munc13-4	unc-13 homolog D	protein-coding
chr12	120641531	120641637	+	15.1	intron (NM_001033677, intron 1 of 5)	965	NM_004276	CABP1	CALBRAIN|HCALB_BR	calcium binding protein 1	protein-coding
chr17	78314184	78314290	+	15.1	Intergenic	-35745	NR_073178	LINC01993	-	long intergenic non-protein coding RNA 1993	ncRNA
chr17	4997655	4997761	+	15.1	promoter-TSS (NM_001167985)	-98	NM_213726	INCA1	HSD45	inhibitor of CDK, cyclin A1 interacting protein 1	protein-coding
chr1	143266388	143266494	+	15.1	Intergenic	156151	NR_027354	LOC645166	-	lymphocyte-specific protein 1 pseudogene	pseudo
chr1	226643921	226644027	+	15.1	intron (NM_002221, intron 4 of 7)	31094	NR_103784	ITPKB-IT1	-	ITPKB intronic transcript 1	ncRNA
chr17	9021150	9021256	+	15.1	promoter-TSS (NM_004822)	-339	NM_004822	NTN1	NTN1L	netrin 1	protein-coding
chr17	7561637	7561743	+	15.1	promoter-TSS (NM_015670)	-302	NR_037926	SENP3-EIF4A1	-	SENP3-EIF4A1 readthrough (NMD candidate)	ncRNA
chr22	11932328	11932434	+	15.1	intron (NR_110761, intron 2 of 2)	34975	NR_110761	LOC102723769	-	uncharacterized LOC102723769	ncRNA
chr22	35172273	35172379	+	15.1	intron (NR_126356, intron 3 of 5)	58730	NR_126356	LINC01399	-	long intergenic non-protein coding RNA 1399	ncRNA
chr1	225924078	225924184	+	15.1	5' UTR (NM_001271681, exon 1 of 6)	209	NM_013328	PYCR2	HLD10|P5CR2	pyrroline-5-carboxylate reductase family member 2	protein-coding
chr5	171479652	171479758	+	15.1	Intergenic	60042	NM_003862	FGF18	FGF-18|ZFGF5	fibroblast growth factor 18	protein-coding
chr1	161098408	161098514	+	15.1	promoter-TSS (NR_033385)	70	NM_152366	KLHDC9	KARCA1	kelch domain containing 9	protein-coding
chr14	100290272	100290378	+	15.1	TTS (NM_001039355)	12968	NR_106822	MIR6764	hsa-mir-6764	microRNA 6764	ncRNA
chr1	6005702	6005808	+	15.1	intron (NM_001199861, intron 1 of 15)	-13282	NM_015102	NPHP4	POC10|SLSN4	nephrocystin 4	protein-coding
chr14	104210616	104210722	+	15.1	Intergenic	71946	NM_015656	KIF26A	-	kinesin family member 26A	protein-coding
chr16	30092518	30092624	+	15.1	promoter-TSS (NM_004608)	-687	NM_004608	TBX6	SCDO5	T-box 6	protein-coding
chr7	150989103	150989209	+	15.1	Intergenic	-1900	NM_000603	NOS3	ECNOS|eNOS	nitric oxide synthase 3	protein-coding
chr1	20476498	20476604	+	15.1	Intergenic	9684	NM_018584	CAMK2N1	PRO1489	calcium/calmodulin dependent protein kinase II inhibitor 1	protein-coding
chr21	45871158	45871264	+	15.1	intron (NM_020528, intron 1 of 13)	21250	NM_020528	PCBP3	ALPHA-CP3	poly(rC) binding protein 3	protein-coding
chr19	38975885	38975991	+	15.1	promoter-TSS (NM_024907)	-125	NM_024907	FBXO17	FBG4|FBX26|FBXO26|Fbx17	F-box protein 17	protein-coding
chr1	32205441	32205547	+	15.1	promoter-TSS (NM_018134)	-141	NM_018134	IQCC	-	IQ motif containing C	protein-coding
chr17	4833713	4833819	+	15.1	intron (NM_170663, intron 1 of 31)	426	NM_015716	MINK1	B55|MAP4K6|MINK|YSK2|ZC3	misshapen like kinase 1	protein-coding
chr8	142835001	142835107	+	15.1	intron (NM_002066, intron 1 of 3)	253	NM_002066	GML	LY6DL	glycosylphosphatidylinositol anchored molecule like	protein-coding
chr17	41662749	41662855	+	15.1	Intergenic	-22603	NR_033415	KRT42P	-	keratin 42 pseudogene	pseudo
chr1	31617766	31617872	+	15.1	5' UTR (NM_001525, exon 1 of 9)	119	NM_001525	HCRTR1	OX1R	hypocretin receptor 1	protein-coding
chr16	30739671	30739777	+	15.1	promoter-TSS (NM_001256829)	-467	NM_001256829	TMEM265	IFITMD8	transmembrane protein 265	protein-coding
chr7	153299309	153299415	+	15.1	Intergenic	112872	NR_125776	LINC01287	TCONS_l2_00027522	long intergenic non-protein coding RNA 1287	ncRNA
chr17	74860405	74860511	+	15.1	promoter-TSS (NM_000835)	385	NM_000835	GRIN2C	GluN2C|NMDAR2C|NR2C	glutamate ionotropic receptor NMDA type subunit 2C	protein-coding
chr18	35377258	35377364	+	15.1	promoter-TSS (NM_001322286)	26	NM_145756	ZNF396	ZSCAN14	zinc finger protein 396	protein-coding
chr5	179167276	179167382	+	15.1	intron (NM_014244, intron 5 of 21)	106914	NM_014594	ZNF354C	KID3	zinc finger protein 354C	protein-coding
chr22	12177935	12178041	+	15.1	Intergenic	280582	NR_110761	LOC102723769	-	uncharacterized LOC102723769	ncRNA
chr14	105527169	105527275	+	15.1	5' UTR (NM_001331238, exon 1 of 2)	117	NM_025268	TMEM121	hole	transmembrane protein 121	protein-coding
chr7	148698521	148698627	+	15.1	promoter-TSS (NM_003592)	-267	NM_003592	CUL1	-	cullin 1	protein-coding
chr17	63446497	63446603	+	15.1	promoter-TSS (NM_001017916)	-189	NM_001915	CYB561	CYB561A1|FRRS2	cytochrome b561	protein-coding
chr1	226650607	226650713	+	15.1	intron (NM_002221, intron 2 of 7)	24408	NR_103784	ITPKB-IT1	-	ITPKB intronic transcript 1	ncRNA
chr1	230868094	230868200	+	15.1	intron (NM_001136494, intron 3 of 5)	409	NM_032800	C1orf198	-	chromosome 1 open reading frame 198	protein-coding
chr15	80776543	80776649	+	15.1	Intergenic	-2747	NM_018689	CEMIP	CCSP1|HYBID|KIAA1199|TMEM2L	cell migration inducing hyaluronan binding protein	protein-coding
chr9	37800720	37800826	+	15.1	promoter-TSS (NM_024345)	-13	NM_024345	DCAF10	WDR32	DDB1 and CUL4 associated factor 10	protein-coding
chr3	75669544	75669650	+	15.1	Intergenic	-2684	NR_040004	LINC00960	-	long intergenic non-protein coding RNA 960	ncRNA
chr13	77329847	77329953	+	15.1	Intergenic	-2858	NM_015057	MYCBP2	Myc-bp2|PAM|Phr	MYC binding protein 2, E3 ubiquitin protein ligase	protein-coding
chr7	135194837	135194943	+	15.1	intron (NM_014149, intron 9 of 14)	12188	NR_106764	MIR6509	hsa-mir-6509	microRNA 6509	ncRNA
chr17	79842281	79842387	+	15.1	Intergenic	-2920	NM_003655	CBX4	NBP16|PC2	chromobox 4	protein-coding
chr17	75779106	75779212	+	15.1	exon (NM_005324, exon 2 of 4)	776	NM_005324	H3F3B	H3.3B	H3 histone family member 3B	protein-coding
chr17	82661975	82662081	+	15.1	intron (NM_006822, intron 2 of 5)	6279	NR_039751	MIR4525	-	microRNA 4525	ncRNA
chr17	15260543	15260649	+	15.1	intron (NR_104017, intron 1 of 3)	248	NM_000304	PMP22	CMT1A|CMT1E|DSS|GAS-3|GAS3|HMSNIA|HNPP|Sp110	peripheral myelin protein 22	protein-coding
chr20	31870675	31870781	+	15.1	promoter-TSS (NM_001320478)	16	NM_080611	DUSP15	C20orf57|VHY	dual specificity phosphatase 15	protein-coding
chr1	32205993	32206099	+	15.1	TTS (NM_024296)	411	NM_018134	IQCC	-	IQ motif containing C	protein-coding
chr19	29873059	29873165	+	15.1	Intergenic	-50532	NM_003796	URI1	C19orf2|NNX3|PPP1R19|RMP|URI	URI1, prefoldin like chaperone	protein-coding
chr7	158704621	158704727	+	15.1	intron (NR_104054, intron 1 of 30)	157	NM_017760	NCAPG2	CAP-G2|CAPG2|LUZP5|MTB|hCAP-G2	non-SMC condensin II complex subunit G2	protein-coding
chr6	111483320	111483426	+	15.1	promoter-TSS (NR_034111)	-99	NR_034108	TRAF3IP2-AS1	C6UAS|C6orf3|NCRNA00248|TRAF3IP2-AS2	TRAF3IP2 antisense RNA 1	ncRNA
chr17	45894314	45894420	+	15.1	promoter-TSS (NM_001203251).2	-15	NM_005910	MAPT	DDPAC|FTDP-17|MAPTL|MSTD|MTBT1|MTBT2|PPND|PPP1R103|TAU	microtubule associated protein tau	protein-coding
chr12	48818519	48818625	+	15.1	5' UTR (NM_001206915, exon 1 of 12)	101	NM_000725	CACNB3	CAB3|CACNLB3	calcium voltage-gated channel auxiliary subunit beta 3	protein-coding
chr17	81294718	81294824	+	15.1	intron (NM_138570, intron 1 of 13)	568	NM_138570	SLC38A10	PP1744	solute carrier family 38 member 10	protein-coding
chr12	6606344	6606450	+	15.1	promoter-TSS (NM_001297553)	54	NM_001273	CHD4	CHD-4|Mi-2b|Mi2-BETA|SIHIWES	chromodomain helicase DNA binding protein 4	protein-coding
chr7	149147326	149147432	+	15.1	promoter-TSS (NM_170686)	-89	NM_020781	ZNF398	P51|P71|ZER6	zinc finger protein 398	protein-coding
chr16	29984002	29984108	+	15.1	intron (NM_001252043, intron 13 of 16)	10188	NM_004783	TAOK2	MAP3K17|PSK|PSK1|PSK1-BETA|TAO1|TAO2	TAO kinase 2	protein-coding
chr10	42070522	42070628	+	15.1	Intergenic	297470	NR_024380	LOC441666	-	zinc finger protein 91 pseudogene	pseudo
chr19	29844572	29844678	+	15.1	Intergenic	32631	NM_001238	CCNE1	CCNE|pCCNE1	cyclin E1	protein-coding
chr5	177600013	177600119	+	15.1	promoter-TSS (NM_007255)	-52	NM_007255	B4GALT7	EDSP1|EDSSLA|XGALT1|XGPT1	beta-1,4-galactosyltransferase 7	protein-coding
chr1	228469610	228469716	+	15.1	Intergenic	7589	NR_039812	MIR4666A	MIR4666|hsa-mir-4666a	microRNA 4666a	ncRNA
chr16	72875129	72875235	+	15.1	intron (NM_001164766, intron 3 of 8)	173193	NM_006885	ZFHX3	ATBF1|ATBT|ZNF927	zinc finger homeobox 3	protein-coding
chr1	201539028	201539134	+	15.1	Intergenic	19177	NR_026667	RPS10P7	RPS10_2_147	ribosomal protein S10 pseudogene 7	pseudo
chr3	96813430	96813536	+	15.1	Intergenic	-1098	NM_173655	EPHA6	EHK-2|EHK2|EK12|EPA6|HEK12|PRO57066	EPH receptor A6	protein-coding
chr13	74134622	74134728	+	15.1	promoter-TSS (NM_007249)	-746	NM_007249	KLF12	AP-2rep|AP2REP|HSPC122	Kruppel like factor 12	protein-coding
chr11	44950979	44951085	+	15.1	promoter-TSS (NM_001258320)	-128	NM_006034	TP53I11	PIG11	tumor protein p53 inducible protein 11	protein-coding
chr1	236064805	236064911	+	15.1	exon (NM_002508, exon 1 of 20)	323	NM_002508	NID1	NID	nidogen 1	protein-coding
chr17	50580348	50580454	+	15.1	intron (NM_001256334, intron 9 of 35)	-18293	NR_038439	CACNA1G-AS1	-	CACNA1G antisense RNA 1	ncRNA
chr15	74891303	74891409	+	15.1	intron (NM_001330372, intron 2 of 7)	1345	NM_002435	MPI	CDG1B|PMI|PMI1	mannose phosphate isomerase	protein-coding
chr19	47608310	47608416	+	15.1	intron (NM_015711, intron 1 of 14)	167	NM_015711	GLTSCR1	-	glioma tumor suppressor candidate region gene 1	protein-coding
chr11	61752318	61752424	+	15.1	promoter-TSS (NM_001127392)	-266	NM_013279	MYRF	C11orf9|MRF|Ndt80|pqn-47	myelin regulatory factor	protein-coding
chr7	6009008	6009114	+	15.1	promoter-TSS (NM_000535)	-33	NM_000535	PMS2	HNPCC4|MLH4|PMS2CL|PMSL2	PMS1 homolog 2, mismatch repair system component	protein-coding
chr7	157980941	157981047	+	15.1	intron (NM_130843, intron 10 of 21)	126409	NR_038966	LOC100506585	-	uncharacterized LOC100506585	ncRNA
chr17	3723833	3723939	+	15.1	promoter-TSS (NM_031965)	-17	NM_031965	GSG2	HASPIN	germ cell associated 2, haspin	protein-coding
chrY	11320862	11320968	+	15.1	Intergenic	1100675	NR_033667	GYG2P1	GYG2P	glycogenin 2 pseudogene 1	pseudo
chr15	70540407	70540513	+	15.1	Intergenic	46146	NR_135691	LOC101929151	-	uncharacterized LOC101929151	ncRNA
chr8	144509698	144509804	+	15.1	exon (NM_138431, exon 1 of 5)	715	NM_138431	MFSD3	-	major facilitator superfamily domain containing 3	protein-coding
chr9	137150296	137150402	+	15.1	intron (NM_021569, intron 4 of 18)	11192	NM_000832	GRIN1	GluN1|MRD8|NMD-R1|NMDA1|NMDAR1|NR1	glutamate ionotropic receptor NMDA type subunit 1	protein-coding
chr7	157562041	157562147	+	15.1	intron (NM_130843, intron 20 of 21)	12328	NR_029689	MIR153-2	MIRN153-2|mir-153-2	microRNA 153-2	ncRNA
chr19	3699663	3699769	+	15.1	intron (NM_001300849, intron 1 of 16)	763	NM_012398	PIP5K1C	LCCS3|PIP5K-GAMMA|PIP5K1-gamma|PIP5Kgamma	phosphatidylinositol-4-phosphate 5-kinase type 1 gamma	protein-coding
chr22	41544125	41544231	+	15.1	5' UTR (NM_001018050, exon 1 of 6)	311	NM_138338	POLR3H	RPC22.9|RPC8	RNA polymerase III subunit H	protein-coding
chr15	90994260	90994366	+	15.1	intron (NM_199413, intron 1 of 13)	338	NM_003981	PRC1	ASE1	protein regulator of cytokinesis 1	protein-coding
chr7	135170713	135170819	+	15.1	promoter-TSS (NM_001305629)	60	NM_024033	C7orf49	MRI|MRI-2	chromosome 7 open reading frame 49	protein-coding
chr17	82236559	82236665	+	15.1	promoter-TSS (NR_106845)	-56	NR_106845	MIR6787	hsa-mir-6787	microRNA 6787	ncRNA
chr1	225652724	225652830	+	15.1	5' UTR (NM_001008493, exon 1 of 15)	366	NM_018212	ENAH	ENA|MENA|NDPP1	enabled homolog (Drosophila)	protein-coding
chr3	47406200	47406306	+	15.1	intron (NM_001304482, intron 5 of 23)	25271	NM_015466	PTPN23	HD-PTP|HDPTP|PTP-TD14	protein tyrosine phosphatase, non-receptor type 23	protein-coding
chr1	32651399	32651505	+	15.1	promoter-TSS (NM_001308135)	94	NM_005610	RBBP4	NURF55|RBAP48|lin-53	RB binding protein 4, chromatin remodeling factor	protein-coding
chr13	73058765	73058871	+	15.1	promoter-TSS (NM_001730)	26	NM_001730	KLF5	BTEB2|CKLF|IKLF	Kruppel like factor 5	protein-coding
chr17	82418589	82418695	+	15.1	promoter-TSS (NM_024648)	-5	NM_024648	OGFOD3	C17orf101	2-oxoglutarate and iron dependent oxygenase domain containing 3	protein-coding
chr1	230068073	230068179	+	15.1	intron (NM_004481, intron 1 of 15)	931	NM_004481	GALNT2	GalNAc-T2	polypeptide N-acetylgalactosaminyltransferase 2	protein-coding
chr16	34571495	34571601	+	15.1	Intergenic	-411512	NM_001040069	LINC00273	NCRNA00273|TOP	long intergenic non-protein coding RNA 273	ncRNA
chr19	58380792	58380898	+	15.1	intron (NR_049780, intron 1 of 2)	177	NM_138466	ZNF837	-	zinc finger protein 837	protein-coding
chr1	202888536	202888642	+	15.1	intron (NM_002871, intron 1 of 1)	668	NM_002871	RABIF	MSS4|RASGFR3|RASGRF3	RAB interacting factor	protein-coding
chr16	4206295	4206401	+	15.1	intron (NM_001098814, intron 1 of 5)	35732	NM_001098814	SRL	-	sarcalumenin	protein-coding
chr1	11641664	11641770	+	15.1	Intergenic	-12658	NM_033182	FBXO44	FBG3|FBX30|FBX6A|Fbx44|Fbxo6a	F-box protein 44	protein-coding
chr21	31558010	31558116	+	15.1	intron (NM_003253, intron 1 of 28)	914	NM_003253	TIAM1	-	T-cell lymphoma invasion and metastasis 1	protein-coding
chr1	228109221	228109327	+	15.1	promoter-TSS (NM_181441)	38	NM_181441	MRPL55	AAVG5835|L55nt|MRP-L55|PRO19675	mitochondrial ribosomal protein L55	protein-coding
chr19	42254653	42254759	+	15.1	promoter-TSS (NM_001301035)	-71	NM_006494	ERF	CHYTS|CRS4|PE-2|PE2	ETS2 repressor factor	protein-coding
chr15	75763978	75764084	+	15.1	Intergenic	-1716	NR_036198	MIR4313	-	microRNA 4313	ncRNA
chr17	80477152	80477258	+	15.1	promoter-TSS (NM_002522)	-601	NM_002522	NPTX1	NP1	neuronal pentraxin 1	protein-coding
chr1	16398213	16398319	+	15.1	TTS (NM_001114600)	31236	NM_001114600	SZRD1	C1orf144	SUZ RNA binding domain containing 1	protein-coding
chr19	41327471	41327577	+	15.1	Intergenic	17044	NM_052848	CCDC97	-	coiled-coil domain containing 97	protein-coding
chr19	7534862	7534968	+	15.1	promoter-TSS (NM_001166114)	165	NM_006702	PNPLA6	BNHS|LNMS|NTE|NTEMND|OMCS|SPG39|iPLA2delta|sws	patatin like phospholipase domain containing 6	protein-coding
chr18	35497617	35497723	+	15.1	promoter-TSS (NM_001308064)	-21	NM_194281	INO80C	C18orf37|IES6|hIes6	INO80 complex subunit C	protein-coding
chr15	101489415	101489521	+	15.1	exon (NM_001291309, exon 1 of 20)	516	NM_002570	PCSK6	PACE4|SPC4	proprotein convertase subtilisin/kexin type 6	protein-coding
chr16	29862888	29862994	+	15.1	promoter-TSS (NR_024370)	347	NM_006319	CDIPT	PIS|PIS1	CDP-diacylglycerol--inositol 3-phosphatidyltransferase	protein-coding
chr18	39841663	39841769	+	15.1	Intergenic	-89721	NR_024391	MIR924HG	LINC00669	MIR924 host gene	ncRNA
chr10	133394220	133394326	+	15.1	exon (NM_138384, exon 1 of 11)	156	NM_138384	MTG1	GTP|GTPBP7	mitochondrial ribosome associated GTPase 1	protein-coding
chr22	29306922	29307028	+	15.1	promoter-TSS (NM_001278730)	-20	NM_006478	GAS2L1	GAR22	growth arrest specific 2 like 1	protein-coding
chr1	243256069	243256175	+	15.1	promoter-TSS (NM_014812).2	117	NM_006642	SDCCAG8	BBS16|CCCAP|CCCAP SLSN7|HSPC085|NPHP10|NY-CO-8|SLSN7|hCCCAP	serologically defined colon cancer antigen 8	protein-coding
chr1	228140185	228140291	+	15.1	promoter-TSS (NM_001159390)	10	NM_000858	GUK1	GMK	guanylate kinase 1	protein-coding
chr22	49589987	49590093	+	15.1	intron (NR_110523, intron 1 of 4)	-46574	NR_037440	MIR3667	-	microRNA 3667	ncRNA
chr1	54542456	54542562	+	15.1	Intergenic	-5625	NM_015547	ACOT11	BFIT|STARD14|THEA|THEM1	acyl-CoA thioesterase 11	protein-coding
chr6	13813824	13813930	+	15.1	intron (NM_001031713, intron 1 of 8)	683	NM_022102	MCUR1	C6orf79|CCDC90A|FMP32	mitochondrial calcium uniporter regulator 1	protein-coding
chr3	53180843	53180949	+	15.1	intron (NM_212539, intron 3 of 17)	19375	NM_006254	PRKCD	ALPS3|CVID9|MAY1|PKCD|nPKC-delta	protein kinase C delta	protein-coding
chr20	63448553	63448659	+	15.1	intron (NM_172109, intron 1 of 7)	24071	NM_004518	KCNQ2	BFNC|EBN|EBN1|ENB1|HNSPC|KCNA11|KV7.2	potassium voltage-gated channel subfamily Q member 2	protein-coding
chr22	38228086	38228192	+	15.1	intron (NM_001195071, intron 5 of 8)	-3419	NR_132774	SNORA92	-	small nucleolar RNA, H/ACA box 92	snoRNA
chr14	64764834	64764940	+	15.1	intron (NM_001024858, intron 31 of 34)	20799	NR_107009	MIR7855	hsa-mir-7855	microRNA 7855	ncRNA
chr1	230126140	230126246	+	15.1	intron (NM_004481, intron 1 of 15)	58998	NM_004481	GALNT2	GalNAc-T2	polypeptide N-acetylgalactosaminyltransferase 2	protein-coding
chr6	90216406	90216512	+	15.1	intron (NM_001170794, intron 1 of 6)	80449	NM_021813	BACH2	BTBD25	BTB domain and CNC homolog 2	protein-coding
chr16	2963443	2963549	+	15.1	promoter-TSS (NM_001253725)	-720	NM_024507	KREMEN2	KRM2	kringle containing transmembrane protein 2	protein-coding
chr2	128490596	128490702	+	15.1	Intergenic	-172052	NM_004807	HS6ST1	HH15|HS6ST	heparan sulfate 6-O-sulfotransferase 1	protein-coding
chr7	157685882	157685988	+	15.1	intron (NM_130843, intron 11 of 21)	-111513	NR_029689	MIR153-2	MIRN153-2|mir-153-2	microRNA 153-2	ncRNA
chr3	17119003	17119109	+	15.1	Intergenic	185860	NR_037465	MIR3714	-	microRNA 3714	ncRNA
chr7	135662565	135662671	+	15.1	intron (NM_001130929, intron 1 of 2)	145	NM_001130929	C7orf73	PL-5283	chromosome 7 open reading frame 73	protein-coding
chr21	41778162	41778268	+	15.1	Intergenic	-11126	NM_020639	RIPK4	ANKK2|ANKRD3|DIK|NKRD3|PKK|PPS2|RIP4	receptor interacting serine/threonine kinase 4	protein-coding
chr22	17548709	17548815	+	15.1	exon (NM_001290047, exon 17 of 19)	-14677	NM_031481	SLC25A18	GC2	solute carrier family 25 member 18	protein-coding
chr17	7704970	7705076	+	15.1	promoter-TSS (NM_001406)	-179	NM_001406	EFNB3	EFL6|EPLG8|LERK8	ephrin B3	protein-coding
chr13	27172049	27172155	+	15.1	promoter-TSS (NM_182488)	-157	NR_046548	USP12-AS2	-	USP12 antisense RNA 2 (head to head)	ncRNA
chr1	32886300	32886406	+	15.1	promoter-TSS (NM_002143)	-144	NM_002143	HPCA	BDR2|DYT2	hippocalcin	protein-coding
chr14	24195260	24195366	+	15.1	intron (NM_001014842, intron 1 of 4)	423	NM_006405	TM9SF1	HMP70|MP70	transmembrane 9 superfamily member 1	protein-coding
chr11	130002480	130002586	+	15.1	promoter-TSS (NR_024233)	-91	NM_001007543	LINC00167	C11orf37|NCRNA00167	long intergenic non-protein coding RNA 167	ncRNA
chr6	122400006	122400112	+	15.1	intron (NM_004506, intron 1 of 12)	508	NM_004506	HSF2	HSF 2|HSTF 2	heat shock transcription factor 2	protein-coding
chr16	30953915	30954021	+	15.1	3' UTR (NM_152288, exon 2 of 2)	-3326	NM_014712	SETD1A	KMT2F|Set1|Set1A	SET domain containing 1A	protein-coding
chr1	115337634	115337740	+	15.1	intron (NM_002506, intron 1 of 2)	549	NM_002506	NGF	Beta-NGF|HSAN5|NGFB	nerve growth factor	protein-coding
chr17	7351714	7351820	+	15.1	promoter-TSS (NM_001002914)	-122	NM_001002914	KCTD11	C17orf36|KCASH1|REN|REN/KCTD11	potassium channel tetramerization domain containing 11	protein-coding
chr5	173233919	173234025	+	15.1	intron (NM_001166175, intron 1 of 1)	1340	NM_004387	NKX2-5	CHNG5|CSX|CSX1|HLHS2|NKX2.5|NKX2E|NKX4-1|VSD3	NK2 homeobox 5	protein-coding
chr21	42219756	42219862	+	15.1	promoter-TSS (NM_207174)	-89	NM_004915	ABCG1	ABC8|WHITE1	ATP binding cassette subfamily G member 1	protein-coding
chr22	23448737	23448843	+	15.1	Intergenic	15226	NR_110538	LINC01659	-	long intergenic non-protein coding RNA 1659	ncRNA
chr17	74760192	74760298	+	15.1	intron (NM_004252, intron 1 of 5)	11632	NR_037409	MIR3615	mir-3615	microRNA 3615	ncRNA
chr17	732120	732226	+	15.1	promoter-TSS (NM_001318008)	-373	NM_024792	FAM57A	CT120	family with sequence similarity 57 member A	protein-coding
chr17	81960377	81960483	+	15.1	intron (NM_178493, intron 1 of 10)	751	NM_178493	NOTUM	hNOTUM	NOTUM, palmitoleoyl-protein carboxylesterase	protein-coding
chr1	94927457	94927563	+	15.1	promoter-TSS (NR_033998)	-287	NM_001839	CNN3	-	calponin 3	protein-coding
chr19	29873292	29873398	+	15.1	Intergenic	-50299	NM_003796	URI1	C19orf2|NNX3|PPP1R19|RMP|URI	URI1, prefoldin like chaperone	protein-coding
chr22	19122702	19122808	+	15.1	promoter-TSS (NM_001184781)	-301	NM_005137	DGCR2	DGS-C|IDD|LAN|SEZ-12	DiGeorge syndrome critical region gene 2	protein-coding
chr13	76980268	76980374	+	15.1	Intergenic	-11603	NM_006493	CLN5	NCL	ceroid-lipofuscinosis, neuronal 5	protein-coding
chr12	62602936	62603042	+	15.1	promoter-TSS (NR_029661)	445	NM_175895	LINC01465	C12orf61	long intergenic non-protein coding RNA 1465	ncRNA
chr8	70607617	70607723	+	15.1	promoter-TSS (NM_001317805)	21	NM_014294	TRAM1	PNAS8|TRAM|TRAMP	translocation associated membrane protein 1	protein-coding
chr1	61050800	61050906	+	15.1	Intergenic	-26421	NM_005595	NFIA	CTF|NF-I/A|NF1-A|NFI-A|NFI-L	nuclear factor I A	protein-coding
chr1	112707278	112707384	+	15.1	promoter-TSS (NM_175744)	72	NM_175744	RHOC	ARH9|ARHC|H9|RHOH9	ras homolog family member C	protein-coding
chr15	85794581	85794687	+	15.1	intron (NM_022480, intron 1 of 2)	324	NM_022480	KLHL25	ENC-2|ENC2	kelch like family member 25	protein-coding
chr1	181104909	181105015	+	15.1	Intergenic	16460	NM_016545	IER5	SBBI48	immediate early response 5	protein-coding
chr5	34189958	34190064	+	15.1	Intergenic	-65483	NR_037951	C1QTNF3-AMACR	-	C1QTNF3-AMACR readthrough (NMD candidate)	ncRNA
chr15	74843294	74843400	+	15.1	promoter-TSS (NM_001099436)	-136	NM_001099436	ULK3	-	unc-51 like kinase 3	protein-coding
chr1	234923038	234923144	+	15.1	Intergenic	40908	NR_125945	LOC101927851	-	uncharacterized LOC101927851	ncRNA
chr17	82006653	82006759	+	15.1	intron (NM_001330528, intron 6 of 14)	16203	NM_144998	CENPX	CENP-X|D9|FAAP10|MHF2|STRA13	centromere protein X	protein-coding
chr5	17517686	17517792	+	15.1	Intergenic	73729	NR_134270	LOC102723526	-	uncharacterized LOC102723526	ncRNA
chr6	158818445	158818551	+	15.1	promoter-TSS (NM_003379)	-190	NM_003379	EZR	CVIL|CVL|HEL-S-105|VIL2	ezrin	protein-coding
chr18	32018665	32018771	+	15.1	5' UTR (NM_017831, exon 1 of 6)	236	NM_017831	RNF125	TNORS|TRAC-1|TRAC1	ring finger protein 125	protein-coding
chr15	70253100	70253206	+	15.1	Intergenic	-155236	NM_005078	TLE3	ESG|ESG3|GRG3|HsT18976	transducin like enhancer of split 3	protein-coding
chr19	695233	695339	+	15.1	intron (NM_214710, intron 1 of 4)	175	NM_214710	PRSS57	NSP4|PRSSL1|UNQ782	protease, serine 57	protein-coding
chr4	86892182	86892288	+	15.1	5' UTR (NM_144645, exon 1 of 5)	187	NM_144645	C4orf36	-	chromosome 4 open reading frame 36	protein-coding
chr1	184386549	184386655	+	15.1	promoter-TSS (NM_030806)	-414	NM_030806	C1orf21	PIG13	chromosome 1 open reading frame 21	protein-coding
chr22	41446315	41446421	+	15.1	intron (NM_016272, intron 1 of 1)	655	NM_016272	TOB2	APRO5|TOB4|TOBL|TROB2	transducer of ERBB2, 2	protein-coding
chr1	55214724	55214830	+	15.1	promoter-TSS (NR_038320)	589	NM_015306	USP24	-	ubiquitin specific peptidase 24	protein-coding
chr22	23070812	23070918	+	15.1	intron (NM_002073, intron 1 of 2)	382	NM_002073	GNAZ	-	G protein subunit alpha z	protein-coding
chr7	157730725	157730831	+	15.1	intron (NM_130843, intron 11 of 21)	-123807	NR_038966	LOC100506585	-	uncharacterized LOC100506585	ncRNA
chr7	56371943	56372049	+	15.1	Intergenic	76379	NR_029420	LOC650226	-	ankyrin repeat domain 26 pseudogene	pseudo
chr15	70099084	70099190	+	15.1	Intergenic	-1220	NM_005078	TLE3	ESG|ESG3|GRG3|HsT18976	transducin like enhancer of split 3	protein-coding
chr17	81512460	81512566	+	14.3	intron (NM_001614, intron 1 of 5)	353	NM_001614	ACTG1	ACT|ACTG|BRWS2|DFNA20|DFNA26|HEL-176	actin gamma 1	protein-coding
chr13	94549074	94549180	+	14.3	intron (NM_001322186, intron 1 of 9)	286	NM_001922	DCT	TRP-2|TYRP2	dopachrome tautomerase	protein-coding
chr18	32470582	32470688	+	14.3	promoter-TSS (NM_001242409)	-151	NM_022751	GAREM1	C18orf11|FAM59A|GAREM|Gm944	GRB2 associated regulator of MAPK1 subtype 1	protein-coding
chr6	10416691	10416797	+	14.3	TTS (NR_033910)	-1507	NM_003220	TFAP2A	AP-2|AP-2alpha|AP2TF|BOFS|TFAP2	transcription factor AP-2 alpha	protein-coding
chr1	155323380	155323486	+	14.3	promoter-TSS (NM_001278227)	-504	NM_014328	RUSC1	NESCA	RUN and SH3 domain containing 1	protein-coding
chr1	205211622	205211728	+	14.3	promoter-TSS (NM_199462)	-76	NM_015375	DSTYK	CAKUT1|DustyPK|HDCMD38P|RIP5|RIPK5	dual serine/threonine and tyrosine protein kinase	protein-coding
chr19	49680657	49680763	+	14.3	intron (NM_001536, intron 3 of 10)	-1407	NR_049811	MIR5088	mir-5088	microRNA 5088	ncRNA
chr22	17370607	17370713	+	14.3	intron (NM_001290047, intron 1 of 18)	1294	NM_031413	CECR2	-	CECR2, histone acetyl-lysine reader	protein-coding
chr16	3458160	3458266	+	14.3	intron (NM_001317095, intron 1 of 5)	228	NM_024845	NAA60	HAT4|NAT15	N(alpha)-acetyltransferase 60, NatF catalytic subunit	protein-coding
chr9	130681860	130681966	+	14.3	3' UTR (NM_021619, exon 5 of 5)	-11847	NM_014285	EXOSC2	RRP4|Rrp4p|hRrp4p|p7	exosome component 2	protein-coding
chr15	75579156	75579262	+	14.3	promoter-TSS (NM_002833)	82	NM_002833	PTPN9	MEG2|PTPMEG2	protein tyrosine phosphatase, non-receptor type 9	protein-coding
chr6	168063935	168064041	+	14.3	intron (NR_110312, intron 8 of 15)	11878	NM_024919	FRMD1	bA164L23.1	FERM domain containing 1	protein-coding
chr17	74521359	74521465	+	14.3	3' UTR (NM_174892, exon 4 of 4)	10062	NM_174892	CD300LB	CD300b|CLM-7|CLM7|CMRF35-A2|IREM-3|IREM3|TREM-5|TREM5	CD300 molecule like family member b	protein-coding
chr16	30053243	30053349	+	14.3	intron (NM_000034, intron 1 of 13)	206	NM_000034	ALDOA	ALDA|GSD12|HEL-S-87p	aldolase, fructose-bisphosphate A	protein-coding
chrX	153633011	153633117	+	14.3	Intergenic	-9379	NM_001395	DUSP9	MKP-4|MKP4	dual specificity phosphatase 9	protein-coding
chr1	65254775	65254881	+	14.3	Intergenic	-9866	NM_014787	DNAJC6	DJC6|PARK19	DnaJ heat shock protein family (Hsp40) member C6	protein-coding
chr6	1614534	1614640	+	14.3	TTS (NM_001453)	4141	NM_001453	FOXC1	ARA|FKHL7|FREAC-3|FREAC3|IGDA|IHG1|IRID1|RIEG3	forkhead box C1	protein-coding
chr7	151251714	151251820	+	14.3	intron (NM_001003802, intron 2 of 13)	-3104	NM_003078	SMARCD3	BAF60C|CRACD3|Rsc6p	SWI/SNF related, matrix associated, actin dependent regulator of chromatin, subfamily d, member 3	protein-coding
chr2	71068564	71068670	+	14.3	exon (NM_017567, exon 1 of 10)	339	NM_017567	NAGK	GNK|HSA242910	N-acetylglucosamine kinase	protein-coding
chr13	77698596	77698702	+	14.3	promoter-TSS (NM_001040153)	-232	NM_144595	SLAIN1	C13orf32	SLAIN motif family member 1	protein-coding
chrX	103310823	103310929	+	14.3	promoter-TSS (NM_001168400)	79	NM_032621	BEX2	BEX1|DJ79P11.1	brain expressed X-linked 2	protein-coding
chr22	19960495	19960601	+	14.3	intron (NM_001135162, intron 1 of 5)	-1999	NM_000754	COMT	HEL-S-98n	catechol-O-methyltransferase	protein-coding
chr1	226063155	226063261	+	14.3	intron (NR_002315, intron 1 of 3)	481	NR_002315	H3F3AP4	p13	H3 histone, family 3A, pseudogene 4	pseudo
chr15	101496382	101496488	+	14.3	Intergenic	-6451	NM_002570	PCSK6	PACE4|SPC4	proprotein convertase subtilisin/kexin type 6	protein-coding
chr22	29703721	29703827	+	14.3	Intergenic	-16581	NM_182527	CABP7	CALN2	calcium binding protein 7	protein-coding
chr1	63774292	63774398	+	14.3	5' UTR (NM_001083592, exon 1 of 7)	326	NM_005012	ROR1	NTRKR1|dJ537F10.1	receptor tyrosine kinase like orphan receptor 1	protein-coding
chr10	133229773	133229879	+	14.3	promoter-TSS (NM_003577)	-448	NM_003577	UTF1	-	undifferentiated embryonic cell transcription factor 1	protein-coding
chr1	161159507	161159613	+	14.3	promoter-TSS (NM_001319847)	96	NM_012475	USP21	USP16|USP23	ubiquitin specific peptidase 21	protein-coding
chr1	180229476	180229582	+	14.3	promoter-TSS (NM_033343)	-769	NM_033343	LHX4	CPHD4	LIM homeobox 4	protein-coding
chr15	70095990	70096096	+	14.3	intron (NM_001105192, intron 2 of 19)	709	NM_005078	TLE3	ESG|ESG3|GRG3|HsT18976	transducin like enhancer of split 3	protein-coding
chr6	119350119	119350225	+	14.3	promoter-TSS (NM_005907)	-406	NM_005907	MAN1A1	HUMM3|HUMM9|MAN9	mannosidase alpha class 1A member 1	protein-coding
chr6	7726831	7726937	+	14.3	5' UTR (NM_001718, exon 1 of 7)	785	NM_001718	BMP6	VGR|VGR1	bone morphogenetic protein 6	protein-coding
chr1	16625844	16625950	+	14.3	non-coding (NR_026752, exon 5 of 7)	5009	NR_026752	CROCCP2	CROCCL1	ciliary rootlet coiled-coil, rootletin pseudogene 2	pseudo
chr22	19171285	19171391	+	14.3	promoter-TSS (NR_103767)	-368	NR_103767	LINC01311	-	long intergenic non-protein coding RNA 1311	ncRNA
chr1	94820441	94820547	+	14.3	promoter-TSS (NR_104131)	-50	NM_152369	SLC44A3	CTL3	solute carrier family 44 member 3	protein-coding
chr1	227788705	227788811	+	14.3	Intergenic	-26959	NM_183062	PRSS38	MPN2	protease, serine 38	protein-coding
chr21	6371750	6371856	+	14.3	Intergenic	88279	NM_000071	CBS	HIP4	cystathionine-beta-synthase	protein-coding
chr16	30395539	30395645	+	14.3	5' UTR (NM_152652, exon 1 of 2)	173	NM_152652	ZNF48	ZNF553	zinc finger protein 48	protein-coding
chr17	38869496	38869602	+	14.3	promoter-TSS (NR_073384)	-310	NM_006148	LASP1	Lasp-1|MLN50	LIM and SH3 protein 1	protein-coding
chr15	75368608	75368714	+	14.3	promoter-TSS (NM_001256494)	-34	NM_006715	MAN2C1	MAN6A8|MANA|MANA1	mannosidase alpha class 2C member 1	protein-coding
chr6	5996908	5997014	+	14.3	Intergenic	7083	NM_016588	NRN1	NRN|dJ380B8.2	neuritin 1	protein-coding
chr22	38454665	38454771	+	14.3	intron (NM_152868, intron 1 of 1)	481	NM_004981	KCNJ4	HIR|HIRK2|HRK1|IRK-3|IRK3|Kir2.3	potassium voltage-gated channel subfamily J member 4	protein-coding
chr16	57447533	57447639	+	14.3	promoter-TSS (NM_001308358)	-58	NM_020313	CIAPIN1	Anamorsin|DRE2|PRO0915	cytokine induced apoptosis inhibitor 1	protein-coding
chr7	158147237	158147343	+	14.3	intron (NM_130843, intron 6 of 21)	292705	NR_038966	LOC100506585	-	uncharacterized LOC100506585	ncRNA
chr5	179344675	179344781	+	14.3	intron (NM_014244, intron 1 of 21)	702	NM_014244	ADAMTS2	ADAM-TS2|ADAMTS-2|ADAMTS-3|NPI|PC I-NP|PCI-NP|PCINP|PCPNI|PNPI	ADAM metallopeptidase with thrombospondin type 1 motif 2	protein-coding
chr1	156660029	156660135	+	14.3	TTS (NM_021948)	17315	NM_006617	NES	Nbla00170	nestin	protein-coding
chr8	26628619	26628725	+	14.3	intron (NM_001386, intron 7 of 13)	50267	NM_001386	DPYSL2	CRMP-2|CRMP2|DHPRP2|DRP-2|DRP2|N2A3|ULIP-2|ULIP2	dihydropyrimidinase like 2	protein-coding
chr22	23768539	23768645	+	14.3	promoter-TSS (NM_001301339)	-620	NM_213720	CHCHD10	C22orf16|FTDALS2|IMMD|N27C7-4|SMAJ	coiled-coil-helix-coiled-coil-helix domain containing 10	protein-coding
chr17	63699351	63699457	+	14.3	promoter-TSS (NR_046273)	755	NM_030576	LIMD2	-	LIM domain containing 2	protein-coding
chr1	156642378	156642484	+	14.3	intron (NM_021948, intron 1 of 13)	483	NM_021948	BCAN	BEHAB|CSPG7	brevican	protein-coding
chr6	151494052	151494158	+	14.3	promoter-TSS (NM_025059)	65	NM_025059	CCDC170	C6orf97|bA282P11.1	coiled-coil domain containing 170	protein-coding
chr15	75454463	75454569	+	14.3	intron (NM_001145357, intron 1 of 20)	1267	NM_015477	SIN3A	WITKOS	SIN3 transcription regulator family member A	protein-coding
chr16	1999520	1999626	+	14.3	exon (NM_178167, exon 11 of 14)	9628	NM_004209	SYNGR3	-	synaptogyrin 3	protein-coding
chr1	30908143	30908249	+	14.3	intron (NM_014654, intron 1 of 4)	437	NM_014654	SDC3	SDCN|SYND3	syndecan 3	protein-coding
chrX	48936808	48936914	+	14.3	intron (NM_001136159, intron 2 of 8)	-17725	NM_006875	PIM2	-	Pim-2 proto-oncogene, serine/threonine kinase	protein-coding
chr22	50525218	50525324	+	14.3	TTS (NM_001185011)	333	NM_005138	SCO2	CEMCOX1|MYP6|SCO1L	SCO2, cytochrome c oxidase assembly protein	protein-coding
chr22	38353344	38353450	+	14.3	intron (NR_002821, intron 4 of 4)	-35313	NM_001894	CSNK1E	CKIepsilon|HCKIE	casein kinase 1 epsilon	protein-coding
chr1	167721954	167722060	+	14.3	promoter-TSS (NM_001146191)	57	NM_003953	MPZL1	MPZL1b|PZR|PZR1b|PZRa|PZRb	myelin protein zero like 1	protein-coding
chr15	89400234	89400340	+	14.3	Intergenic	22245	NR_015411	MIR9-3HG	LINC00925	MIR9-3 host gene	ncRNA
chrX	103063566	103063672	+	14.3	intron (NM_018476, intron 2 of 2)	621	NM_018476	BEX1	BEX2|HBEX2|HGR74-h	brain expressed X-linked 1	protein-coding
chr1	223081260	223081366	+	14.3	Intergenic	61969	NM_003268	TLR5	MELIOS|SLE1|SLEB1|TIL3	toll like receptor 5	protein-coding
chr6	7542284	7542390	+	14.3	intron (NM_001008844, intron 1 of 23)	762	NM_004415	DSP	DCWHKTA|DP	desmoplakin	protein-coding
chr7	141551311	141551417	+	14.3	promoter-TSS (NM_018238)	86	NM_018238	AGK	CATC5|CTRCT38|MTDPS10|MULK	acylglycerol kinase	protein-coding
chr17	75896765	75896871	+	14.3	exon (NM_001256124, exon 1 of 5)	185	NM_173547	TRIM65	4732463G12Rik	tripartite motif containing 65	protein-coding
chr11	43942290	43942396	+	14.3	promoter-TSS (NM_001145033)	-213	NM_001145033	C11orf96	AG2	chromosome 11 open reading frame 96	protein-coding
chr17	1997912	1998018	+	14.3	intron (NM_178568, intron 1 of 1)	-19751	NR_135642	LOC105371485	-	uncharacterized LOC105371485	ncRNA
chr1	143275674	143275780	+	14.3	Intergenic	146865	NR_027354	LOC645166	-	lymphocyte-specific protein 1 pseudogene	pseudo
chr16	1431133	1431239	+	14.3	Intergenic	-10386	NM_001010878	C16orf91	CCSMST1|URLC5|gs103	chromosome 16 open reading frame 91	protein-coding
chr7	143288480	143288586	+	14.3	TTS (NM_001242773)	318	NM_001224	CASP2	CASP-2|ICH1|NEDD-2|NEDD2|PPP1R57	caspase 2	protein-coding
chr2	70768027	70768133	+	14.3	promoter-TSS (NM_001185054)	163	NM_001617	ADD2	ADDB	adducin 2	protein-coding
chr7	22083017	22083123	+	14.3	Intergenic	-137146	NM_018719	CDCA7L	JPO2|R1|RAM2	cell division cycle associated 7 like	protein-coding
chr15	66096557	66096663	+	14.3	intron (NM_032445, intron 4 of 22)	56377	NR_036196	MIR4311	-	microRNA 4311	ncRNA
chr9	137138658	137138764	+	14.3	promoter-TSS (NM_000832)	-446	NM_000832	GRIN1	GluN1|MRD8|NMD-R1|NMDA1|NMDAR1|NR1	glutamate ionotropic receptor NMDA type subunit 1	protein-coding
chr1	228174754	228174860	+	14.3	exon (NM_001010867, exon 2 of 3)	257	NM_001010867	IBA57	C1orf69|MMDS3|SPG74	IBA57 homolog, iron-sulfur cluster assembly	protein-coding
chr7	139232008	139232114	+	14.3	intron (NM_173569, intron 1 of 17)	576	NM_173569	UBN2	-	ubinuclein 2	protein-coding
chr18	37253742	37253848	+	14.3	3' UTR (NM_001330603, exon 12 of 13)	-20665	NR_134588	LOC105372068	-	uncharacterized LOC105372068	ncRNA
chr19	36127722	36127828	+	14.3	Intergenic	11947	NM_001281	TBCB	CG22|CKAP1|CKAPI	tubulin folding cofactor B	protein-coding
chr16	1973674	1973780	+	14.3	intron (NM_006453, intron 1 of 21)	1664	NM_006453	TBL3	SAZD|UTP13	transducin beta like 3	protein-coding
chr4	155759470	155759576	+	14.3	5' UTR (NM_001291953, exon 2 of 15)	550	NM_000857	GUCY1B3	GC-S-beta-1|GC-SB3|GUC1B3|GUCB3|GUCSB3|GUCY1B1	guanylate cyclase 1 soluble subunit beta	protein-coding
chr11	561548	561654	+	14.3	promoter-TSS (NM_173573)	151	NM_003475	RASSF7	C11orf13|HRAS1|HRC1	Ras association domain family member 7	protein-coding
chr3	13009467	13009573	+	14.3	intron (NM_001134382, intron 1 of 13)	-22484	NM_014869	IQSEC1	ARF-GEP100|ARFGEP100|BRAG2|GEP100	IQ motif and Sec7 domain 1	protein-coding
chr7	73607195	73607301	+	14.3	intron (NR_134541, intron 4 of 15)	17292	NM_032951	MLXIPL	CHREBP|MIO|MLX|MONDOB|WBSCR14|WS-bHLH|bHLHd14	MLX interacting protein like	protein-coding
chr3	10010949	10011055	+	14.3	promoter-TSS (NM_001008737)	93	NM_001008737	LOC401052	-	uncharacterized LOC401052	protein-coding
chr2	158968809	158968915	+	14.3	intron (NM_033394, intron 1 of 26)	228	NM_033394	TANC1	ROLSB|TANC	tetratricopeptide repeat, ankyrin repeat and coiled-coil containing 1	protein-coding
chr18	31498008	31498114	+	14.3	promoter-TSS (NM_001943)	57	NM_001943	DSG2	CDHF5|HDGC	desmoglein 2	protein-coding
chr5	176366076	176366182	+	14.3	intron (NM_173664, intron 1 of 3)	661	NM_173664	ARL10	ARL10A	ADP ribosylation factor like GTPase 10	protein-coding
chr1	30086077	30086183	+	14.3	Intergenic	-48518	NR_110790	LINC01648	-	long intergenic non-protein coding RNA 1648	ncRNA
chr17	80486921	80487027	+	14.3	Intergenic	-10370	NM_002522	NPTX1	NP1	neuronal pentraxin 1	protein-coding
chr1	999811	999917	+	14.3	exon (NM_001142467, exon 1 of 3)	308	NM_021170	HES4	bHLHb42	hes family bHLH transcription factor 4	protein-coding
chr17	51166976	51167082	+	14.3	intron (NM_001018136, intron 5 of 7)	307	NM_002512	NME2	NDKB|NDPK-B|NDPKB|NM23-H2|NM23B|PUF	NME/NM23 nucleoside diphosphate kinase 2	protein-coding
chr1	50969287	50969393	+	14.3	promoter-TSS (NM_078626)	-630	NM_001262	CDKN2C	INK4C|p18|p18-INK4C	cyclin dependent kinase inhibitor 2C	protein-coding
chr7	155458929	155459035	+	14.3	exon (NM_001427, exon 1 of 2)	853	NM_001427	EN2	-	engrailed homeobox 2	protein-coding
chr16	57284846	57284952	+	14.3	promoter-TSS (NM_015993)	-227	NM_015993	PLLP	PMLP|TM4SF11	plasmolipin	protein-coding
chr17	76132670	76132776	+	14.3	Intergenic	-7833	NR_040017	RNF157-AS1	-	RNF157 antisense RNA 1	ncRNA
chr3	126084271	126084377	+	14.3	promoter-TSS (NM_001008486)	-33	NM_017836	SLC41A3	SLC41A1-L2	solute carrier family 41 member 3	protein-coding
chr19	3094954	3095060	+	14.3	intron (NM_002067, intron 1 of 6)	597	NM_002067	GNA11	FBH|FBH2|FHH2|GNA-11|HHC2|HYPOC2	G protein subunit alpha 11	protein-coding
chr7	149730094	149730200	+	14.3	exon (NM_032534, exon 14 of 17)	15136	NM_032534	KRBA1	-	KRAB-A domain containing 1	protein-coding
chr17	68511877	68511983	+	14.3	promoter-TSS (NM_001276289)	150	NM_002734	PRKAR1A	ACRDYS1|ADOHR|CAR|CNC|CNC1|PKR1|PPNAD1|PRKAR1|TSE1	protein kinase cAMP-dependent type I regulatory subunit alpha	protein-coding
chr1	184037256	184037362	+	14.3	exon (NM_001303420, exon 1 of 12)	461	NM_015101	COLGALT2	C1orf17|GLT25D2	collagen beta(1-O)galactosyltransferase 2	protein-coding
chr7	139360208	139360314	+	14.3	5' UTR (NM_001270643, exon 1 of 11)	415	NM_016019	LUC7L2	CGI-59|CGI-74|LUC7B2	LUC7 like 2, pre-mRNA splicing factor	protein-coding
chr11	47578941	47579047	+	14.3	promoter-TSS (NM_001318716)	-16	NM_004551	NDUFS3	CI-30	NADH:ubiquinone oxidoreductase core subunit S3	protein-coding
chr17	8630111	8630217	+	14.3	intron (NM_001256012, intron 1 of 42)	597	NM_005964	MYH10	NMMHC-IIB|NMMHCB	myosin heavy chain 10	protein-coding
chr20	2840746	2840852	+	14.3	promoter-TSS (NM_022760)	-97	NM_022760	PCED1A	C20orf81|FAM113A|bA12M19.1	PC-esterase domain containing 1A	protein-coding
chr17	49880424	49880530	+	14.3	Intergenic	-32460	NM_170685	TAC4	EK|HK-1|HK1|PPT-C	tachykinin 4 (hemokinin)	protein-coding
chr16	30659436	30659542	+	14.3	promoter-TSS (NM_001105079)	-30	NM_022452	FBRS	FBS|FBS1	fibrosin	protein-coding
chr20	25130463	25130569	+	14.3	Intergenic	17477	NR_027091	LOC284798	-	uncharacterized LOC284798	ncRNA
chr13	94711760	94711866	+	14.3	promoter-TSS (NR_046514)	730	NM_007084	SOX21	SOX25	SRY-box 21	protein-coding
chr1	31239172	31239278	+	14.3	intron (NM_024522, intron 1 of 6)	662	NM_024522	NKAIN1	FAM77C	Sodium/potassium transporting ATPase interacting 1	protein-coding
chr17	67245355	67245461	+	14.3	promoter-TSS (NM_014877)	-204	NM_014877	HELZ	DHRC|DRHC|HUMORF5	helicase with zinc finger	protein-coding
chr17	77958324	77958430	+	14.3	Intergenic	-45860	NM_018996	TNRC6C	-	trinucleotide repeat containing 6C	protein-coding
chr2	161282414	161282520	+	14.3	Intergenic	-25808	NM_005805	PSMD14	PAD1|POH1|RPN11	proteasome 26S subunit, non-ATPase 14	protein-coding
chr22	20129320	20129426	+	14.3	Intergenic	-2468	NM_013373	ZDHHC8	DHHC8|ZDHHCL1|ZNF378	zinc finger DHHC-type containing 8	protein-coding
chr17	7705259	7705365	+	14.3	5' UTR (NM_001406, exon 1 of 5)	110	NM_001406	EFNB3	EFL6|EPLG8|LERK8	ephrin B3	protein-coding
chr10	133308631	133308737	+	14.3	promoter-TSS (NM_145806)	-205	NM_145806	ZNF511	-	zinc finger protein 511	protein-coding
chrX	153495960	153496066	+	14.3	promoter-TSS (NR_073156)	-488	NM_017518	HAUS7	UCHL5IP|UIP1	HAUS augmin like complex subunit 7	protein-coding
chr3	10141853	10141959	+	14.3	exon (NM_000551, exon 1 of 3)	271	NM_000551	VHL	HRCA1|RCA1|VHL1|pVHL	von Hippel-Lindau tumor suppressor	protein-coding
chr6	139375353	139375459	+	14.3	promoter-TSS (NM_006079)	-756	NM_006079	CITED2	ASD8|MRG-1|MRG1|P35SRJ|VSD2	Cbp/p300 interacting transactivator with Glu/Asp rich carboxy-terminal domain 2	protein-coding
chr7	157541987	157542093	+	14.3	intron (NM_130843, intron 21 of 21)	32382	NR_029689	MIR153-2	MIRN153-2|mir-153-2	microRNA 153-2	ncRNA
chr6	36131374	36131480	+	14.3	intron (NR_072996, intron 2 of 9)	943	NM_002754	MAPK13	MAPK 13|MAPK-13|PRKM13|SAPK4|p38delta	mitogen-activated protein kinase 13	protein-coding
chr17	46771307	46771413	+	14.3	intron (NM_030753, intron 2 of 4).2	47400	NM_030753	WNT3	INT4|TETAMS	Wnt family member 3	protein-coding
chr17	49969189	49969295	+	14.3	promoter-TSS (NM_138281)	44	NM_001934	DLX4	BP1|DLX7|DLX8|DLX9|OFC15	distal-less homeobox 4	protein-coding
chr22	23275199	23275305	+	14.3	intron (NM_021574, intron 8 of 21)	12485	NR_033408	FBXW4P1	FBW3|FBXW3|SHFM3P1	F-box and WD repeat domain containing 4 pseudogene 1	pseudo
chr10	79069297	79069403	+	14.3	intron (NM_020338, intron 1 of 24)	315	NM_020338	ZMIZ1	MIZ|RAI17|TRAFIP10|ZIMP10|hZIMP10	zinc finger MIZ-type containing 1	protein-coding
chr3	173397357	173397463	+	14.3	Intergenic	-1038	NM_014932	NLGN1	NL1	neuroligin 1	protein-coding
chr19	1546246	1546352	+	14.3	Intergenic	21759	NM_203304	MEX3D	MEX-3D|MEX3|OK/SW-cl.4|RKHD1|RNF193|TINO	mex-3 RNA binding family member D	protein-coding
chr1	159930315	159930421	+	14.3	exon (NM_001135050, exon 15 of 21)	-4826	NM_003564	TAGLN2	HA1756	transgelin 2	protein-coding
chr1	32901174	32901280	+	14.3	exon (NM_001329722, exon 1 of 6)	213	NM_033504	TMEM54	BCLP|CAC-1|CAC1	transmembrane protein 54	protein-coding
chr15	70196497	70196603	+	14.3	Intergenic	-98633	NM_005078	TLE3	ESG|ESG3|GRG3|HsT18976	transducin like enhancer of split 3	protein-coding
chr6	149566648	149566754	+	14.3	intron (NM_138785, intron 1 of 7)	309	NM_138785	GINM1	C6orf72|dJ12G14.2	glycoprotein integral membrane 1	protein-coding
chr11	62791955	62792061	+	14.3	promoter-TSS (NM_001080501)	6	NM_001080501	TMEM223	-	transmembrane protein 223	protein-coding
chr19	42121832	42121938	+	14.3	intron (NM_001247994, intron 4 of 13)	10588	NM_002698	POU2F2	OCT2|OTF2|Oct-2	POU class 2 homeobox 2	protein-coding
chr17	77281705	77281811	+	14.3	non-coding (NR_136503, exon 1 of 3).2	139	NR_136503	LOC105371907	-	uncharacterized LOC105371907	ncRNA
chr14	23142145	23142251	+	14.3	intron (NM_012244, intron 4 of 10)	12252	NM_012244	SLC7A8	LAT2|LPI-PC1	solute carrier family 7 member 8	protein-coding
chr19	48619076	48619182	+	14.3	promoter-TSS (NM_001243876)	-162	NM_020126	SPHK2	SK 2|SK-2|SPK 2|SPK-2	sphingosine kinase 2	protein-coding
chr22	26589639	26589745	+	14.3	intron (NM_003595, intron 1 of 6)	433	NM_003595	TPST2	TANGO13B	tyrosylprotein sulfotransferase 2	protein-coding
chr16	29872254	29872360	+	14.3	intron (NM_001114100, intron 14 of 15)	8473	NR_015396	CDIPT-AS1	-	CDIPT antisense RNA 1 (head to head)	ncRNA
chr6	1311607	1311713	+	14.3	promoter-TSS (NM_033260)	-780	NM_033260	FOXQ1	HFH1	forkhead box Q1	protein-coding
chr22	27458068	27458174	+	14.3	Intergenic	147470	NR_134581	LOC100507657	-	uncharacterized LOC100507657	ncRNA
chr10	95907754	95907860	+	14.3	promoter-TSS (NM_001130446)	-158	NM_001098847	C10orf131	bA690P14.3	chromosome 10 open reading frame 131	protein-coding
chr1	32963942	32964048	+	14.3	intron (NM_001127361, intron 1 of 8)	818	NM_153341	RNF19B	IBRDC3|NKLAM	ring finger protein 19B	protein-coding
chr1	234599980	234600086	+	14.3	Intergenic	9492	NM_182972	IRF2BP2	-	interferon regulatory factor 2 binding protein 2	protein-coding
chr12	116878943	116879049	+	14.3	intron (NR_073189, intron 1 of 4)	2431	NM_003806	HRK	DP5|HARAKIRI	harakiri, BCL2 interacting protein	protein-coding
chr19	6211323	6211429	+	14.3	3' UTR (NM_005934, exon 12 of 12)	68572	NM_005934	MLLT1	ENL|LTG19|YEATS1	MLLT1, super elongation complex subunit	protein-coding
chr11	46237899	46238005	+	14.3	Intergenic	-39686	NM_052854	CREB3L1	OASIS	cAMP responsive element binding protein 3 like 1	protein-coding
chr3	50227533	50227639	+	14.3	TTS (NR_106714)	150	NR_106714	MIR5787	hsa-mir-5787	microRNA 5787	ncRNA
chr7	149498054	149498160	+	14.3	promoter-TSS (NM_001163474)	-300	NM_152557	ZNF746	PARIS	zinc finger protein 746	protein-coding
chr3	49029171	49029277	+	14.3	TTS (NM_001320580)	218	NM_000884	IMPDH2	IMPD2|IMPDH-II	inosine monophosphate dehydrogenase 2	protein-coding
chr19	8505788	8505894	+	14.3	Intergenic	-3187	NM_032152	PRAM1	PML-RAR|PRAM-1	PML-RARA regulated adaptor molecule 1	protein-coding
chr8	22918602	22918708	+	14.3	intron (NM_144962, intron 3 of 6)	9253	NM_144962	PEBP4	CORK-1|CORK1|GWTM1933|HEL-S-300|PEBP-4|PRO4408|hPEBP4	phosphatidylethanolamine binding protein 4	protein-coding
chr17	80037141	80037247	+	14.3	intron (NM_001330508, intron 1 of 10)	562	NM_017950	CCDC40	CILD15|FAP172	coiled-coil domain containing 40	protein-coding
chr3	48241196	48241302	+	14.3	intron (NM_016089, intron 1 of 3)	143	NM_016089	ZNF589	SZF1	zinc finger protein 589	protein-coding
chr7	140175958	140176064	+	14.3	intron (NM_030647, intron 1 of 19)	930	NM_030647	KDM7A	JHDM1D	lysine demethylase 7A	protein-coding
chr22	37334587	37334693	+	14.3	Intergenic	20199	NR_110515	LOC100506271	-	uncharacterized LOC100506271	ncRNA
chr1	149176816	149176922	+	14.3	Intergenic	-94558	NM_001037675	NBPF9	AE01	neuroblastoma breakpoint family member 9	protein-coding
chr1	54406661	54406767	+	14.3	promoter-TSS (NM_001009955)	-319	NM_018070	SSBP3	CSDP|SSDP|SSDP1	single stranded DNA binding protein 3	protein-coding
chr15	88610893	88610999	+	14.3	promoter-TSS (NR_029606)	-879	NR_029606	MIR7-2	MIRN7-2|hsa-mir-7-2|mir-7-2	microRNA 7-2	ncRNA
chr9	136686614	136686720	+	14.3	intron (NM_006412, intron 1 of 5)	792	NM_006412	AGPAT2	1-AGPAT2|BSCL|BSCL1|LPAAB|LPAAT-beta	1-acylglycerol-3-phosphate O-acyltransferase 2	protein-coding
chr3	42654568	42654674	+	14.3	promoter-TSS (NR_125400)	-233	NR_125400	LOC101928323	-	uncharacterized LOC101928323	ncRNA
chr3	9946278	9946384	+	14.3	TTS (NM_015513)	-1073	NR_046734	PRRT3-AS1	-	PRRT3 antisense RNA 1	ncRNA
chr22	40045385	40045491	+	14.3	intron (NM_001024843, intron 1 of 23)	621	NM_015088	TNRC6B	-	trinucleotide repeat containing 6B	protein-coding
chr17	42163603	42163709	+	14.3	exon (NM_012285, exon 13 of 17)	-8612	NM_004583	RAB5C	L1880|RAB5CL|RAB5L|RABL	RAB5C, member RAS oncogene family	protein-coding
chr2	231680884	231680990	+	14.3	Intergenic	-27588	NM_002823	PTMA	TMSA	prothymosin, alpha	protein-coding
chrX	153882109	153882215	+	14.3	intron (NR_130768, intron 1 of 6)	1490	NM_001039768	LCA10	LCAP	lung carcinoma-associated 10	ncRNA
chr9	79258068	79258174	+	14.3	Intergenic	-112455	NR_109771	LOC101927450	-	uncharacterized LOC101927450	ncRNA
chr1	205211065	205211171	+	14.3	intron (NM_015375, intron 1 of 12)	481	NM_015375	DSTYK	CAKUT1|DustyPK|HDCMD38P|RIP5|RIPK5	dual serine/threonine and tyrosine protein kinase	protein-coding
chr1	235327306	235327412	+	14.3	5' UTR (NM_001206794, exon 1 of 24)	128	NM_016374	ARID4B	BCAA|BRCAA1|RBBP1L1|RBP1L1|SAP180	AT-rich interaction domain 4B	protein-coding
chr1	47437919	47438025	+	14.3	promoter-TSS (NR_126355)	-655	NR_126355	LINC01389	-	long intergenic non-protein coding RNA 1389	ncRNA
chr7	149459927	149460033	+	14.3	intron (NM_015694, intron 1 of 5)	982	NM_015694	ZNF777	-	zinc finger protein 777	protein-coding
chr1	143223501	143223607	+	14.3	Intergenic	199038	NR_027354	LOC645166	-	lymphocyte-specific protein 1 pseudogene	pseudo
chr7	2241715	2241821	+	14.3	promoter-TSS (NM_198948)	430	NM_013393	MRM2	FJH1|FTSJ2|HEL97|RRMJ2	mitochondrial rRNA methyltransferase 2	protein-coding
chr22	21657626	21657732	+	14.3	Intergenic	4375	NR_029845	MIR130B	MIRN130B|mir-130b	microRNA 130b	ncRNA
chr10	110872476	110872582	+	14.3	intron (NM_014456, intron 1 of 11)	734	NM_014456	PDCD4	H731	programmed cell death 4	protein-coding
chr17	58513555	58513661	+	14.3	intron (NM_004687, intron 2 of 18)	4282	NM_004687	MTMR4	FYVE-DSP2|ZFYVE11	myotubularin related protein 4	protein-coding
chr2	241150597	241150703	+	14.3	promoter-TSS (NM_001252120)	-671	NM_015148	PASK	PASKIN|STK37	PAS domain containing serine/threonine kinase	protein-coding
chr19	45370199	45370305	+	14.3	5' UTR (NM_001130867, exon 1 of 12)	335	NM_000400	ERCC2	COFS2|EM9|TFIIH|TTD|TTD1|XPD	ERCC excision repair 2, TFIIH core complex helicase subunit	protein-coding
chr20	62367940	62368046	+	14.3	promoter-TSS (NM_005560)	-681	NM_005560	LAMA5	-	laminin subunit alpha 5	protein-coding
chr3	52300251	52300357	+	14.3	Intergenic	-5996	NR_029677	MIR135A1	MIRN135-1|MIRN135A1|mir-135a-1	microRNA 135a-1	ncRNA
chr12	124914902	124915008	+	14.3	promoter-TSS (NM_021009)	86	NM_021009	UBC	HMG20	ubiquitin C	protein-coding
chr3	10165011	10165117	+	14.3	intron (NM_001570, intron 1 of 12)	185	NM_001570	IRAK2	IRAK-2	interleukin 1 receptor associated kinase 2	protein-coding
chr17	44111374	44111480	+	14.3	intron (NM_001015053, intron 2 of 26)	-4485	NR_136415	LOC105371789	-	uncharacterized LOC105371789	ncRNA
chr17	55238249	55238355	+	14.3	Intergenic	-26658	NM_002126	HLF	-	HLF, PAR bZIP transcription factor	protein-coding
chr1	22704698	22704804	+	14.3	Intergenic	-6087	NM_004442	EPHB2	CAPB|DRT|EK5|EPHT3|ERK|Hek5|PCBC|Tyro5	EPH receptor B2	protein-coding
chr1	21594972	21595078	+	14.3	Intergenic	56830	NM_002885	RAP1GAP	RAP1GA1|RAP1GAP1|RAP1GAPII|RAPGAP	RAP1 GTPase activating protein	protein-coding
chr7	143440041	143440147	+	14.3	intron (NR_033897, intron 2 of 4)	-3359	NM_177437	TAS2R60	T2R56|T2R60	taste 2 receptor member 60	protein-coding
chr16	30927431	30927537	+	14.3	intron (NM_001099784, intron 3 of 10)	2909	NM_019085	FBXL19	CXXC11|Fbl19|JHDM1C	F-box and leucine rich repeat protein 19	protein-coding
chr16	30902422	30902528	+	14.3	exon (NM_001142544, exon 3 of 3)	5868	NM_001330	CTF1	CT-1|CT1	cardiotrophin 1	protein-coding
chr18	36129260	36129366	+	14.3	promoter-TSS (NM_012319)	81	NM_012319	SLC39A6	LIV-1|ZIP6	solute carrier family 39 member 6	protein-coding
chr3	53807089	53807195	+	14.3	intron (NM_000720, intron 46 of 48)	39251	NM_018397	CHDH	-	choline dehydrogenase	protein-coding
chr9	19230476	19230582	+	14.3	promoter-TSS (NM_017925)	39	NM_017925	DENND4C	C9orf55|C9orf55B|RAB10GEF|bA513M16.3	DENN domain containing 4C	protein-coding
chr17	81255033	81255139	+	14.3	intron (NM_138570, intron 11 of 13)	15775	NM_001086521	NDUFAF8	C17orf89	NADH:ubiquinone oxidoreductase complex assembly factor 8	protein-coding
chr7	876964	877070	+	14.3	intron (NM_015949, intron 1 of 8)	463	NM_015949	GET4	C7orf20|CEE|CGI-20|TRC35	golgi to ER traffic protein 4	protein-coding
chr22	39471866	39471972	+	14.3	intron (NM_002409, intron 1 of 1)	4903	NR_126469	MGAT3-AS1	TapSAKI	MGAT3 antisense RNA 1	ncRNA
chr8	38031335	38031441	+	14.3	intron (NM_004095, intron 1 of 2)	886	NM_004095	EIF4EBP1	4E-BP1|4EBP1|BP-1|PHAS-I	eukaryotic translation initiation factor 4E binding protein 1	protein-coding
chr7	157587829	157587935	+	14.3	intron (NM_130843, intron 16 of 21)	-13460	NR_029689	MIR153-2	MIRN153-2|mir-153-2	microRNA 153-2	ncRNA
chr3	64533793	64533899	+	14.3	intron (NM_001318781, intron 36 of 38)	-27500	NR_110150	ADAMTS9-AS1	-	ADAMTS9 antisense RNA 1	ncRNA
chr19	46638666	46638772	+	14.3	Intergenic	-4037	NM_033258	GNG8	-	G protein subunit gamma 8	protein-coding
chr16	2039554	2039660	+	14.3	TTS (NM_002528)	6343	NM_004785	SLC9A3R2	E3KARP|NHE3RF2|NHERF-2|NHERF2|OCTS2|SIP-1|SIP1|TKA-1	SLC9A3 regulator 2	protein-coding
chr17	7308194	7308300	+	14.3	promoter-TSS (NM_001143762)	-128	NM_001970	EIF5A	EIF-5A|EIF5A1|eIF5AI	eukaryotic translation initiation factor 5A	protein-coding
chr7	140230411	140230517	+	14.3	Intergenic	53203	NR_024451	JHDM1D-AS1	-	JHDM1D antisense RNA 1 (head to head)	ncRNA
chr1	94926387	94926493	+	14.3	promoter-TSS (NM_001286056)	-632	NM_001839	CNN3	-	calponin 3	protein-coding
chr1	235867103	235867209	+	14.3	promoter-TSS (NM_000081)	-229	NM_000081	LYST	CHS|CHS1	lysosomal trafficking regulator	protein-coding
chr18	36067199	36067305	+	14.3	intron (NM_001303412, intron 1 of 8)	342	NM_018170	RPRD1A	HsT3101|P15RS	regulation of nuclear pre-mRNA domain containing 1A	protein-coding
chr17	48995803	48995909	+	14.3	Intergenic	-1556	NM_006546	IGF2BP1	CRD-BP|CRDBP|IMP-1|IMP1|VICKZ1|ZBP1	insulin like growth factor 2 mRNA binding protein 1	protein-coding
chr22	17171737	17171843	+	14.3	Intergenic	-6503	NM_017829	CECR5	-	cat eye syndrome chromosome region, candidate 5	protein-coding
chr15	84570423	84570529	+	14.3	promoter-TSS (NR_038273)	-173	NR_038273	LINC00933	-	long intergenic non-protein coding RNA 933	ncRNA
chr17	47694326	47694432	+	14.3	promoter-TSS (NM_014726)	-885	NM_014726	TBKBP1	ProSAPiP2|SINTBAD	TBK1 binding protein 1	protein-coding
chr1	184051630	184051736	+	14.3	promoter-TSS (NR_125335)	32	NM_052965	TSEN15	C1orf19|PCH2F|sen15	tRNA splicing endonuclease subunit 15	protein-coding
chrX	24025135	24025241	+	14.3	intron (NM_030624, intron 1 of 3)	1998	NM_030624	KLHL15	HEL-S-305	kelch like family member 15	protein-coding
chr20	18093544	18093650	+	14.3	Intergenic	-34409	NM_021220	OVOL2	EUROIMAGE566589|PPCD1|ZNF339	ovo like zinc finger 2	protein-coding
chr7	155467928	155468034	+	14.3	Intergenic	9852	NM_001427	EN2	-	engrailed homeobox 2	protein-coding
chr21	31872717	31872823	+	14.3	promoter-TSS (NM_014586)	-545	NM_014586	HUNK	-	hormonally up-regulated Neu-associated kinase	protein-coding
chr4	145482122	145482228	+	14.3	promoter-TSS (NM_001003688)	376	NM_005900	SMAD1	BSP-1|BSP1|JV4-1|JV41|MADH1|MADR1	SMAD family member 1	protein-coding
chr17	43778982	43779088	+	14.3	promoter-TSS (NM_004090)	-35	NM_004090	DUSP3	VHR	dual specificity phosphatase 3	protein-coding
chr19	1383874	1383980	+	14.3	promoter-TSS (NM_024407)	43	NM_024407	NDUFS7	CI-20|CI-20KD|MY017|PSST	NADH:ubiquinone oxidoreductase core subunit S7	protein-coding
chr1	29181924	29182030	+	14.3	5' UTR (NM_005626, exon 1 of 6)	148	NM_005626	SRSF4	SFRS4|SRP75	serine and arginine rich splicing factor 4	protein-coding
chr1	16715815	16715921	+	14.3	intron (NR_026567, intron 1 of 10)	4289	NR_026567	ESPNP	dJ1182A14.1	espin pseudogene	pseudo
chr2	231614469	231614575	+	14.3	Intergenic	21658	NM_152614	TEX44	C2orf57	testis expressed 44	protein-coding
chr16	85253311	85253417	+	14.3	Intergenic	-29594	NM_153238	LINC00311	NCRNA00311|TMEM148	long intergenic non-protein coding RNA 311	ncRNA
chr9	124041165	124041271	+	14.3	Intergenic	29608	NM_004789	LHX2	LH2|hLhx2	LIM homeobox 2	protein-coding
chr3	16513286	16513392	+	14.3	intron (NM_015150, intron 1 of 9)	376	NM_015150	RFTN1	MIG2|PIB10|PIG9|RAFTLIN	raftlin, lipid raft linker 1	protein-coding
chr7	151724434	151724540	+	14.3	intron (NM_016203, intron 3 of 15)	11827	NM_016203	PRKAG2	AAKG|AAKG2|CMH6|H91620p|WPWS	protein kinase AMP-activated non-catalytic subunit gamma 2	protein-coding
chr6	165662815	165662921	+	14.3	promoter-TSS (NM_001130690)	-768	NM_006661	PDE10A	ADSD2|HSPDE10A|IOLOD|LINC00473|PDE10A19	phosphodiesterase 10A	protein-coding
chr1	228206937	228207043	+	14.3	intron (NR_073154, intron 3 of 3)	-1140	NM_052843	OBSCN	ARHGEF30|UNC89	obscurin, cytoskeletal calmodulin and titin-interacting RhoGEF	protein-coding
chr22	21938110	21938216	+	14.3	intron (NM_014634, intron 3 of 7)	14715	NM_014634	PPM1F	CAMKP|CaMKPase|FEM-2|POPX2|hFEM-2	protein phosphatase, Mg2+/Mn2+ dependent 1F	protein-coding
chr8	143937350	143937456	+	14.3	intron (NM_201382, intron 3 of 31)	2187	NM_000445	PLEC	EBS1|EBSMD|EBSND|EBSO|EBSOG|EBSPA|HD1|LGMD2Q|PCN|PLEC1|PLEC1b|PLTN	plectin	protein-coding
chr10	46535612	46535718	+	14.3	Intergenic	20406	NM_014696	GPRIN2	GRIN2|KIAA0514	G protein regulated inducer of neurite outgrowth 2	protein-coding
chr16	30091603	30091709	+	14.3	TTS (NM_031477)	228	NM_004608	TBX6	SCDO5	T-box 6	protein-coding
chr22	31123085	31123191	+	14.3	intron (NM_001284287, intron 1 of 11)	215	NM_014422	INPP5J	INPP5|PIB5PA|PIPP	inositol polyphosphate-5-phosphatase J	protein-coding
chr16	30527110	30527216	+	14.3	promoter-TSS (NM_024671)	-574	NM_024671	ZNF768	-	zinc finger protein 768	protein-coding
chr19	48635854	48635960	+	14.3	exon (NM_001352, exon 2 of 4)	1643	NM_001352	DBP	DABP	D-box binding PAR bZIP transcription factor	protein-coding
chr2	191020294	191020400	+	14.3	Intergenic	-1179	NR_136318	LOC105373805	-	uncharacterized LOC105373805	ncRNA
chr17	81223414	81223520	+	14.3	promoter-TSS (NM_001319228)	-478	NM_014984	CEP131	AZ1|AZI1|ZA1	centrosomal protein 131	protein-coding
chr2	135985693	135985799	+	14.3	promoter-TSS (NM_001293312)	-62	NM_001349	DARS	HBSL|aspRS	aspartyl-tRNA synthetase	protein-coding
chr1	65149065	65149171	+	14.3	5' UTR (NM_001330616, exon 1 of 5)	115	NM_013410	AK4	AK 4|AK3|AK3L1|AK3L2	adenylate kinase 4	protein-coding
chr1	31224116	31224222	+	14.3	intron (NM_024522, intron 1 of 6)	15718	NM_024522	NKAIN1	FAM77C	Sodium/potassium transporting ATPase interacting 1	protein-coding
chr1	224183819	224183925	+	14.3	intron (NM_001321542, intron 1 of 2)	361	NM_003676	DEGS1	DEGS|DEGS-1|DES1|Des-1|FADS7|MIG15|MLD	delta 4-desaturase, sphingolipid 1	protein-coding
chr3	12993914	12994020	+	14.3	intron (NM_001134382, intron 1 of 13)	-6931	NM_014869	IQSEC1	ARF-GEP100|ARFGEP100|BRAG2|GEP100	IQ motif and Sec7 domain 1	protein-coding
chr6	139029541	139029647	+	14.3	intron (NM_021243, intron 1 of 2)	912	NM_021243	ABRACL	C6orf115|Costars|HSPC280|PRO2013	ABRA C-terminal like	protein-coding
chr11	63917425	63917531	+	14.3	promoter-TSS (NM_173587)	-634	NM_173587	RCOR2	-	REST corepressor 2	protein-coding
chr1	33430468	33430574	+	14.3	Intergenic	-42110	NM_145238	ZSCAN20	KOX29|ZFP-31|ZNF31|ZNF360	zinc finger and SCAN domain containing 20	protein-coding
chr10	97185299	97185405	+	14.3	intron (NR_037909, intron 11 of 14)	574	NM_003061	SLIT1	MEGF4|SLIL1|SLIT-1|SLIT3	slit guidance ligand 1	protein-coding
chr10	91908379	91908485	+	14.3	exon (NM_152429, exon 2 of 2)	1069	NM_152429	FGFBP3	C10orf13|FGF-BP3	fibroblast growth factor binding protein 3	protein-coding
chr1	225771812	225771918	+	14.3	Intergenic	-5948	NM_003133	SRP9	ALURBP	signal recognition particle 9	protein-coding
chr17	50162070	50162176	+	14.3	Intergenic	-3862	NM_000023	SGCA	50DAG|ADL|DAG2|DMDA2|LGMD2D|SCARMD1|adhalin	sarcoglycan alpha	protein-coding
chr5	172188364	172188470	+	14.3	promoter-TSS (NM_005990)	-75	NM_005990	STK10	LOK|PRO2729	serine/threonine kinase 10	protein-coding
chr17	44210473	44210579	+	14.3	intron (NR_045058, intron 13 of 20)	-2687	NR_106840	MIR6782	hsa-mir-6782	microRNA 6782	ncRNA
chr22	43344030	43344136	+	14.3	promoter-TSS (NM_173050)	-695	NM_173050	SCUBE1	-	signal peptide, CUB domain and EGF like domain containing 1	protein-coding
chr17	50561121	50561227	+	14.3	non-coding (NR_046057, exon 1 of 35)	106	NM_018896	CACNA1G	Ca(V)T.1|Cav3.1|NBR13|SCA42	calcium voltage-gated channel subunit alpha1 G	protein-coding
chr12	121800256	121800362	+	14.3	intron (NR_002809, intron 4 of 6)	3175	NR_002809	LINC01089	LIMT	long intergenic non-protein coding RNA 1089	ncRNA
chr1	63317579	63317685	+	14.3	promoter-TSS (NR_038252)	-375	NR_038252	LINC00466	-	long intergenic non-protein coding RNA 466	ncRNA
chr1	33180740	33180846	+	14.3	intron (NM_018207, intron 1 of 4)	1277	NM_018207	TRIM62	DEAR1	tripartite motif containing 62	protein-coding
chr1	31815932	31816038	+	14.3	promoter-TSS (NM_001281987)	66	NM_144569	SPOCD1	PPP1R146	SPOC domain containing 1	protein-coding
chr22	38706376	38706482	+	14.3	intron (NM_004286, intron 1 of 11)	627	NM_004286	GTPBP1	GP-1|GP1|HSPC018	GTP binding protein 1	protein-coding
chr11	69918994	69919100	+	14.3	Intergenic	-99623	NM_005247	FGF3	HBGF-3|INT2	fibroblast growth factor 3	protein-coding
chr19	720668	720774	+	14.3	intron (NM_002579, intron 1 of 8)	11768	NM_002579	PALM	-	paralemmin	protein-coding
chr1	232982576	232982682	+	14.3	Intergenic	31787	NM_032324	NTPCR	C1orf57|HCR-NTPase	nucleoside-triphosphatase, cancer-related	protein-coding
chr1	231040250	231040356	+	14.3	promoter-TSS (NM_198552)	-54	NM_198552	FAM89A	C1orf153	family with sequence similarity 89 member A	protein-coding
chr7	151010260	151010366	+	14.3	intron (NM_000603, intron 21 of 26)	14186	NM_173681	ATG9B	APG9L2|NOS3AS|SONE	autophagy related 9B	protein-coding
chr22	24176754	24176860	+	14.3	intron (NM_001199281, intron 35 of 36)	-4669	NM_019601	SUSD2	BK65A6.2	sushi domain containing 2	protein-coding
chr10	73811408	73811514	+	14.3	intron (NM_001330107, intron 1 of 14)	370	NM_003635	NDST2	HSST2|NST2	N-deacetylase and N-sulfotransferase 2	protein-coding
chr15	78131583	78131689	+	14.3	promoter-TSS (NM_001271888)	-101	NM_006383	CIB2	DFNB48|KIP2|USH1J	calcium and integrin binding family member 2	protein-coding
chr7	102512679	102512785	+	14.3	intron (NM_001277335, intron 1 of 19)	5045	NM_001277335	RASA4B	-	RAS p21 protein activator 4B	protein-coding
chr22	23521525	23521631	+	14.3	Intergenic	-16524	NR_109832	PCAT14	-	prostate cancer associated transcript 14 (non-protein coding)	ncRNA
chr1	234778781	234778887	+	13.4	Intergenic	54792	NR_038856	LINC01132	-	long intergenic non-protein coding RNA 1132	ncRNA
chr22	17121135	17121241	+	13.4	promoter-TSS (NR_103793)	135	NM_031890	CECR6	-	cat eye syndrome chromosome region, candidate 6	protein-coding
chr1	31937858	31937964	+	13.4	intron (NM_080391, intron 1 of 5)	476	NM_003479	PTP4A2	HH13|HH7-2|HU-PP-1|OV-1|PRL-2|PRL2|PTP4A|PTPCAAX2|ptp-IV1a|ptp-IV1b	protein tyrosine phosphatase type IVA, member 2	protein-coding
chr13	91347713	91347819	+	13.4	promoter-TSS (NR_027349)	-54	NR_027349	MIR17HG	C13orf25|FGLDS2|LINC00048|MIHG1|MIRH1|MIRHG1|NCRNA00048|miR-17-92	miR-17-92a-1 cluster host gene	ncRNA
chr2	85602463	85602569	+	13.4	promoter-TSS (NR_046347)	183	NM_153342	TMEM150A	TM6P1|TMEM150|TTN1	transmembrane protein 150A	protein-coding
chr13	71865258	71865364	+	13.4	intron (NM_004392, intron 1 of 6)	1881	NM_004392	DACH1	DACH	dachshund family transcription factor 1	protein-coding
chr16	30395814	30395920	+	13.4	exon (NM_001214906, exon 2 of 3)	448	NM_152652	ZNF48	ZNF553	zinc finger protein 48	protein-coding
chr6	11538523	11538629	+	13.4	intron (NM_001100829, intron 1 of 2)	349	NM_001100829	TMEM170B	-	transmembrane protein 170B	protein-coding
chr1	33342504	33342610	+	13.4	intron (NM_001330488, intron 7 of 12)	7341	NM_004427	PHC2	EDR2|HPH2|PH2	polyhomeotic homolog 2	protein-coding
chr12	460625	460731	+	13.4	intron (NM_173593, intron 1 of 19)	301	NM_173593	B4GALNT3	-	beta-1,4-N-acetyl-galactosaminyltransferase 3	protein-coding
chr1	16704367	16704473	+	13.4	intron (NR_026567, intron 4 of 10)	15737	NR_026567	ESPNP	dJ1182A14.1	espin pseudogene	pseudo
chr1	28194281	28194387	+	13.4	promoter-TSS (NM_001164722)	-398	NM_000952	PTAFR	PAFR	platelet activating factor receptor	protein-coding
chr11	73958915	73959021	+	13.4	intron (NM_153614, intron 2 of 7)	8649	NM_153614	DNAJB13	CILD34|RSPH16A|TSARG5|TSARG6	DnaJ heat shock protein family (Hsp40) member B13	protein-coding
chr15	74221685	74221791	+	13.4	Intergenic	-12033	NM_022369	STRA6	MCOPCB8|MCOPS9|PP14296	stimulated by retinoic acid 6	protein-coding
chr9	136400220	136400326	+	13.4	Intergenic	-1836	NM_003086	SNAPC4	PTFalpha|SNAP190	small nuclear RNA activating complex polypeptide 4	protein-coding
chr16	1943396	1943502	+	13.4	promoter-TSS (NM_016332)	-123	NM_016332	MSRB1	HSPC270|SELR|SELX|SEPX1|SepR	methionine sulfoxide reductase B1	protein-coding
chr17	80746327	80746433	+	13.4	intron (NM_020761, intron 5 of 33)	59252	NR_110852	LOC101928855	-	uncharacterized LOC101928855	ncRNA
chrX	53686416	53686522	+	13.4	intron (NM_031407, intron 1 of 83)	260	NM_031407	HUWE1	ARF-BP1|HECTH9|HSPC272|Ib772|LASU1|MULE|URE-B1|UREB1	HECT, UBA and WWE domain containing 1, E3 ubiquitin protein ligase	protein-coding
chr10	102714758	102714864	+	13.4	promoter-TSS (NM_004311)	270	NM_178858	SFXN2	-	sideroflexin 2	protein-coding
chr3	125055479	125055585	+	13.4	intron (NM_020733, intron 1 of 16)	426	NM_020733	HEG1	HEG|MST112|MSTP112	heart development protein with EGF like domains 1	protein-coding
chr5	176542940	176543046	+	13.4	intron (NM_001171976, intron 1 of 31)	482	NM_017675	CDHR2	PCDH24|PCLKC	cadherin related family member 2	protein-coding
chr2	89836457	89836563	+	13.4	Intergenic	-198603	NR_136329	LOC101927050	-	lysine methyltransferase 2C pseudogene	pseudo
chr3	53233312	53233418	+	13.4	intron (NR_047580, intron 5 of 13)	22749	NM_001064	TKT	HEL-S-48|HEL107|SDDHD|TK|TKT1	transketolase	protein-coding
chr17	44308477	44308583	+	13.4	promoter-TSS (NR_110802)	-29	NM_006695	RUNDC3A	RAP2IP|RPIP-8|RPIP8	RUN domain containing 3A	protein-coding
chr4	49516259	49516365	+	13.4	Intergenic	529670	NM_025087	CWH43	CWH43-C	cell wall biogenesis 43 C-terminal homolog	protein-coding
chr1	151763508	151763614	+	13.4	promoter-TSS (NM_001301371)	81	NM_016178	OAZ3	AZ3|OAZ-t|TISP15	ornithine decarboxylase antizyme 3	protein-coding
chr17	67578282	67578388	+	13.4	intron (NM_181671, intron 5 of 9)	-106750	NR_030385	MIR548D2	MIRN548D2	microRNA 548d-2	ncRNA
chr17	80476920	80477026	+	13.4	promoter-TSS (NM_002522)	-369	NM_002522	NPTX1	NP1	neuronal pentraxin 1	protein-coding
chr3	42013814	42013920	+	13.4	Intergenic	-51427	NM_017886	ULK4	FAM7C1|REC01035	unc-51 like kinase 4	protein-coding
chr19	10416595	10416701	+	13.4	promoter-TSS (NM_001243121)	-125	NM_006202	PDE4A	DPDE2|PDE4|PDE46	phosphodiesterase 4A	protein-coding
chr18	33440605	33440711	+	13.4	promoter-TSS (NM_001105528)	63	NM_198995	CCDC178	C18orf34	coiled-coil domain containing 178	protein-coding
chr22	38336325	38336431	+	13.4	intron (NM_001289912, intron 5 of 14)	-18294	NM_001894	CSNK1E	CKIepsilon|HCKIE	casein kinase 1 epsilon	protein-coding
chr22	24156202	24156308	+	13.4	intron (NM_001199281, intron 29 of 36)	-25221	NM_019601	SUSD2	BK65A6.2	sushi domain containing 2	protein-coding
chr12	95073206	95073312	+	13.4	intron (NM_001127362, intron 1 of 11)	369	NM_003297	NR2C1	TR2	nuclear receptor subfamily 2 group C member 1	protein-coding
chr8	141417707	141417813	+	13.4	Intergenic	-3628	NM_007079	PTP4A3	PRL-3|PRL-R|PRL3	protein tyrosine phosphatase type IVA, member 3	protein-coding
chr19	7925179	7925285	+	13.4	3' UTR (NM_206833, exon 2 of 2)	934	NM_206833	CTXN1	CTXN	cortexin 1	protein-coding
chr22	44625192	44625298	+	13.4	intron (NR_044991, intron 1 of 4)	174	NR_044991	LINC00229	C22orf10|NCRNA00229|dJ474I12.C22.2	long intergenic non-protein coding RNA 229	ncRNA
chr7	6105297	6105403	+	13.4	intron (NM_032172, intron 1 of 17)	431	NM_032172	USP42	-	ubiquitin specific peptidase 42	protein-coding
chr21	39313931	39314037	+	13.4	promoter-TSS (NM_018963)	77	NR_111942	BRWD1-IT2	-	BRWD1 intronic transcript 2 (non-protein coding)	ncRNA
chr12	131828046	131828152	+	13.4	promoter-TSS (NM_016155)	-294	NM_016155	MMP17	MMP-17|MT4-MMP|MT4MMP|MTMMP4	matrix metallopeptidase 17	protein-coding
chr7	149715055	149715161	+	13.4	promoter-TSS (NM_032534)	97	NM_032534	KRBA1	-	KRAB-A domain containing 1	protein-coding
chr1	32338208	32338314	+	13.4	Intergenic	-2022	NM_023009	MARCKSL1	F52|MACMARCKS|MLP|MLP1|MRP	MARCKS like 1	protein-coding
chr22	38242621	38242727	+	13.4	intron (NM_001195071, intron 3 of 8)	-17954	NR_132774	SNORA92	-	small nucleolar RNA, H/ACA box 92	snoRNA
chr22	38397274	38397380	+	13.4	intron (NR_002821, intron 1 of 4)	1195	NM_001289912	LOC400927-CSNK1E	-	LOC400927-CSNK1E readthrough	protein-coding
chr1	65067534	65067640	+	13.4	intron (NM_001321854, intron 1 of 25)	159	NM_002227	JAK1	JAK1A|JAK1B|JTK3	Janus kinase 1	protein-coding
chr1	223365022	223365128	+	13.4	promoter-TSS (NM_017982)	-873	NM_017982	SUSD4	PRO222	sushi domain containing 4	protein-coding
chr10	74826851	74826957	+	13.4	intron (NM_012330, intron 1 of 17)	491	NM_012330	KAT6B	GTPTS|MORF|MOZ2|MYST4|ZC2HC6B|qkf|querkopf	lysine acetyltransferase 6B	protein-coding
chr19	1067271	1067377	+	13.4	promoter-TSS (NM_001321232)	158	NM_012292	ARHGAP45	HA-1|HLA-HA1|HMHA1	Rho GTPase activating protein 45	protein-coding
chr19	4067466	4067572	+	13.4	promoter-TSS (NM_015898)	-574	NM_015898	ZBTB7A	FBI-1|FBI1|LRF|TIP21|ZBTB7|ZNF857A|pokemon	zinc finger and BTB domain containing 7A	protein-coding
chr14	34875200	34875306	+	13.4	5' UTR (NM_013448, exon 1 of 27)	394	NM_013448	BAZ1A	ACF1|WALp1|WCRF180|hACF1	bromodomain adjacent to zinc finger domain 1A	protein-coding
chr1	30719214	30719320	+	13.4	non-coding (NR_034182, exon 1 of 4)	495	NR_034182	MATN1-AS1	-	MATN1 antisense RNA 1	ncRNA
chr11	75815757	75815863	+	13.4	intron (NM_003369, intron 1 of 14)	643	NM_003369	UVRAG	DHTX|VPS38|p63	UV radiation resistance associated	protein-coding
chr11	746952	747058	+	13.4	promoter-TSS (NM_006755)	-427	NM_006755	TALDO1	TAL|TAL-H|TALDOR|TALH	transaldolase 1	protein-coding
chr17	78716907	78717013	+	13.4	promoter-TSS (NM_001292019)	72	NM_004762	CYTH1	B2-1|CYTOHESIN-1|D17S811E|PSCD1|SEC7	cytohesin 1	protein-coding
chr1	89821366	89821472	+	13.4	promoter-TSS (NM_018103)	405	NM_018103	LRRC8D	LRRC5	leucine rich repeat containing 8 family member D	protein-coding
chr2	156333990	156334096	+	13.4	Intergenic	-1268	NM_006186	NR4A2	HZF-3|NOT|NURR1|RNR1|TINUR	nuclear receptor subfamily 4 group A member 2	protein-coding
chr5	178113256	178113362	+	13.4	promoter-TSS (NM_015111)	-246	NM_015111	N4BP3	LZTS4	NEDD4 binding protein 3	protein-coding
chr22	38313940	38314046	+	13.4	intron (NM_001289912, intron 6 of 14)	3415	NM_001894	CSNK1E	CKIepsilon|HCKIE	casein kinase 1 epsilon	protein-coding
chr14	103333951	103334057	+	13.4	promoter-TSS (NM_001969)	2	NM_001969	EIF5	EIF-5|EIF-5A	eukaryotic translation initiation factor 5	protein-coding
chr6	30914283	30914389	+	13.4	promoter-TSS (NM_001167734)	5	NM_020442	VARS2	COXPD20|VALRS|VARS2L|VARSL	valyl-tRNA synthetase 2, mitochondrial	protein-coding
chr1	32742244	32742350	+	13.4	intron (NM_020888, intron 1 of 6)	386	NM_020888	KIAA1522	-	KIAA1522	protein-coding
chr5	177332205	177332311	+	13.4	intron (NM_006816, intron 7 of 7)	19626	NM_006816	LMAN2	C5orf8|GP36B|VIP36	lectin, mannose binding 2	protein-coding
chr15	97961137	97961243	+	13.4	intron (NM_183376, intron 1 of 7)	487	NM_183376	ARRDC4	-	arrestin domain containing 4	protein-coding
chr14	77158048	77158154	+	13.4	Intergenic	-16310	NM_174976	ZDHHC22	C14orf59	zinc finger DHHC-type containing 22	protein-coding
chr17	46266735	46266841	+	13.4	Intergenic	-28343	NM_014834	LRRC37A	LRRC37	leucine rich repeat containing 37A	protein-coding
chr1	29962666	29962772	+	13.4	Intergenic	74893	NR_110790	LINC01648	-	long intergenic non-protein coding RNA 1648	ncRNA
chr1	235649064	235649170	+	13.4	intron (NM_001098721, intron 1 of 3)	876	NM_004485	GNG4	-	G protein subunit gamma 4	protein-coding
chr1	32882375	32882481	+	13.4	Intergenic	-4069	NM_002143	HPCA	BDR2|DYT2	hippocalcin	protein-coding
chr15	92714776	92714882	+	13.4	Intergenic	-59028	NM_207446	FAM174B	-	family with sequence similarity 174 member B	protein-coding
chr17	80475848	80475954	+	13.4	intron (NM_002522, intron 1 of 4)	703	NM_002522	NPTX1	NP1	neuronal pentraxin 1	protein-coding
chr22	50312591	50312697	+	13.4	intron (NM_001001794, intron 17 of 19)	-5072	NM_012401	PLXNB2	MM1|Nbla00445|PLEXB2|dJ402G11.3	plexin B2	protein-coding
chr14	21069750	21069856	+	13.4	promoter-TSS (NM_001278529)	-457	NM_018071	ARHGEF40	SOLO	Rho guanine nucleotide exchange factor 40	protein-coding
chr3	27721722	27721828	+	13.4	exon (NM_005442, exon 1 of 6)	940	NM_005442	EOMES	TBR2	eomesodermin	protein-coding
chr17	81419333	81419439	+	13.4	intron (NM_001291324, intron 1 of 27)	-18608	NR_039894	MIR4740	-	microRNA 4740	ncRNA
chr1	226608785	226608891	+	13.4	3' UTR (NM_001003665, exon 4 of 4)	60038	NM_001003665	STUM	C1orf95	stum, mechanosensory transduction mediator homolog	protein-coding
chr5	177494705	177494811	+	13.4	intron (NM_213636, intron 2 of 7)	2847	NM_005451	PDLIM7	LMP1|LMP3	PDZ and LIM domain 7	protein-coding
chr17	42312571	42312677	+	13.4	TTS (NM_001288719)	24568	NM_003152	STAT5A	MGF|STAT5	signal transducer and activator of transcription 5A	protein-coding
chr1	241424383	241424489	+	13.4	Intergenic	-67206	NM_002924	RGS7	-	regulator of G-protein signaling 7	protein-coding
chr1	31414073	31414179	+	13.4	5' UTR (NM_001199039, exon 1 of 11)	313	NM_018565	SERINC2	FKSG84|PRO0899|TDE2|TDE2L	serine incorporator 2	protein-coding
chr19	29842202	29842308	+	13.4	Intergenic	30261	NM_001238	CCNE1	CCNE|pCCNE1	cyclin E1	protein-coding
chr17	80182551	80182657	+	13.4	intron (NM_024110, intron 2 of 20)	4096	NM_024110	CARD14	BIMP2|CARMA2|PRP|PSORS2|PSS1	caspase recruitment domain family member 14	protein-coding
chrY	10999865	10999971	+	13.4	Intergenic	1089120	NR_003593	TTTY23B	TTTY23	testis-specific transcript, Y-linked 23B (non-protein coding)	ncRNA
chr7	73522220	73522326	+	13.4	promoter-TSS (NM_032408)	12	NM_023005	BAZ1B	WBSCR10|WBSCR9|WSTF	bromodomain adjacent to zinc finger domain 1B	protein-coding
chr1	91022116	91022222	+	13.4	promoter-TSS (NM_016620)	86	NM_016620	ZNF644	BM-005|MYP21|NatF|ZEP-2	zinc finger protein 644	protein-coding
chr5	179678397	179678503	+	13.4	TTS (NM_001164444)	2524	NM_001164444	CBY3	-	chibby family member 3	protein-coding
chr7	149126824	149126930	+	13.4	promoter-TSS (NM_001001661)	461	NM_020781	ZNF398	P51|P71|ZER6	zinc finger protein 398	protein-coding
chr15	101652142	101652248	+	13.4	intron (NM_078474, intron 1 of 5)	196	NM_025141	TM2D3	BLP2	TM2 domain containing 3	protein-coding
chr1	2643063	2643169	+	13.4	intron (NM_001242672, intron 6 of 6)	-10074	NM_033467	MMEL1	MMEL2|NEP2|NEPII|NL1|NL2|SEP	membrane metalloendopeptidase like 1	protein-coding
chr1	161440449	161440555	+	13.4	Intergenic	-64913	NM_021642	FCGR2A	CD32|CD32A|CDw32|FCG2|FCGR2|FCGR2A1|FcGR|IGFR2	Fc fragment of IgG receptor IIa	protein-coding
chr21	42111129	42111235	+	13.4	exon (NM_001199527, exon 11 of 22)	-2648	NM_152507	UMODL1-AS1	C21orf128	UMODL1 antisense RNA 1	ncRNA
chr6	30489626	30489732	+	13.4	intron (NM_005516, intron 1 of 7).2	273	NM_005516	HLA-E	HLA-6.2|QA1	major histocompatibility complex, class I, E	protein-coding
chr5	179796614	179796720	+	13.4	TTS (NM_054013)	1679	NR_031598	MIR1229	MIRN1229|hsa-mir-1229	microRNA 1229	ncRNA
chr15	79896666	79896772	+	13.4	intron (NM_001199760, intron 2 of 3)	278	NM_006441	MTHFS	HsT19268	methenyltetrahydrofolate synthetase	protein-coding
chr19	872387	872493	+	13.4	intron (NM_005481, intron 11 of 15)	12781	NM_001928	CFD	ADIPSIN|ADN|DF|PFD	complement factor D	protein-coding
chr1	16152883	16152989	+	13.4	intron (NM_004431, intron 1 of 16)	3173	NM_004431	EPHA2	ARCC2|CTPA|CTPP1|CTRCT6|ECK	EPH receptor A2	protein-coding
chr17	81163231	81163337	+	13.4	intron (NM_001080395, intron 1 of 13)	-2223	NM_207389	AATK-AS1	-	AATK antisense RNA 1	ncRNA
chr19	37293084	37293190	+	13.4	Intergenic	-19700	NM_181786	HKR1	ZNF875	HKR1, GLI-Kruppel zinc finger family member	protein-coding
chr20	32008041	32008147	+	13.4	promoter-TSS (NR_106988).15	-293	NR_106988	MIR7641-2	B-ATF|hsa-mir-7641-2	microRNA 7641-2	ncRNA
chr16	29900634	29900740	+	13.4	promoter-TSS (NM_181718)	-139	NM_181718	ASPHD1	-	aspartate beta-hydroxylase domain containing 1	protein-coding
chr15	74311190	74311296	+	13.4	intron (NM_025055, intron 11 of 18)	-7298	NM_025055	CCDC33	CT61|HP11097	coiled-coil domain containing 33	protein-coding
chr17	272946	273052	+	13.4	intron (NM_001190413, intron 4 of 7)	-58206	NM_001242780	LOC100506388	-	uncharacterized LOC100506388	protein-coding
chr17	83080954	83081060	+	13.4	intron (NM_001004431, intron 1 of 3)	1316	NM_001004431	METRNL	-	meteorin like, glial cell differentiation regulator	protein-coding
chr17	50194911	50195017	+	13.4	intron (NM_000088, intron 20 of 50)	6675	NM_000088	COL1A1	EDSC|OI1|OI2|OI3|OI4	collagen type I alpha 1 chain	protein-coding
chr12	132601333	132601439	+	13.4	Intergenic	9065	NM_001195520	LRCOL1	-	leucine rich colipase like 1	protein-coding
chr7	5426600	5426706	+	13.4	Intergenic	-3107	NM_001013722	TNRC18	CAGL79|TNRC18A	trinucleotide repeat containing 18	protein-coding
chr3	48429921	48430027	+	13.4	promoter-TSS (NM_002673)	77	NM_002673	PLXNB1	PLEXIN-B1|PLXN5|SEP	plexin B1	protein-coding
chr17	19338226	19338332	+	13.4	intron (NM_001321219, intron 5 of 5)	6295	NR_031591	MIR1180	MIRN1180|hsa-mir-1180|mir-1180	microRNA 1180	ncRNA
chr15	82952383	82952489	+	13.4	intron (NM_199330, intron 1 of 8)	288	NM_004839	HOMER2	ACPD|CPD|DFNA68|HOMER-2|VESL-2	homer scaffolding protein 2	protein-coding
chr7	150945348	150945454	+	13.4	exon (NM_000238, exon 15 of 15)	10428	NM_000238	KCNH2	ERG-1|ERG1|H-ERG|HERG|HERG1|Kv11.1|LQT2|SQT1	potassium voltage-gated channel subfamily H member 2	protein-coding
chr1	109466992	109467098	+	13.4	intron (NM_001040709, intron 1 of 5)	567	NM_001006603	SYPL2	MG29	synaptophysin like 2	protein-coding
chr2	180980160	180980266	+	13.4	promoter-TSS (NM_001278555)	-172	NM_006357	UBE2E3	UBCH9|UbcM2	ubiquitin conjugating enzyme E2 E3	protein-coding
chr1	236281420	236281526	+	13.4	intron (NM_019891, intron 1 of 15)	566	NM_019891	ERO1B	ERO1LB|Ero1beta	endoplasmic reticulum oxidoreductase 1 beta	protein-coding
chr1	202861351	202861457	+	13.4	promoter-TSS (NR_002929)	-350	NR_002929	LOC148709	-	actin pseudogene	pseudo
chr20	64038656	64038762	+	13.4	non-coding (NR_027686, exon 4 of 4)	4365	NM_207349	LINC00176	NCRNA00176|PRR17	long intergenic non-protein coding RNA 176	protein-coding
chr6	24720091	24720197	+	13.4	promoter-TSS (NM_030939)	-969	NM_030939	C6orf62	Nbla00237|XTP12|dJ30M3.2	chromosome 6 open reading frame 62	protein-coding
chr16	3494433	3494539	+	13.4	intron (NM_001080524, intron 2 of 2)	935	NM_001080524	C16orf90	-	chromosome 16 open reading frame 90	protein-coding
chr2	233118716	233118822	+	13.4	intron (NM_005541, intron 2 of 26)	58802	NM_005541	INPP5D	SHIP|SHIP-1|SHIP1|SIP-145|hp51CN|p150Ship	inositol polyphosphate-5-phosphatase D	protein-coding
chr3	12992815	12992921	+	13.4	intron (NM_001134382, intron 1 of 13)	-5832	NM_014869	IQSEC1	ARF-GEP100|ARFGEP100|BRAG2|GEP100	IQ motif and Sec7 domain 1	protein-coding
chr7	1763986	1764092	+	13.4	Intergenic	-21729	NR_120508	ELFN1-AS1	MYCLo-2	ELFN1 antisense RNA 1	ncRNA
chr19	6591124	6591230	+	13.4	promoter-TSS (NM_001252)	-25	NM_001252	CD70	CD27-L|CD27L|CD27LG|TNFSF7|TNLG8A	CD70 molecule	protein-coding
chr9	136399876	136399982	+	13.4	Intergenic	-1492	NM_003086	SNAPC4	PTFalpha|SNAP190	small nuclear RNA activating complex polypeptide 4	protein-coding
chr22	39519872	39519978	+	13.4	promoter-TSS (NM_001675)	-634	NM_001675	ATF4	CREB-2|CREB2|TAXREB67|TXREB	activating transcription factor 4	protein-coding
chr6	150866137	150866243	+	13.4	promoter-TSS (NM_001242768)	-143	NM_015440	MTHFD1L	FTHFSDC1|MTC1THFS|dJ292B18.2	methylenetetrahydrofolate dehydrogenase (NADP+ dependent) 1-like	protein-coding
chr16	1261320	1261426	+	13.4	Intergenic	5101	NM_012217	TPSD1	MCP7-LIKE|MCP7L1|MMCP-7L	tryptase delta 1	protein-coding
chr11	46277923	46278029	+	13.4	5' UTR (NM_052854, exon 1 of 12)	338	NM_052854	CREB3L1	OASIS	cAMP responsive element binding protein 3 like 1	protein-coding
chr5	180292379	180292485	+	13.4	promoter-TSS (NM_001135044)	-361	NM_002752	MAPK9	JNK-55|JNK2|JNK2A|JNK2ALPHA|JNK2B|JNK2BETA|PRKM9|SAPK|SAPK1a|p54a|p54aSAPK	mitogen-activated protein kinase 9	protein-coding
chr22	20156308	20156414	+	13.4	Intergenic	-6453	NM_001243537	CCDC188	-	coiled-coil domain containing 188	protein-coding
chr1	228487442	228487548	+	13.4	exon (NM_001010858, exon 1 of 4)	128	NM_001010858	RNF187	RACO-1|RACO1	ring finger protein 187	protein-coding
chr17	2376502	2376608	+	13.4	intron (NM_014853, intron 19 of 23)	24409	NM_020310	MNT	MAD6|MXD6|ROX|bHLHd3	MAX network transcriptional repressor	protein-coding
chr16	87827278	87827384	+	13.4	Intergenic	7329	NR_106833	MIR6775	hsa-mir-6775	microRNA 6775	ncRNA
chr17	81423182	81423288	+	13.4	intron (NM_001291324, intron 1 of 27)	-22457	NR_039894	MIR4740	-	microRNA 4740	ncRNA
chr15	65611371	65611477	+	13.4	promoter-TSS (NM_001136043)	19	NM_004727	SLC24A1	CSNB1D|HsT17412|NCKX|NCKX1|RODX	solute carrier family 24 member 1	protein-coding
chr2	10079656	10079762	+	13.4	intron (NM_001037160, intron 1 of 2)	702	NM_001037160	CYS1	-	cystin 1	protein-coding
chr1	31735622	31735728	+	13.4	intron (NM_001294336, intron 23 of 31)	23060	NR_036216	MIR4254	-	microRNA 4254	ncRNA
chr1	159925488	159925594	+	13.4	promoter-TSS (NM_003564)	1	NM_003564	TAGLN2	HA1756	transgelin 2	protein-coding
chr1	45521760	45521866	+	13.4	5' UTR (NM_002574, exon 1 of 6)	125	NM_002574	PRDX1	MSP23|NKEF-A|NKEFA|PAG|PAGA|PAGB|PRX1|PRXI|TDPX2	peroxiredoxin 1	protein-coding
chr1	224182987	224183093	+	13.4	promoter-TSS (NM_001321541)	-168	NM_003676	DEGS1	DEGS|DEGS-1|DES1|Des-1|FADS7|MIG15|MLD	delta 4-desaturase, sphingolipid 1	protein-coding
chr10	124616736	124616842	+	13.4	Intergenic	-87239	NR_120630	FAM53B-AS1	-	FAM53B antisense RNA 1	ncRNA
chrX	133414462	133414568	+	13.4	intron (NM_001448, intron 1 of 8)	662	NM_001448	GPC4	K-glypican	glypican 4	protein-coding
chr1	63774712	63774818	+	13.4	intron (NM_005012, intron 1 of 8)	746	NM_005012	ROR1	NTRKR1|dJ537F10.1	receptor tyrosine kinase like orphan receptor 1	protein-coding
chr17	50027259	50027365	+	13.4	Intergenic	28427	NR_038230	LOC284080	-	uncharacterized LOC284080	ncRNA
chr10	69801994	69802100	+	13.4	5' UTR (NM_001130103, exon 1 of 40)	159	NM_005203	COL13A1	CMS19|COLXIIIA1	collagen type XIII alpha 1 chain	protein-coding
chr6	135180820	135180926	+	13.4	promoter-TSS (NM_005375)	-442	NM_005375	MYB	Cmyb|c-myb|c-myb_CDS|efg	MYB proto-oncogene, transcription factor	protein-coding
chr18	37254021	37254127	+	13.4	intron (NM_001025089, intron 10 of 11)	-20386	NR_134588	LOC105372068	-	uncharacterized LOC105372068	ncRNA
chr22	39502548	39502654	+	13.4	intron (NR_130789, intron 1 of 5)	371	NM_013298	MIEF1	HSU79252|MID51|SMCR7L|dJ1104E15.3	mitochondrial elongation factor 1	protein-coding
chr21	44971329	44971435	+	13.4	intron (NM_001316987, intron 4 of 4)	22704	NR_033840	LINC00163	C21orf134|NCRNA00163|NLC1-A|NLC1A	long intergenic non-protein coding RNA 163	ncRNA
chr16	87585140	87585246	+	13.4	Intergenic	-16642	NM_020655	JPH3	CAGL237|HDL2|JP-3|JP3|TNRC22	junctophilin 3	protein-coding
chr1	235649331	235649437	+	13.4	intron (NM_001098721, intron 1 of 3)	609	NM_004485	GNG4	-	G protein subunit gamma 4	protein-coding
chr9	136613905	136614011	+	13.4	intron (NR_135288, intron 1 of 2)	3223	NR_135288	LINC01451	HCCAT4	long intergenic non-protein coding RNA 1451	ncRNA
chr1	236064303	236064409	+	13.4	intron (NM_002508, intron 1 of 19)	825	NM_002508	NID1	NID	nidogen 1	protein-coding
chr1	211259018	211259124	+	13.4	promoter-TSS (NM_001136225)	-295	NM_018254	RCOR3	-	REST corepressor 3	protein-coding
chr9	131739671	131739777	+	13.4	intron (NM_001304275, intron 1 of 23)	220	NM_005312	RAPGEF1	C3G|GRF2	Rap guanine nucleotide exchange factor 1	protein-coding
chr7	156949743	156949849	+	13.4	promoter-TSS (NM_138400)	73	NM_138400	NOM1	C7orf3|PPP1R113|SGD1	nucleolar protein with MIF4G domain 1	protein-coding
chr7	5533074	5533180	+	13.4	Intergenic	-2526	NM_001101	ACTB	BRWS1|PS1TP5BP1	actin beta	protein-coding
chr5	179821082	179821188	+	13.4	exon (NM_003900, exon 1 of 8)	293	NM_003900	SQSTM1	A170|DMRV|FTDALS3|NADGP|OSIL|PDB3|ZIP3|p60|p62|p62B	sequestosome 1	protein-coding
chr1	67833511	67833617	+	13.4	promoter-TSS (NM_018841)	-92	NM_018841	GNG12	-	G protein subunit gamma 12	protein-coding
chr17	74758830	74758936	+	13.4	intron (NM_004252, intron 1 of 5)	10270	NR_037409	MIR3615	mir-3615	microRNA 3615	ncRNA
chr22	38300518	38300624	+	13.4	intron (NM_001289912, intron 9 of 14)	16837	NM_001894	CSNK1E	CKIepsilon|HCKIE	casein kinase 1 epsilon	protein-coding
chr21	41879299	41879405	+	13.4	exon (NM_001040424, exon 1 of 24)	130	NM_022115	PRDM15	C21orf83|PFM15|ZNF298	PR/SET domain 15	protein-coding
chr21	29025025	29025131	+	13.4	intron (NM_001001992, intron 1 of 17)	461	NM_006447	USP16	UBP-M|UBPM	ubiquitin specific peptidase 16	protein-coding
chr5	177454645	177454751	+	13.4	intron (NM_030567, intron 2 of 3)	6373	NM_030567	PRR7	-	proline rich 7, synaptic	protein-coding
chr3	12556888	12556994	+	13.4	promoter-TSS (NM_014160)	-73	NM_014160	MKRN2	HSPC070|RNF62	makorin ring finger protein 2	protein-coding
chr1	178488242	178488348	+	13.4	Intergenic	-24782	NM_032126	TEX35	C1orf49|TSC24	testis expressed 35	protein-coding
chr17	75047061	75047167	+	13.4	promoter-TSS (NM_015353)	-70	NM_015353	KCTD2	-	potassium channel tetramerization domain containing 2	protein-coding
chr1	212285487	212285593	+	13.4	promoter-TSS (NR_125984)	3	NM_006243	PPP2R5A	B56A|PR61A	protein phosphatase 2 regulatory subunit B'alpha	protein-coding
chr11	65315604	65315710	+	13.4	intron (NM_006779, intron 1 of 1)	839	NM_006779	CDC42EP2	BORG1|CEP2	CDC42 effector protein 2	protein-coding
chr6	2989087	2989193	+	13.4	intron (NR_026856, intron 1 of 2)	1173	NM_207495	LINC01011	-	long intergenic non-protein coding RNA 1011	ncRNA
chr10	133161437	133161543	+	13.4	intron (NM_152643, intron 1 of 29)	1036	NM_152643	KNDC1	C10orf23|RASGEF2|bB439H18.3	kinase non-catalytic C-lobe domain containing 1	protein-coding
chr17	58531364	58531470	+	13.4	intron (NM_001198713, intron 1 of 11)	667	NM_004574	2019-09-04	ARTS|BRADEION|CE5B3|H5|MART|PNUTL2|SEP4|hCDCREL-2|hucep-7	septin 4	protein-coding
chr3	124034213	124034319	+	13.4	Intergenic	-42096	NM_017578	ROPN1	CT91|ODF6|RHPNAP1|ROPN1A|ropporin	rhophilin associated tail protein 1	protein-coding
chr3	12869279	12869385	+	13.4	Intergenic	15879	NR_136189	LINC02022	-	long intergenic non-protein coding RNA 2022	ncRNA
chr3	149086657	149086763	+	13.4	promoter-TSS (NM_003071)	-156	NM_003071	HLTF	HIP116|HIP116A|HLTF1|RNF80|SMARCA3|SNF2L3|ZBU1	helicase like transcription factor	protein-coding
chr21	45510233	45510339	+	13.4	intron (NM_130444, intron 40 of 41)	24342	NM_003056	SLC19A1	CHMD|FOLT|IFC1|REFC|RFC1	solute carrier family 19 member 1	protein-coding
chr7	1272287	1272393	+	13.4	Intergenic	39322	NM_001080461	UNCX	UNCX4.1	UNC homeobox	protein-coding
chr17	79425537	79425643	+	13.4	intron (NM_001082575, intron 2 of 14)	90558	NM_001025448	RBFOX3	FOX-3|FOX3|HRNBP3|NEUN	RNA binding protein, fox-1 homolog 3	protein-coding
chr19	14443303	14443409	+	13.4	intron (NM_213560, intron 2 of 21)	3082	NM_002741	PKN1	DBK|PAK-1|PAK1|PKN|PKN-ALPHA|PRK1|PRKCL1	protein kinase N1	protein-coding
chr4	2469495	2469601	+	13.4	promoter-TSS (NM_001185009)	95	NM_002938	RNF4	RES4-26|SLX5|SNURF	ring finger protein 4	protein-coding
chr15	90002113	90002219	+	13.4	intron (NM_198526, intron 1 of 4)	675	NM_198526	ZNF710	-	zinc finger protein 710	protein-coding
chr17	46193531	46193637	+	13.4	promoter-TSS (NM_001193466)	11	NR_034172	KANSL1-AS1	-	KANSL1 antisense RNA 1	ncRNA
chr16	89167500	89167606	+	13.4	intron (NR_046200, intron 2 of 2)	1170	NR_046200	LINC02138	-	long intergenic non-protein coding RNA 2138	ncRNA
chr4	8238611	8238717	+	13.4	intron (NR_134639, intron 14 of 14)	-31101	NM_053044	HTRA3	Prsp|Tasp	HtrA serine peptidase 3	protein-coding
chr7	135170971	135171077	+	13.4	promoter-TSS (NM_001305629)	-198	NM_024033	C7orf49	MRI|MRI-2	chromosome 7 open reading frame 49	protein-coding
chr9	136728140	136728246	+	13.4	promoter-TSS (NR_024542)	-9	NR_003672	SNHG7	NCRNA00061	small nucleolar RNA host gene 7	ncRNA
chr19	49500720	49500826	+	13.4	promoter-TSS (NR_029703)	95	NR_029703	MIR150	MIRN150|miRNA150|mir-150	microRNA 150	ncRNA
chr11	119692007	119692113	+	13.4	intron (NM_203286, intron 1 of 5)	36665	NM_002855	NECTIN1	CD111|CLPED1|ED4|HIgR|HV1S|HVEC|OFC7|PRR|PRR1|PVRL1|PVRR|PVRR1|SK-12|nectin-1	nectin cell adhesion molecule 1	protein-coding
chr5	57173544	57173650	+	13.4	promoter-TSS (NM_001203246)	-351	NM_022913	GPBP1	GPBP|SSH6|VASCULIN	GC-rich promoter binding protein 1	protein-coding
chr1	2041698	2041804	+	13.4	Intergenic	8319	NR_135509	LOC105378591	-	uncharacterized LOC105378591	ncRNA
chr17	2023945	2024051	+	13.4	intron (NM_178568, intron 1 of 1)	1347	NM_178568	RTN4RL1	NGRH2|NgR3	reticulon 4 receptor like 1	protein-coding
chr20	17641057	17641163	+	13.4	intron (NM_001042576, intron 6 of 25)	41173	NM_004587	RRBP1	ES/130|ES130|RRp|hES	ribosome binding protein 1	protein-coding
chr1	228096844	228096950	+	13.4	promoter-TSS (NR_037415)	-366	NR_037415	MIR3620	mir-3620	microRNA 3620	ncRNA
chr4	3075290	3075396	+	13.4	promoter-TSS (NR_045414)	662	NM_002111	HTT	HD|IT15	huntingtin	protein-coding
chr2	237692408	237692514	+	13.4	exon (NM_001137552, exon 1 of 11)	297	NM_004735	LRRFIP1	FLAP-1|FLAP1|FLIIAP1|GCF-2|GCF2|HUFI-1|TRIP	LRR binding FLII interacting protein 1	protein-coding
chr18	35972479	35972585	+	13.4	promoter-TSS (NM_001201474)	-93	NM_031446	C18orf21	HsT3108|PNAS-124|PNAS-131|XTP13	chromosome 18 open reading frame 21	protein-coding
chr1	151189946	151190052	+	13.4	intron (NM_001271088, intron 1 of 5)	214	NM_005997	VPS72	CFL1|Swc2|TCFL1|YL-1|YL1	vacuolar protein sorting 72 homolog	protein-coding
chr17	75012630	75012736	+	13.4	promoter-TSS (NM_001303265)	19	NM_001545	MRPL58	DS-1|DS1|ICT1|MRP-L58	mitochondrial ribosomal protein L58	protein-coding
chr6	150419245	150419351	+	13.4	Intergenic	50406	NM_203395	IYD	C6orf71|DEHAL1|IYD-1|TDH4	iodotyrosine deiodinase	protein-coding
chr22	38435963	38436069	+	13.4	intron (NM_152868, intron 1 of 1)	8012	NM_004981	KCNJ4	HIR|HIRK2|HRK1|IRK-3|IRK3|Kir2.3	potassium voltage-gated channel subfamily J member 4	protein-coding
chr12	132686902	132687008	+	13.4	promoter-TSS (NM_018663)	569	NM_006231	POLE	CRCS12|FILS|POLE1	DNA polymerase epsilon, catalytic subunit	protein-coding
chr14	91253159	91253265	+	13.4	intron (NM_003485, intron 1 of 1)	668	NM_003485	GPR68	AI2A6|GPR12A|OGR1	G protein-coupled receptor 68	protein-coding
chr17	81004410	81004516	+	13.4	Intergenic	12622	NM_024591	CHMP6	VPS20	charged multivesicular body protein 6	protein-coding
chr15	99732987	99733093	+	13.4	intron (NM_152449, intron 1 of 5)	345	NM_152449	LYSMD4	-	LysM domain containing 4	protein-coding
chr3	23946300	23946406	+	13.4	intron (NM_001145425, intron 1 of 7)	232	NM_005126	NR1D2	BD73|EAR-1R|RVR	nuclear receptor subfamily 1 group D member 2	protein-coding
chr12	1530006	1530112	+	13.4	Intergenic	29568	NR_028415	LINC00942	-	long intergenic non-protein coding RNA 942	ncRNA
chr16	29963239	29963345	+	13.4	exon (NM_001083613, exon 2 of 6)	1262	NM_194280	TMEM219	IGFBP-3R	transmembrane protein 219	protein-coding
chr3	33096806	33096912	+	13.4	promoter-TSS (NM_001136238)	-27	NM_000404	GLB1	EBP|ELNR1|MPS4B	galactosidase beta 1	protein-coding
chr18	21242155	21242261	+	13.4	promoter-TSS (NM_001142966)	-34	NM_024935	GREB1L	C18orf6|KIAA1772	growth regulation by estrogen in breast cancer 1 like	protein-coding
chr22	21652905	21653011	+	13.4	promoter-TSS (NR_030622)	-23	NR_030622	MIR301B	MIRN301B|mir-301b	microRNA 301b	ncRNA
chr6	42710275	42710381	+	13.4	intron (NM_000322, intron 1 of 2)	12292	NM_000322	PRPH2	AOFMD|AVMD|CACD2|DS|MDBS1|PRPH|RDS|RP7|TSPAN22|rd2	peripherin 2	protein-coding
chr1	97920617	97920723	+	13.4	intron (NM_000110, intron 1 of 22)	389	NM_000110	DPYD	DHP|DHPDHASE|DPD	dihydropyrimidine dehydrogenase	protein-coding
chr17	67244967	67245073	+	13.4	non-coding (NR_136398, exon 1 of 4)	183	NM_014877	HELZ	DHRC|DRHC|HUMORF5	helicase with zinc finger	protein-coding
chr2	62196733	62196839	+	13.4	intron (NM_006577, intron 1 of 1)	659	NM_006577	B3GNT2	3-Gn-T1|3-Gn-T2|B3GN-T2|B3GNT|B3GNT-2|B3GNT1|BETA3GNT|BGNT2|BGnT-2|beta-1|beta3Gn-T1|beta3Gn-T2	UDP-GlcNAc:betaGal beta-1,3-N-acetylglucosaminyltransferase 2	protein-coding
chr10	102394407	102394513	+	13.4	promoter-TSS (NM_001077494)	-118	NM_002502	NFKB2	CVID10|H2TF1|LYT-10|LYT10|NF-kB2|p100|p49/p100|p52	nuclear factor kappa B subunit 2	protein-coding
chr6	139374758	139374864	+	13.4	promoter-TSS (NM_001168389)	-161	NM_006079	CITED2	ASD8|MRG-1|MRG1|P35SRJ|VSD2	Cbp/p300 interacting transactivator with Glu/Asp rich carboxy-terminal domain 2	protein-coding
chr1	202311899	202312005	+	13.4	intron (NM_001017404, intron 14 of 15)	30014	NM_014176	UBE2T	FANCT|HSPC150|PIG50	ubiquitin conjugating enzyme E2 T	protein-coding
chr6	157823770	157823876	+	13.4	intron (NM_016224, intron 1 of 17)	652	NM_016224	SNX9	SDP1|SH3PX1|SH3PXD3A|WISP	sorting nexin 9	protein-coding
chr10	5648626	5648732	+	13.4	intron (NR_037164, intron 4 of 6)	17916	NM_024701	ASB13	-	ankyrin repeat and SOCS box containing 13	protein-coding
chr17	1312913	1313019	+	13.4	Intergenic	33303	NM_172367	TUSC5	DSPB1|IFITMD3|LOST1	tumor suppressor candidate 5	protein-coding
chr3	101676968	101677074	+	13.4	non-coding (NR_024407, exon 1 of 1)	123	NM_014415	ZBTB11	ZNF-U69274|ZNF913	zinc finger and BTB domain containing 11	protein-coding
chr13	80341479	80341585	+	13.4	promoter-TSS (NM_005842)	-417	NM_005842	SPRY2	IGAN3|hSPRY2	sprouty RTK signaling antagonist 2	protein-coding
chrX	153489047	153489153	+	13.4	intron (NR_073156, intron 1 of 12)	-5789	NM_001711	BGN	DSPG1|MRLS|PG-S1|PGI|SEMDX|SLRR1A	biglycan	protein-coding
chr22	43955436	43955542	+	13.4	5' UTR (NM_015380, exon 1 of 15)	108	NM_015380	SAMM50	CGI-51|OMP85|SAM50|TOB55|TRG-3|YNL026W	SAMM50 sorting and assembly machinery component	protein-coding
chr17	18258359	18258465	+	13.4	intron (NM_002018, intron 1 of 29)	144	NM_002018	FLII	FLI|FLIL|Fli1	FLII, actin remodeling protein	protein-coding
chr5	180133218	180133324	+	13.4	intron (NM_175062, intron 4 of 13)	-61153	NM_018434	RNF130	G1RZFP|GOLIATH|GP	ring finger protein 130	protein-coding
chr8	73878387	73878493	+	13.4	intron (NM_001001481, intron 1 of 6)	470	NM_018299	UBE2W	UBC-16|UBC16	ubiquitin conjugating enzyme E2 W	protein-coding
chr2	1605812	1605918	+	13.4	Intergenic	138682	NM_012293	PXDN	COPOA|D2S448|D2S448E|MG50|PRG2|PXN|VPO	peroxidasin	protein-coding
chr16	88785199	88785305	+	13.4	promoter-TSS (NM_001142864)	-32	NM_001142864	PIEZO1	DHS|FAM38A|LMPH3|Mib	piezo type mechanosensitive ion channel component 1	protein-coding
chr15	65869176	65869282	+	13.4	promoter-TSS (NM_001206836)	-230	NM_004663	RAB11A	YL8	RAB11A, member RAS oncogene family	protein-coding
chr15	84819532	84819638	+	13.4	intron (NM_020778, intron 1 of 13)	2905	NM_020778	ALPK3	MAK|MIDORI	alpha kinase 3	protein-coding
chr22	35541264	35541370	+	13.4	promoter-TSS (NM_014310)	12	NM_014310	RASD2	MGC:4834|Rhes|TEM2	RASD family member 2	protein-coding
chr7	157620752	157620858	+	13.4	intron (NM_130843, intron 14 of 21)	-46383	NR_029689	MIR153-2	MIRN153-2|mir-153-2	microRNA 153-2	ncRNA
chr17	51153515	51153621	+	13.4	promoter-TSS (NM_000269)	9	NM_000269	NME1	AWD|GAAD|NB|NBS|NDKA|NDPK-A|NDPKA|NM23|NM23-H1	NME/NM23 nucleoside diphosphate kinase 1	protein-coding
chr1	201361473	201361579	+	13.4	intron (NM_001001430, intron 13 of 15)	16174	NM_000364	TNNT2	CMD1D|CMH2|CMPD2|LVNC6|RCM3|TnTC|cTnT	troponin T2, cardiac type	protein-coding
chr19	45492884	45492990	+	13.4	intron (NM_206900, intron 4 of 9)	308	NM_005619	RTN2	NSP2|NSPL1|NSPLI|SPG12	reticulon 2	protein-coding
chr17	1998469	1998575	+	13.4	intron (NM_178568, intron 1 of 1)	-19194	NR_135642	LOC105371485	-	uncharacterized LOC105371485	ncRNA
chr1	54488223	54488329	+	13.4	Intergenic	-59858	NM_015547	ACOT11	BFIT|STARD14|THEA|THEM1	acyl-CoA thioesterase 11	protein-coding
chr1	223701137	223701243	+	13.4	promoter-TSS (NM_001146068)	-403	NM_001748	CAPN2	CANP2|CANPL2|CANPml|mCANP	calpain 2	protein-coding
chr17	1180390	1180496	+	13.4	promoter-TSS (NM_021962)	-469	NM_001092	ABR	MDB	active BCR-related	protein-coding
chr21	44914341	44914447	+	13.4	intron (NM_001127491, intron 1 of 15)	6568	NM_000211	ITGB2	CD18|LAD|LCAMB|LFA-1|MAC-1|MF17|MFI7	integrin subunit beta 2	protein-coding
chr18	36296992	36297098	+	13.4	promoter-TSS (NM_001281739)	-651	NM_025135	FHOD3	FHOS2|Formactin2	formin homology 2 domain containing 3	protein-coding
chr19	35643453	35643559	+	13.4	exon (NM_001300974, exon 4 of 6)	1769	NM_014209	ETV2	ER71|ETSRP71	ETS variant 2	protein-coding
chr16	30875091	30875197	+	13.4	promoter-TSS (NR_110940)	179	NR_039744	MIR4519	-	microRNA 4519	ncRNA
chr19	3985304	3985410	+	13.4	intron (NM_001961, intron 1 of 14)	106	NM_001961	EEF2	EEF-2|EF-2|EF2|SCA26	eukaryotic translation elongation factor 2	protein-coding
chr1	52056542	52056648	+	13.4	promoter-TSS (NM_015913)	410	NM_152265	BTF3L4	-	basic transcription factor 3 like 4	protein-coding
chr7	43113489	43113595	+	13.4	intron (NM_001287059, intron 1 of 27)	943	NM_015052	HECW1	NEDL1	HECT, C2 and WW domain containing E3 ubiquitin protein ligase 1	protein-coding
chr19	45079190	45079296	+	13.4	promoter-TSS (NM_001319054)	-17	NM_024707	GEMIN7	SIP3	gem nuclear organelle associated protein 7	protein-coding
chr6	157323524	157323630	+	13.4	5' UTR (NM_018452, exon 1 of 4)	682	NM_018452	TMEM242	BM033|C6orf35	transmembrane protein 242	protein-coding
chr3	129027387	129027493	+	13.4	intron (NM_024768, intron 2 of 7)	25811	NM_024768	EFCC1	C3orf73|CCDC48	EF-hand and coiled-coil domain containing 1	protein-coding
chr1	28669038	28669144	+	13.4	intron (NM_024482, intron 1 of 9)	363	NM_006582	GMEB1	P96PIF|PIF96	glucocorticoid modulatory element binding protein 1	protein-coding
chr1	2310557	2310663	+	13.4	TTS (NM_003036)	42051	NM_001127577	LOC100129534	-	small nuclear ribonucleoprotein polypeptide N pseudogene	pseudo
chr10	44959441	44959547	+	13.4	promoter-TSS (NM_032023)	195	NR_033842	TMEM72-AS1	-	TMEM72 antisense RNA 1	ncRNA
chr1	224435025	224435131	+	13.4	promoter-TSS (NM_025160)	183	NM_152495	CNIH3	CNIH-3	cornichon family AMPA receptor auxiliary protein 3	protein-coding
chr8	144853071	144853177	+	13.4	promoter-TSS (NM_001081004)	-57	NM_014066	COMMD5	HCARG|HT002	COMM domain containing 5	protein-coding
chr1	181089404	181089510	+	13.4	exon (NM_016545, exon 1 of 1)	955	NM_016545	IER5	SBBI48	immediate early response 5	protein-coding
chr1	1001904	1002010	+	13.4	Intergenic	-1785	NM_021170	HES4	bHLHb42	hes family bHLH transcription factor 4	protein-coding
chr7	156640783	156640889	+	13.4	promoter-TSS (NM_001184996)	89	NM_030936	RNF32	FKSG33|HSD15|LMBR2	ring finger protein 32	protein-coding
chr22	41620986	41621092	+	13.4	promoter-TSS (NM_015704)	18	NM_015704	DESI1	D15Wsu75e|DESI2|DJ347H13.4|DeSI-1|FAM152B|PPPDE2	desumoylating isopeptidase 1	protein-coding
chr3	53045687	53045793	+	13.4	intron (NM_016329, intron 1 of 20)	333	NM_016329	SFMBT1	RU1|SFMBT|hSFMBT	Scm-like with four mbt domains 1	protein-coding
chr7	155922187	155922293	+	13.4	Intergenic	-38979	NM_001291913	LOC389602	-	uncharacterized LOC389602	protein-coding
chr22	20964891	20964997	+	13.4	promoter-TSS (NM_001018060)	-186	NM_144704	AIFM3	AIFL	apoptosis inducing factor, mitochondria associated 3	protein-coding
chr1	201451202	201451308	+	13.4	Intergenic	17916	NM_012396	PHLDA3	TIH1	pleckstrin homology like domain family A member 3	protein-coding
chr1	25874736	25874842	+	13.4	Intergenic	-3536	NM_178422	PAQR7	MPRA|PGLP|mSR	progestin and adipoQ receptor family member 7	protein-coding
chr22	17194330	17194436	+	13.4	intron (NM_001282225, intron 4 of 9)	5400	NM_017424	CECR1	ADA2|ADGF|IDGFL|PAN|SNEDS	cat eye syndrome chromosome region, candidate 1	protein-coding
chr11	63768213	63768319	+	13.4	intron (NM_001144936, intron 1 of 4)	375	NM_001144936	C11orf95	-	chromosome 11 open reading frame 95	protein-coding
chr16	30011612	30011718	+	13.4	promoter-TSS (NM_003586)	-244	NM_003586	DOC2A	Doc2	double C2 domain alpha	protein-coding
chr5	178131105	178131211	+	13.4	intron (NM_022762, intron 1 of 10)	197	NM_022762	RMND5B	GID2|GID2B	required for meiotic nuclear division 5 homolog B	protein-coding
chr1	242523972	242524078	+	13.4	intron (NM_152666, intron 2 of 10)	671	NM_152666	PLD5	PLDC	phospholipase D family member 5	protein-coding
chr12	47759346	47759452	+	13.4	promoter-TSS (NM_001098531)	-293	NM_006105	RAPGEF3	CAMP-GEFI|EPAC|EPAC1|HSU79275|bcm910	Rap guanine nucleotide exchange factor 3	protein-coding
chr10	132805635	132805741	+	13.4	Intergenic	-19655	NM_177400	NKX6-2	GTX|NKX6.2|NKX6B	NK6 homeobox 2	protein-coding
chr20	62805211	62805317	+	13.4	intron (NM_007346, intron 1 of 6)	323	NR_102430	OGFR-AS1	-	OGFR antisense RNA 1	ncRNA
chr22	38429710	38429816	+	13.4	intron (NM_152868, intron 1 of 1)	14265	NM_004981	KCNJ4	HIR|HIRK2|HRK1|IRK-3|IRK3|Kir2.3	potassium voltage-gated channel subfamily J member 4	protein-coding
chr1	226939857	226939963	+	13.4	promoter-TSS (NM_020247)	-327	NM_020247	COQ8A	ADCK3|ARCA2|CABC1|COQ10D4|COQ8|SCAR9	coenzyme Q8A	protein-coding
chr3	49022220	49022326	+	13.4	intron (NM_199069, intron 1 of 4)	632	NM_199069	NDUFAF3	2P1|C3orf60|E3-3	NADH:ubiquinone oxidoreductase complex assembly factor 3	protein-coding
chr9	127785573	127785679	+	13.4	promoter-TSS (NM_001261)	-207	NR_039767	MIR3960	-	microRNA 3960	ncRNA
chr11	46278615	46278721	+	13.4	intron (NM_052854, intron 1 of 11)	1030	NM_052854	CREB3L1	OASIS	cAMP responsive element binding protein 3 like 1	protein-coding
chr16	29888424	29888530	+	13.4	intron (NM_001114100, intron 4 of 15)	10787	NM_012410	SEZ6L2	BSRPA|PSK-1	seizure related 6 homolog like 2	protein-coding
chr22	36331915	36332021	+	13.4	intron (NM_002473, intron 3 of 40)	-45061	NR_106877	MIR6819	hsa-mir-6819	microRNA 6819	ncRNA
chr3	42654941	42655047	+	13.4	promoter-TSS (NR_125400)	-606	NR_125400	LOC101928323	-	uncharacterized LOC101928323	ncRNA
chr22	30573715	30573821	+	13.4	promoter-TSS (NM_001318105)	819	NM_004861	GAL3ST1	CST	galactose-3-O-sulfotransferase 1	protein-coding
chr17	80220632	80220738	+	13.4	promoter-TSS (NM_000199)	284	NM_173626	SLC26A11	-	solute carrier family 26 member 11	protein-coding
chr12	122203873	122203979	+	13.4	TTS (NM_152759)	245	NM_030765	B3GNT4	B3GN-T4|beta3Gn-T4	UDP-GlcNAc:betaGal beta-1,3-N-acetylglucosaminyltransferase 4	protein-coding
chr17	57085382	57085488	+	13.4	promoter-TSS (NM_001242903)	243	NM_003488	AKAP1	AKAP|AKAP121|AKAP149|AKAP84|D-AKAP1|PPP1R43|PRKA1|SAKAP84|TDRD17	A-kinase anchoring protein 1	protein-coding
chr6	1389593	1389699	+	13.4	promoter-TSS (NM_001452)	-188	NM_001452	FOXF2	FKHL6|FREAC-2|FREAC2	forkhead box F2	protein-coding
chr20	37095702	37095808	+	13.4	intron (NM_183404, intron 1 of 20)	460	NM_002895	RBL1	CP107|PRB1|p107	RB transcriptional corepressor like 1	protein-coding
chr5	132228202	132228308	+	13.4	promoter-TSS (NM_001142598)	-392	NM_004199	P4HA2	MYP25	prolyl 4-hydroxylase subunit alpha 2	protein-coding
chr15	83208123	83208229	+	13.4	promoter-TSS (NM_016073)	-158	NM_016073	HDGFRP3	CGI-142|HDGF-2|HDGF2|HRP-3	hepatoma-derived growth factor, related protein 3	protein-coding
chr22	49936149	49936255	+	13.4	Intergenic	17572	NM_024324	CRELD2	-	cysteine rich with EGF like domains 2	protein-coding
chr1	32775369	32775475	+	13.4	TTS (NM_020888)	9788	NM_020888	KIAA1522	-	KIAA1522	protein-coding
chr21	43789433	43789539	+	13.4	promoter-TSS (NM_003683)	-51	NM_003683	RRP1	D21S2056E|NNP-1|NOP52|RRP1A	ribosomal RNA processing 1	protein-coding
chr8	53880268	53880374	+	13.4	promoter-TSS (NR_104578)	-551	NM_003702	RGS20	RGSZ1|ZGAP1|g(z)GAP|gz-GAP	regulator of G-protein signaling 20	protein-coding
chr15	101488398	101488504	+	13.4	intron (NM_138322, intron 1 of 9)	1533	NM_002570	PCSK6	PACE4|SPC4	proprotein convertase subtilisin/kexin type 6	protein-coding
chr17	46192562	46192668	+	13.4	promoter-TSS (NR_034172)	185	NM_015443	KANSL1	CENP-36|KDVS|KIAA1267|MSL1v1|NSL1|hMSL1v1	KAT8 regulatory NSL complex subunit 1	protein-coding
chr21	45055020	45055126	+	13.4	Intergenic	18138	NM_032653	SSR4P1	C21orf122|PRED57|PRED90	signal sequence receptor subunit 4 pseudogene 1	pseudo
chr1	182839553	182839659	+	13.4	intron (NM_001357, intron 1 of 27)	302	NM_001357	DHX9	DDX9|LKP|NDH2|NDHII|RHA	DExH-box helicase 9	protein-coding
chr3	69386228	69386334	+	13.4	promoter-TSS (NM_015123)	23	NM_015123	FRMD4B	6030440G05Rik|GRSP1	FERM domain containing 4B	protein-coding
chr1	236795495	236795601	+	13.4	5' UTR (NM_000254, exon 1 of 33)	267	NM_000254	MTR	HMAG|MS|cblG	5-methyltetrahydrofolate-homocysteine methyltransferase	protein-coding
chr1	210329290	210329396	+	13.4	promoter-TSS (NM_001170580)	47	NM_018194	HHAT	MART2|SKI1|Skn	hedgehog acyltransferase	protein-coding
chr1	32014408	32014514	+	13.4	intron (NM_001271878, intron 1 of 7)	767	NM_006559	KHDRBS1	Sam68|p62|p68	KH RNA binding domain containing, signal transduction associated 1	protein-coding
chr2	238241457	238241563	+	13.4	Intergenic	-1386	NM_018645	HES6	C-HAIRY1|HES-6|bHLHb41|bHLHc23	hes family bHLH transcription factor 6	protein-coding
chr19	13847387	13847493	+	13.4	Intergenic	-10781	NR_029495	MIR23A	MIRN23A|hsa-mir-23a|miRNA23A|mir-23a	microRNA 23a	ncRNA
chr1	32741610	32741716	+	13.4	promoter-TSS (NM_020888)	-248	NM_020888	KIAA1522	-	KIAA1522	protein-coding
chr6	117602373	117602479	+	13.4	5' UTR (NM_020399, exon 1 of 9)	116	NM_020399	GOPC	CAL|FIG|GOPC1|PIST|dJ94G16.2	golgi associated PDZ and coiled-coil motif containing	protein-coding
chr1	2688080	2688186	+	13.4	intron (NM_001242672, intron 4 of 6)	-55091	NM_033467	MMEL1	MMEL2|NEP2|NEPII|NL1|NL2|SEP	membrane metalloendopeptidase like 1	protein-coding
chr22	37198843	37198949	+	13.4	Intergenic	-10606	NM_031910	C1QTNF6	CTFP6|CTRP6|ZACRP6	C1q and tumor necrosis factor related protein 6	protein-coding
chr19	9936620	9936726	+	13.4	promoter-TSS (NM_058164)	-121	NM_058164	OLFM2	NOE2|NOELIN2|NOELIN2_V1|OlfC	olfactomedin 2	protein-coding
chr15	101536551	101536657	+	13.4	Intergenic	-46620	NM_002570	PCSK6	PACE4|SPC4	proprotein convertase subtilisin/kexin type 6	protein-coding
chr17	15944664	15944770	+	13.4	promoter-TSS (NM_000676)	-200	NM_000676	ADORA2B	ADORA2	adenosine A2b receptor	protein-coding
chr5	176626533	176626639	+	13.4	intron (NM_001318036, intron 2 of 4)	2914	NR_036239	MIR4281	-	microRNA 4281	ncRNA
chr19	55258302	55258408	+	13.4	intron (NM_014931, intron 1 of 23)	315	NM_014931	PPP6R1	KIAA1115|PP6R1|SAP190|SAPS1	protein phosphatase 6 regulatory subunit 1	protein-coding
chr1	65147899	65148005	+	13.4	promoter-TSS (NM_013410)	122	NM_013410	AK4	AK 4|AK3|AK3L1|AK3L2	adenylate kinase 4	protein-coding
chr18	37537892	37537998	+	13.4	intron (NM_001025087, intron 1 of 12)	28092	NM_020180	CELF4	BRUNOL4|CELF-4	CUGBP, Elav-like family member 4	protein-coding
chr17	81683621	81683727	+	13.4	promoter-TSS (NM_004712)	39	NM_001040025	ARL16	-	ADP ribosylation factor like GTPase 16	protein-coding
chr17	17681173	17681279	+	13.4	promoter-TSS (NM_030665)	-247	NM_030665	RAI1	SMCR|SMS	retinoic acid induced 1	protein-coding
chr13	94596131	94596237	+	13.4	promoter-TSS (NM_001304430)	91	NM_014305	TGDS	CATMANS|SDR2E1|TDPGD	TDP-glucose 4,6-dehydratase	protein-coding
chr1	151513183	151513289	+	13.4	intron (NM_020770, intron 1 of 20)	1850	NM_020770	CGN	-	cingulin	protein-coding
chr22	22198856	22198962	+	13.4	Intergenic	-45871	NM_007128	VPREB1	CD179a|IGI|IGVPB|VPREB	pre-B lymphocyte 1	protein-coding
chr1	235866685	235866791	+	13.4	intron (NM_001301365, intron 1 of 52)	189	NM_000081	LYST	CHS|CHS1	lysosomal trafficking regulator	protein-coding
chr14	74239601	74239707	+	13.4	exon (NM_182894, exon 1 of 5)	182	NM_182894	VSX2	CHX10|HOX10|MCOP2|MCOPCB3|RET1	visual system homeobox 2	protein-coding
chrX	72018685	72018791	+	13.4	intron (NM_001013627, intron 1 of 7)	-25671	NR_002309	RPS26P11	RPS26L1|RPS26_22_1784|bA366E13.1	ribosomal protein S26 pseudogene 11	pseudo
chr17	82586346	82586452	+	13.4	intron (NM_004514, intron 7 of 8)	62136	NM_019613	WDR45B	WDR45L|WIPI-3|WIPI3	WD repeat domain 45B	protein-coding
chr3	45689492	45689598	+	13.4	promoter-TSS (NR_033947)	304	NM_014016	SACM1L	SAC1	SAC1 suppressor of actin mutations 1-like (yeast)	protein-coding
chr1	220748737	220748843	+	13.4	exon (NM_001317338, exon 1 of 8)	544	NM_017898	2019-03-02	MOSC2	mitochondrial amidoxime reducing component 2	protein-coding
chr13	94712164	94712270	+	13.4	promoter-TSS (NR_046514)	326	NM_007084	SOX21	SOX25	SRY-box 21	protein-coding
chr1	31181837	31181943	+	13.4	exon (NM_024522, exon 6 of 7)	57997	NM_024522	NKAIN1	FAM77C	Sodium/potassium transporting ATPase interacting 1	protein-coding
chr21	25639475	25639581	+	13.4	non-coding (NR_072999, exon 1 of 10)	246	NM_021219	JAM2	C21orf43|CD322|JAM-B|JAMB|PRO245|VE-JAM|VEJAM	junctional adhesion molecule 2	protein-coding
chr13	99991142	99991248	+	13.4	Intergenic	6714	NR_047483	LINC00554	-	long intergenic non-protein coding RNA 554	ncRNA
chr1	224503664	224503770	+	13.4	intron (NM_001322302, intron 2 of 6)	68822	NM_152495	CNIH3	CNIH-3	cornichon family AMPA receptor auxiliary protein 3	protein-coding
chr1	29237861	29237967	+	13.4	intron (NM_133178, intron 1 of 29)	1398	NM_005704	PTPRU	FMI|PCP-2|PTP|PTP-J|PTP-PI|PTP-RO|PTPPSI|PTPRO|PTPU2|R-PTP-PSI|R-PTP-U|hPTP-J	protein tyrosine phosphatase, receptor type U	protein-coding
chr20	57734889	57734995	+	13.4	Intergenic	-23406	NM_020182	PMEPA1	STAG1|TMEPAI	prostate transmembrane protein, androgen induced 1	protein-coding
chr5	176863565	176863671	+	13.4	intron (NM_133369, intron 2 of 14)	35714	NM_002115	HK3	HKIII|HXK3	hexokinase 3	protein-coding
chr19	13865570	13865676	+	13.4	Intergenic	-9076	NR_029613	MIR181C	MIRN181C|mir-181c	microRNA 181c	ncRNA
chr5	149961098	149961204	+	13.4	intron (NM_000112, intron 1 of 2)	414	NM_000112	SLC26A2	D5S1708|DTD|DTDST|EDM4|MST153|MSTP157	solute carrier family 26 member 2	protein-coding
chr17	19237610	19237716	+	13.4	intron (NM_001102664, intron 1 of 7)	286	NM_014964	EPN2	EHB21	epsin 2	protein-coding
chr21	42974806	42974912	+	13.4	intron (NM_004571, intron 1 of 10)	349	NM_004571	PKNOX1	PREP1|pkonx1c	PBX/knotted 1 homeobox 1	protein-coding
chr9	136661706	136661812	+	13.4	intron (NR_046367, intron 1 of 9)	-1168	NM_016215	EGFL7	NEU1|VE-STATIN|ZNEU1	EGF like domain multiple 7	protein-coding
chr17	81959887	81959993	+	13.4	intron (NM_178493, intron 1 of 10)	1241	NM_178493	NOTUM	hNOTUM	NOTUM, palmitoleoyl-protein carboxylesterase	protein-coding
chr3	47782161	47782267	+	13.4	promoter-TSS (NM_003074)	-299	NM_003074	SMARCC1	BAF155|CRACC1|Rsc8|SRG3|SWI3	SWI/SNF related, matrix associated, actin dependent regulator of chromatin subfamily c member 1	protein-coding
chr17	75240779	75240885	+	13.4	exon (NM_001291641, exon 12 of 18)	20829	NM_014001	GGA3	-	golgi associated, gamma adaptin ear containing, ARF binding protein 3	protein-coding
chr15	68229507	68229613	+	13.4	exon (NM_017882, exon 1 of 7)	182	NM_017882	CLN6	CLN4A|HsT18960|nclf	ceroid-lipofuscinosis, neuronal 6, late infantile, variant	protein-coding
chr17	16470605	16470711	+	13.4	TTS (NR_027171)	21533	NM_207387	LRRC75A	C17orf76|FAM211A	leucine rich repeat containing 75A	protein-coding
chr1	224330340	224330446	+	13.4	promoter-TSS (NM_001243146)	-204	NM_002533	NVL	NVL2	nuclear VCP-like	protein-coding
chr6	20403348	20403454	+	13.4	promoter-TSS (NM_001243076)	-278	NM_001949	E2F3	E2F-3	E2F transcription factor 3	protein-coding
chr17	75036544	75036650	+	13.4	intron (NR_110835, intron 3 of 7)	4030	NM_015353	KCTD2	-	potassium channel tetramerization domain containing 2	protein-coding
chr3	49171180	49171286	+	13.4	promoter-TSS (NM_173546)	-352	NM_173546	KLHDC8B	CHL	kelch domain containing 8B	protein-coding
chr6	166342365	166342471	+	13.4	promoter-TSS (NR_040022)	188	NM_145169	SFT2D1	C6orf83|pRGR1	SFT2 domain containing 1	protein-coding
chr3	38649376	38649482	+	13.4	intron (NM_198056, intron 1 of 27)	243	NM_000335	SCN5A	CDCD2|CMD1E|CMPD2|HB1|HB2|HBBD|HH1|ICCD|IVF|LQT3|Nav1.5|PFHB1|SSS1|VF1	sodium voltage-gated channel alpha subunit 5	protein-coding
chr5	76084411	76084517	+	13.4	intron (NM_001297716, intron 1 of 12)	1050	NM_014979	SV2C	-	synaptic vesicle glycoprotein 2C	protein-coding
chr21	37533413	37533519	+	13.4	Intergenic	113167	NM_001396	DYRK1A	DYRK|DYRK1|HP86|MNB|MNBH|MRD7	dual specificity tyrosine phosphorylation regulated kinase 1A	protein-coding
chr7	143381585	143381691	+	13.4	promoter-TSS (NM_001322263)	371	NM_003461	ZYX	ESP-2|HED-2	zyxin	protein-coding
chr15	76347155	76347261	+	13.4	TTS (NM_020843)	10484	NM_145805	ISL2	-	ISL LIM homeobox 2	protein-coding
chr12	12350318	12350424	+	13.4	promoter-TSS (NM_018050)	-136	NM_018050	MANSC1	9130403P13Rik|LOH12CR3	MANSC domain containing 1	protein-coding
chr15	67521104	67521210	+	13.4	promoter-TSS (NR_040055)	-27	NM_001143936	C15orf61	-	chromosome 15 open reading frame 61	protein-coding
chr7	43979490	43979596	+	13.4	intron (NR_003655, intron 7 of 15)	-21347	NM_175064	SPDYE1	Ringo1|SPDYE|WBSCR19	speedy/RINGO cell cycle regulator family member E1	protein-coding
chr3	52445038	52445144	+	13.4	promoter-TSS (NM_020163)	-6	NM_020163	SEMA3G	sem2	semaphorin 3G	protein-coding
chr7	128454667	128454773	+	13.4	Intergenic	-1110	NM_013332	HILPDA	C7orf68|HIG-2|HIG2	hypoxia inducible lipid droplet associated	protein-coding
chr20	44651794	44651900	+	13.4	promoter-TSS (NM_001322051)	-89	NM_000022	ADA	-	adenosine deaminase	protein-coding
chr3	50193104	50193210	+	13.4	exon (NM_144499, exon 2 of 9)	1547	NM_000172	GNAT1	CSNB1G|CSNBAD3|GBT1|GNATR	G protein subunit alpha transducin 1	protein-coding
chr1	210233175	210233281	+	13.4	intron (NM_019605, intron 1 of 3)	378	NM_019605	SERTAD4	DJ667H12.2	SERTA domain containing 4	protein-coding
chr22	38505952	38506058	+	13.4	exon (NM_001098504, exon 1 of 13)	335	NM_006386	DDX17	P72|RH70	DEAD-box helicase 17	protein-coding
chr1	229625578	229625684	+	13.4	promoter-TSS (NM_014777)	416	NM_014409	TAF5L	PAF65B	TATA-box binding protein associated factor 5 like	protein-coding
chr17	2041562	2041668	+	13.4	promoter-TSS (NM_080822)	-368	NM_080822	OVCA2	-	ovarian tumor suppressor candidate 2	protein-coding
chr9	125408279	125408385	+	13.4	Intergenic	109442	NM_015635	GAPVD1	GAPEX5|GAPex-5|RAP6	GTPase activating protein and VPS9 domains 1	protein-coding
chr18	35497981	35498087	+	13.4	promoter-TSS (NM_001308064)	-43	NM_194281	INO80C	C18orf37|IES6|hIes6	INO80 complex subunit C	protein-coding
chr1	58546566	58546672	+	13.4	intron (NM_145243, intron 1 of 8)	180	NM_145243	OMA1	2010001O09Rik|DAB1|MPRP-1|MPRP1|YKR087C|ZMPOMA1|peptidase	OMA1 zinc metallopeptidase	protein-coding
chr7	424974	425080	+	13.4	Intergenic	45602	NR_033960	LOC442497	-	uncharacterized LOC442497	ncRNA
chr1	228355414	228355520	+	13.4	intron (NM_001271223, intron 90 of 115)	41642	NR_106800	MIR6742	hsa-mir-6742	microRNA 6742	ncRNA
chr16	67248467	67248573	+	13.4	promoter-TSS (NM_001318202)	-352	NM_004594	SLC9A5	NHE5	solute carrier family 9 member A5	protein-coding
chr1	143193485	143193591	+	13.4	Intergenic	229054	NR_027354	LOC645166	-	lymphocyte-specific protein 1 pseudogene	pseudo
chr7	157588465	157588571	+	13.4	intron (NM_130843, intron 16 of 21)	-14096	NR_029689	MIR153-2	MIRN153-2|mir-153-2	microRNA 153-2	ncRNA
chr1	156936979	156937085	+	13.4	promoter-TSS (NR_030527)	-788	NR_030527	MIR765	MIRN765|hsa-mir-765|mir-765	microRNA 765	ncRNA
chr10	91923862	91923968	+	13.4	promoter-TSS (NM_003972)	-64	NM_003972	BTAF1	MOT1|TAF(II)170|TAF172|TAFII170	B-TFIID TATA-box binding protein associated factor 1	protein-coding
chr22	24118997	24119103	+	13.4	intron (NM_001199281, intron 27 of 36)	-62426	NM_019601	SUSD2	BK65A6.2	sushi domain containing 2	protein-coding
chr3	50322390	50322496	+	13.4	intron (NM_033158, intron 1 of 4)	407	NM_003773	HYAL2	LUCA2	hyaluronoglucosaminidase 2	protein-coding
chr19	822075	822181	+	13.4	promoter-TSS (NM_001270366)	-176	NM_024888	PLPPR3	LPPR3|LPR3|PRG-2|PRG2	phospholipid phosphatase related 3	protein-coding
chr11	65589906	65590012	+	13.4	exon (NM_001099409, exon 14 of 19)	6037	NM_005714	KCNK7	K2p7.1|TWIK3	potassium two pore domain channel subfamily K member 7	protein-coding
chr16	30185737	30185843	+	13.4	intron (NM_007074, intron 2 of 10)	2380	NM_007074	CORO1A	CLABP|CLIPINA|HCORO1|IMD8|TACO|p57	coronin 1A	protein-coding
chr5	168991462	168991568	+	13.4	intron (NM_003062, intron 4 of 35)	-21712	NR_109897	LOC728095	-	uncharacterized LOC728095	ncRNA
chr7	157663451	157663557	+	13.4	intron (NM_130843, intron 12 of 21)	-89082	NR_029689	MIR153-2	MIRN153-2|mir-153-2	microRNA 153-2	ncRNA
chr14	104723703	104723809	+	13.4	promoter-TSS (NM_152328)	-441	NM_152328	ADSSL1	MPD5	adenylosuccinate synthase like 1	protein-coding
chr1	228268278	228268384	+	13.4	intron (NM_001271223, intron 18 of 115)	-54667	NM_001025495	C1orf145	-	chromosome 1 open reading frame 145	ncRNA
chr9	120928805	120928911	+	13.4	intron (NM_001190945, intron 1 of 8)	315	NM_005658	TRAF1	EBI6|MGC:10353	TNF receptor associated factor 1	protein-coding
chr16	30924194	30924300	+	13.4	promoter-TSS (NR_024348)	-328	NM_019085	FBXL19	CXXC11|Fbl19|JHDM1C	F-box and leucine rich repeat protein 19	protein-coding
chr16	30634666	30634772	+	13.4	Intergenic	-15983	NM_024031	PRR14	-	proline rich 14	protein-coding
chr1	225911378	225911484	+	13.4	Intergenic	10711	NR_106799	MIR6741	hsa-mir-6741	microRNA 6741	ncRNA
chr19	17948366	17948472	+	13.4	Intergenic	-2883	NM_002248	KCNN1	KCa2.1|SK1|SKCA1|hSK1	potassium calcium-activated channel subfamily N member 1	protein-coding
chr19	1450148	1450254	+	13.4	promoter-TSS (NM_005883)	52	NM_005883	APC2	APCL|SOTOS3	APC2, WNT signaling pathway regulator	protein-coding
chr22	21014473	21014579	+	13.4	promoter-TSS (NR_003608)	-239	NR_003608	TUBA3FP	-	tubulin alpha 3f pseudogene	pseudo
chr1	205680676	205680782	+	13.4	promoter-TSS (NM_033102)	-227	NM_033102	SLC45A3	IPCA-2|IPCA-6|IPCA-8|IPCA6|PCANAP2|PCANAP6|PCANAP8|PRST	solute carrier family 45 member 3	protein-coding
chr18	21741153	21741259	+	13.4	promoter-TSS (NM_020774)	-123	NM_020774	MIB1	DIP-1|DIP1|LVNC7|MIB|ZZANK2|ZZZ6	mindbomb E3 ubiquitin protein ligase 1	protein-coding
chr1	32892987	32893093	+	13.4	intron (NM_002143, intron 2 of 3)	6543	NM_002143	HPCA	BDR2|DYT2	hippocalcin	protein-coding
chr20	21126230	21126336	+	13.4	intron (NM_001276389, intron 1 of 10)	300	NM_018474	KIZ	C20orf19|HT013|Kizuna|NCRNA00153|PLK1S1|RP69	kizuna centrosomal protein	protein-coding
chr19	42132391	42132497	+	13.4	promoter-TSS (NM_001207026)	29	NM_002698	POU2F2	OCT2|OTF2|Oct-2	POU class 2 homeobox 2	protein-coding
chr1	143248151	143248257	+	13.4	Intergenic	174388	NR_027354	LOC645166	-	lymphocyte-specific protein 1 pseudogene	pseudo
chr14	103533189	103533295	+	13.4	intron (NM_152307, intron 3 of 3)	4070	NM_152307	TRMT61A	C14orf172|GCD14|Gcd14p|TRM61|hTRM61	tRNA methyltransferase 61A	protein-coding
chr21	44286127	44286233	+	13.4	intron (NM_000383, intron 1 of 13)	342	NM_000383	AIRE	AIRE1|APECED|APS1|APSI|PGA1	autoimmune regulator	protein-coding
chr12	116508835	116508941	+	13.4	Intergenic	-24534	NM_207436	LINC00173	NCRNA00173	long intergenic non-protein coding RNA 173	ncRNA
chr7	140230734	140230840	+	13.4	Intergenic	53526	NR_024451	JHDM1D-AS1	-	JHDM1D antisense RNA 1 (head to head)	ncRNA
chr17	45221448	45221554	+	13.4	promoter-TSS (NM_005892)	-424	NM_005892	FMNL1	C17orf1|C17orf1B|FHOD4|FMNL|KW-13	formin like 1	protein-coding
chr17	77899284	77899390	+	13.4	Intergenic	-15250	NM_001001685	LINC01973	-	long intergenic non-protein coding RNA 1973	ncRNA
chr17	50547172	50547278	+	13.4	exon (NM_001258372, exon 1 of 16)	136	NM_022827	SPATA20	HEL-S-98|SSP411|Tisp78	spermatogenesis associated 20	protein-coding
chr1	85259074	85259180	+	13.4	intron (NR_024113, intron 1 of 3)	545	NM_198077	C1orf52	gm117	chromosome 1 open reading frame 52	protein-coding
chr1	54405549	54405655	+	13.4	intron (NM_145716, intron 1 of 17)	793	NM_018070	SSBP3	CSDP|SSDP|SSDP1	single stranded DNA binding protein 3	protein-coding
chr1	15684639	15684745	+	13.4	intron (NM_015164, intron 1 of 19)	360	NM_015164	PLEKHM2	SKIP	pleckstrin homology and RUN domain containing M2	protein-coding
chr11	134276391	134276497	+	13.4	promoter-TSS (NM_001080407)	63	NM_138416	GLB1L3	-	galactosidase beta 1 like 3	protein-coding
chr10	132396846	132396952	+	13.4	promoter-TSS (NM_001098637)	-299	NM_138499	PWWP2B	PWWP2|bA432J24.1|pp8607	PWWP domain containing 2B	protein-coding
chr3	10337874	10337980	+	13.4	intron (NM_001330611, intron 19 of 21)	7698	NR_036084	MIR378B	-	microRNA 378b	ncRNA
chr19	40285026	40285132	+	13.4	intron (NM_001243027, intron 1 of 13)	316	NM_001626	AKT2	HIHGHH|PKBB|PKBBETA|PRKBB|RAC-BETA	AKT serine/threonine kinase 2	protein-coding
chr1	960877	960983	+	13.4	intron (NM_198317, intron 1 of 11)	343	NM_198317	KLHL17	-	kelch like family member 17	protein-coding
chr6	158644455	158644561	+	13.4	intron (NM_006519, intron 1 of 4)	278	NM_006519	DYNLT1	CW-1|TCTEL1|tctex-1	dynein light chain Tctex-type 1	protein-coding
chr7	100148893	100148999	+	13.4	promoter-TSS (NM_001318236)	-32	NM_001008395	LAMTOR4	C7orf59	late endosomal/lysosomal adaptor, MAPK and MTOR activator 4	protein-coding
chr22	11017269	11017375	+	13.4	Intergenic	-55793	NR_132320	LOC102723780	-	protein FRG1-like	pseudo
chr22	25405407	25405513	+	13.4	Intergenic	-23883	NM_182492	LRP5L	-	LDL receptor related protein 5 like	protein-coding
chr17	78484466	78484572	+	13.4	promoter-TSS (NR_102401)	-391	NR_102401	DNAH17-AS1	-	DNAH17 antisense RNA 1	ncRNA
chr1	32713278	32713384	+	13.4	Intergenic	-10571	NM_030786	SYNC	SYNC1|SYNCOILIN	syncoilin, intermediate filament protein	protein-coding
chr17	81328983	81329089	+	13.4	intron (NM_178520, intron 1 of 2)	1638	NM_178520	TMEM105	-	transmembrane protein 105	protein-coding
chr17	7885511	7885617	+	13.4	promoter-TSS (NM_001330111)	-176	NM_032356	NAA38	LSMD1|PFAAP2	N(alpha)-acetyltransferase 38, NatC auxiliary subunit	protein-coding
chr1	214551170	214551276	+	13.4	5' UTR (NM_005401, exon 1 of 19)	458	NM_005401	PTPN14	PEZ|PTP36	protein tyrosine phosphatase, non-receptor type 14	protein-coding
chr17	50273408	50273514	+	13.4	promoter-TSS (NM_153229)	-966	NM_153229	TMEM92	-	transmembrane protein 92	protein-coding
chr17	44066341	44066447	+	13.4	intron (NM_152344, intron 2 of 5)	1225	NM_152344	LSM12	PNAS-135	LSM12 homolog	protein-coding
chr21	32392865	32392971	+	13.4	promoter-TSS (NM_014825)	85	NM_014825	URB1	C21orf108|NPA1	URB1 ribosome biogenesis 1 homolog (S. cerevisiae)	protein-coding
chr5	176810814	176810920	+	13.4	intron (NM_133369, intron 1 of 14)	308	NM_133369	UNC5A	UNC5H1	unc-5 netrin receptor A	protein-coding
chr17	45229845	45229951	+	13.4	intron (NM_005892, intron 1 of 26)	7973	NM_005892	FMNL1	C17orf1|C17orf1B|FHOD4|FMNL|KW-13	formin like 1	protein-coding
chr3	49007169	49007275	+	13.4	promoter-TSS (NM_001320547)	160	NM_018031	WDR6	-	WD repeat domain 6	protein-coding
chr1	24155041	24155147	+	13.4	3' UTR (NM_170743, exon 7 of 7)	-11809	NM_021258	IL22RA1	CRF2-9|IL22R|IL22R1	interleukin 22 receptor subunit alpha 1	protein-coding
chr16	30698821	30698927	+	13.4	promoter-TSS (NM_006662)	87	NM_001256932	LOC730183	-	uncharacterized LOC730183	protein-coding
chr17	82212830	82212936	+	13.4	promoter-TSS (NM_001316321)	-54	NM_152675	CCDC57	-	coiled-coil domain containing 57	protein-coding
chr4	49578080	49578186	+	13.4	Intergenic	591491	NM_025087	CWH43	CWH43-C	cell wall biogenesis 43 C-terminal homolog	protein-coding
chr17	7435852	7435958	+	13.4	exon (NM_178518, exon 2 of 3)	432	NM_178518	TMEM102	CBAP	transmembrane protein 102	protein-coding
chr10	102661316	102661422	+	13.4	Intergenic	16874	NM_030912	TRIM8	GERP|RNF27	tripartite motif containing 8	protein-coding
chr16	30418376	30418482	+	13.4	3' UTR (NM_001142305, exon 3 of 3)	11015	NM_016643	ZNF771	DSC43	zinc finger protein 771	protein-coding
chr1	9539893	9539999	+	13.4	intron (NM_032315, intron 1 of 6)	477	NM_032315	SLC25A33	BMSC-MCP|PNC1	solute carrier family 25 member 33	protein-coding
chr12	124567092	124567198	+	13.4	intron (NM_001077261, intron 1 of 47)	319	NM_006312	NCOR2	CTG26|N-CoR2|SMAP270|SMRT|SMRTE|SMRTE-tau|TNRC14|TRAC|TRAC-1|TRAC1	nuclear receptor corepressor 2	protein-coding
chr16	2023856	2023962	+	13.4	Intergenic	-2959	NM_004785	SLC9A3R2	E3KARP|NHE3RF2|NHERF-2|NHERF2|OCTS2|SIP-1|SIP1|TKA-1	SLC9A3 regulator 2	protein-coding
chr1	169105957	169106063	+	13.4	promoter-TSS (NM_001677)	-699	NM_001677	ATP1B1	ATP1B	ATPase Na+/K+ transporting subunit beta 1	protein-coding
chr1	153977559	153977665	+	13.4	5' UTR (NM_006694, exon 1 of 5)	363	NM_006694	JTB	HJTB|HSPC222|PAR|hJT	jumping translocation breakpoint	protein-coding
chr16	30096377	30096483	+	13.4	promoter-TSS (NM_031477)	0	NR_135192	LOC101928595	-	uncharacterized LOC101928595	ncRNA
chr1	240093186	240093292	+	13.4	exon (NM_020066, exon 1 of 18)	1354	NM_020066	FMN2	-	formin 2	protein-coding
chr6	169723696	169723802	+	13.4	intron (NM_133325, intron 1 of 11)	261	NM_018288	PHF10	BAF45A|XAP135	PHD finger protein 10	protein-coding
chr17	4584436	4584542	+	13.4	promoter-TSS (NM_001114974)	-50	NM_198501	SMTNL2	-	smoothelin like 2	protein-coding
chr11	77819936	77820042	+	13.4	intron (NM_016578, intron 1 of 15)	845	NM_016578	RSF1	HBXAP|RSF-1|XAP8|p325	remodeling and spacing factor 1	protein-coding
chr20	30813833	30813939	+	13.4	Intergenic	-410424	NR_045115	MLLT10P1	MLLT10L|bA348I14.3	myeloid/lymphoid or mixed-lineage leukemia; translocated to, 10 pseudogene 1	pseudo
chr17	1574603	1574709	+	13.4	3' UTR (NM_001284499, exon 10 of 10)	-11840	NM_006224	PITPNA	HEL-S-36|PI-TPalpha|PITPN|VIB1A	phosphatidylinositol transfer protein alpha	protein-coding
chr19	45323192	45323298	+	13.4	promoter-TSS (NM_001824)	-268	NM_001824	CKM	CKMM|M-CK	creatine kinase, M-type	protein-coding
chr20	51022876	51022982	+	13.4	5' UTR (NM_002237, exon 1 of 3)	209	NM_002237	KCNG1	K13|KCNG|KV6.1|kH2	potassium voltage-gated channel modifier subfamily G member 1	protein-coding
chr17	55421338	55421444	+	13.4	intron (NM_012329, intron 1 of 6)	589	NM_012329	MMD	MMA|MMD1|PAQR11	monocyte to macrophage differentiation associated	protein-coding
chr15	76341765	76341871	+	13.4	exon (NM_145805, exon 6 of 6)	5094	NM_145805	ISL2	-	ISL LIM homeobox 2	protein-coding
chr5	1155424	1155530	+	13.4	Intergenic	23128	NR_109911	CTD-3080P12.3	-	uncharacterized LOC101928857	ncRNA
chr11	72223382	72223488	+	13.4	Intergenic	-1403	NM_001567	INPPL1	OPSMD|SHIP2	inositol polyphosphate phosphatase like 1	protein-coding
chrX	115561033	115561139	+	13.4	5' UTR (NM_001282337, exon 1 of 18)	236	NM_005032	PLS3	BMND18|T-plastin	plastin 3	protein-coding
chr9	113060032	113060138	+	13.4	Intergenic	-3294	NM_003408	ZFP37	ZNF906|zfp-37	ZFP37 zinc finger protein	protein-coding
chr17	68248161	68248267	+	13.4	non-coding (NR_144442, exon 1 of 7)	210	NM_016627	AMZ2	-	archaelysin family metallopeptidase 2	protein-coding
chr1	143232128	143232234	+	13.4	Intergenic	190411	NR_027354	LOC645166	-	lymphocyte-specific protein 1 pseudogene	pseudo
chr18	80109672	80109778	+	13.4	intron (NM_014913, intron 1 of 3)	694	NM_014913	ADNP2	ZNF508	ADNP homeobox 2	protein-coding
chr1	15835166	15835272	+	13.4	non-coding (NR_024279, exon 2 of 2)	-12645	NM_015001	SPEN	HIAA0929|MINT|RBM15C|SHARP	spen family transcriptional repressor	protein-coding
chr11	123653882	123653988	+	13.4	5' UTR (NM_018400, exon 1 of 6)	672	NM_018400	SCN3B	ATFB16|BRGDA7|HSA243396|SCNB3	sodium voltage-gated channel beta subunit 3	protein-coding
chr22	31347264	31347370	+	13.4	non-coding (NR_120386, exon 1 of 1)	558	NM_017834	LINC01521	-	long intergenic non-protein coding RNA 1521	ncRNA
chr6	157312944	157313050	+	13.4	intron (NM_018452, intron 3 of 3)	11262	NM_018452	TMEM242	BM033|C6orf35	transmembrane protein 242	protein-coding
chr6	53359531	53359637	+	13.4	Intergenic	-10405	NM_021814	ELOVL5	HELO1|SCA38|dJ483K16.1	ELOVL fatty acid elongase 5	protein-coding
chr22	19709383	19709489	+	13.4	Intergenic	-5028	NM_002688	2019-09-05	CDCREL|CDCREL-1|CDCREL1|H5|HCDCREL-1|PNUTL1	septin 5	protein-coding
chr17	81120683	81120789	+	13.4	exon (NM_004920, exon 10 of 13)	4637	NR_030394	MIR657	MIRN657|hsa-mir-657	microRNA 657	ncRNA
chr1	229407411	229407517	+	12.5	Intergenic	26632	NM_001100	ACTA1	ACTA|ASMA|CFTD|CFTD1|CFTDM|MPFD|NEM1|NEM2|NEM3|SHPM	actin, alpha 1, skeletal muscle	protein-coding
chr22	37905554	37905660	+	12.5	promoter-TSS (NM_033386)	-541	NM_033386	MICALL1	MICAL-L1|MIRAB13	MICAL like 1	protein-coding
chr5	75052965	75053071	+	12.5	promoter-TSS (NR_126375)	-375	NR_126375	LINC01336	-	long intergenic non-protein coding RNA 1336	ncRNA
chr17	81976645	81976751	+	12.5	promoter-TSS (NM_001251888)	-848	NM_024083	ASPSCR1	ASPCR1|ASPL|ASPS|RCC17|TUG|UBXD9|UBXN9	ASPSCR1, UBX domain containing tether for SLC2A4	protein-coding
chr5	180170863	180170969	+	12.5	intron (NM_175062, intron 1 of 13)	38214	NM_175062	RASGEF1C	-	RasGEF domain family member 1C	protein-coding
chr17	2029897	2030003	+	12.5	promoter-TSS (NM_001346574)	-162	NM_001383	DPH1	DEDSSH|DPH2L|DPH2L1|OVCA1	diphthamide biosynthesis 1	protein-coding
chr9	93133867	93133973	+	12.5	intron (NM_004148, intron 1 of 3)	368	NM_004148	NINJ1	NIN1|NINJURIN	ninjurin 1	protein-coding
chr5	141636999	141637105	+	12.5	promoter-TSS (NM_003883)	102	NM_173828	RELL2	C5orf16	RELT like 2	protein-coding
chr17	4987867	4987973	+	12.5	promoter-TSS (NM_001171167)	-255	NM_015099	CAMTA2	-	calmodulin binding transcription activator 2	protein-coding
chr10	38573446	38573552	+	12.5	Intergenic	-123097	NR_045000	ACTR3BP5	FKSG74	ACTR3B pseudogene 5	pseudo
chr7	155533995	155534101	+	12.5	promoter-TSS (NM_001103176)	-204	NM_001103176	CNPY1	-	canopy FGF signaling regulator 1	protein-coding
chr2	218323151	218323257	+	12.5	promoter-TSS (NM_022572)	25	NM_015488	PNKD	BRP17|DYT8|FKSG19|FPD1|KIPP1184|MR-1|MR1|PDC|PKND1|TAHCCP2	paroxysmal nonkinesigenic dyskinesia	protein-coding
chr1	66930728	66930834	+	12.5	intron (NM_001077704, intron 1 of 13)	538	NM_020948	MIER1	ER1|MI-ER1	MIER1 transcriptional regulator	protein-coding
chr19	18001109	18001215	+	12.5	promoter-TSS (NM_001025604)	30	NM_015683	ARRDC2	CLONE24945|PP2703	arrestin domain containing 2	protein-coding
chr1	993054	993160	+	12.5	Intergenic	7065	NM_021170	HES4	bHLHb42	hes family bHLH transcription factor 4	protein-coding
chr6	116571321	116571427	+	12.5	promoter-TSS (NM_015952)	7	NM_015952	RWDD1	CGI-24|PTD013	RWD domain containing 1	protein-coding
chr1	180166016	180166122	+	12.5	intron (NM_001004128, intron 1 of 12)	11236	NM_002826	QSOX1	Q6|QSCN6	quiescin sulfhydryl oxidase 1	protein-coding
chr10	41875386	41875492	+	12.5	Intergenic	492606	NR_024380	LOC441666	-	zinc finger protein 91 pseudogene	pseudo
chr1	179954843	179954949	+	12.5	5' UTR (NM_014810, exon 1 of 38)	123	NM_014810	CEP350	CAP350|GM133	centrosomal protein 350	protein-coding
chrX	119693626	119693732	+	12.5	promoter-TSS (NM_145800)	-309	NM_015129	2019-09-06	SEP2|SEPT2	septin 6	protein-coding
chr15	65421753	65421859	+	12.5	intron (NM_020962, intron 1 of 19)	1266	NM_020962	IGDCC4	DDM36|NOPE	immunoglobulin superfamily DCC subclass member 4	protein-coding
chr21	45292204	45292310	+	12.5	non-coding (NR_026943, exon 3 of 3)	4205	NR_026943	LOC642852	-	uncharacterized LOC642852	ncRNA
chr19	11420672	11420778	+	12.5	3' UTR (NM_001302454, exon 11 of 11)	-1383	NM_001035223	RGL3	-	ral guanine nucleotide dissociation stimulator like 3	protein-coding
chr20	45406046	45406152	+	12.5	promoter-TSS (NM_001048221)	-82	NM_018478	DBNDD2	C20orf35|CK1BP|HSMNP1	dysbindin domain containing 2	protein-coding
chr1	116667265	116667371	+	12.5	promoter-TSS (NM_001542)	-362	NM_001542	IGSF3	EWI-3|LCDD|V8	immunoglobulin superfamily member 3	protein-coding
chr22	20303342	20303448	+	12.5	Intergenic	16710	NM_033257	DGCR6L	DGCR6	DiGeorge syndrome critical region gene 6-like	protein-coding
chr15	78776649	78776755	+	12.5	intron (NM_014272, intron 10 of 23)	24665	NR_036495	LOC646938	-	TBC1 domain family member 2B pseudogene	pseudo
chr20	33732146	33732252	+	12.5	intron (NR_104259, intron 1 of 13)	439	NM_032819	ZNF341	-	zinc finger protein 341	protein-coding
chr6	166626615	166626721	+	12.5	intron (NM_001006932, intron 2 of 21)	609	NM_021135	RPS6KA2	HU-2|MAPKAPK1C|RSK|RSK3|S6K-alpha|S6K-alpha2|p90-RSK3|p90RSK2|pp90RSK3	ribosomal protein S6 kinase A2	protein-coding
chr22	31345855	31345961	+	12.5	promoter-TSS (NR_120386)	355	NM_014323	PATZ1	MAZR|PATZ|RIAZ|ZBTB19|ZNF278|ZSG|dJ400N23	POZ/BTB and AT hook containing zinc finger 1	protein-coding
chr3	53254876	53254982	+	12.5	intron (NR_047580, intron 1 of 13)	1185	NM_001064	TKT	HEL-S-48|HEL107|SDDHD|TK|TKT1	transketolase	protein-coding
chr3	100261142	100261248	+	12.5	intron (NM_001199198, intron 1 of 18)	378	NM_018309	TBC1D23	NS4ATP1	TBC1 domain family member 23	protein-coding
chr17	38705888	38705994	+	12.5	intron (NM_005937, intron 1 of 19)	321	NM_005937	MLLT6	AF17	MLLT6, PHD finger domain containing	protein-coding
chr7	158361012	158361118	+	12.5	intron (NM_130842, intron 1 of 21)	171748	NR_030325	MIR595	MIRN595|hsa-mir-595	microRNA 595	ncRNA
chr9	114348851	114348957	+	12.5	intron (NM_030767, intron 15 of 21)	19115	NM_000608	ORM2	AGP-B|AGP-B'|AGP2	orosomucoid 2	protein-coding
chr20	46308727	46308833	+	12.5	promoter-TSS (NM_021248)	-282	NM_021248	CDH22	C20orf25|dJ998H6.1	cadherin 22	protein-coding
chr10	132943279	132943385	+	12.5	promoter-TSS (NM_001200049)	-747	NM_017609	CFAP46	C10orf123|C10orf124|C10orf92|C10orf93|TTC40|bA288G11.4|bA288G11.5|bB137A17.2|bB137A17.3	cilia and flagella associated protein 46	protein-coding
chr6	124962225	124962331	+	12.5	promoter-TSS (NM_001286398)	-267	NM_152553	RNF217	C6orf172|IBRDC1|OSTL|dJ84N20.1	ring finger protein 217	protein-coding
chr19	4229372	4229478	+	12.5	promoter-TSS (NM_005755)	-118	NM_005755	EBI3	IL-27B|IL27B|IL35B	Epstein-Barr virus induced 3	protein-coding
chr17	58324614	58324720	+	12.5	promoter-TSS (NR_038410)	-783	NR_038410	TSPOAP1-AS1	BZRAP1-AS1	TSPOAP1 antisense RNA 1	ncRNA
chr17	17784215	17784321	+	12.5	intron (NM_030665, intron 2 of 5)	-4739	NM_144774	SMCR5	NCRNA00034	Smith-Magenis syndrome chromosome region, candidate 5 (non-protein coding)	ncRNA
chr9	136719329	136719435	+	12.5	intron (NM_152421, intron 2 of 4)	6810	NM_152421	FAM69B	C9orf136|pp6977	family with sequence similarity 69 member B	protein-coding
chr3	128584282	128584388	+	12.5	Intergenic	-8249	NM_007354	LINC01565	C3orf27|GR6	long intergenic non-protein coding RNA 1565	ncRNA
chr17	82372320	82372426	+	12.5	Intergenic	-1904	NM_018949	UTS2R	GPR14|UR-2-R|UTR|UTR2	urotensin 2 receptor	protein-coding
chr15	101773583	101773689	+	12.5	Intergenic	-26766	NM_001321551	LOC100128108	-	putative ubiquitin-conjugating enzyme E2Q2-like protein	protein-coding
chr1	51330573	51330679	+	12.5	promoter-TSS (NM_001297664)	-62	NM_001080494	TTC39A	C1orf34|DEME-6	tetratricopeptide repeat domain 39A	protein-coding
chr19	55180106	55180212	+	12.5	promoter-TSS (NM_001297774)	193	NM_003180	SYT5	-	synaptotagmin 5	protein-coding
chr16	30382250	30382356	+	12.5	exon (NM_052838, exon 3 of 12)	547	NM_052838	2019-09-01	DIFF6|LARP|PNUTL3|SEP1	septin 1	protein-coding
chr21	44984961	44985067	+	12.5	Intergenic	9072	NR_033840	LINC00163	C21orf134|NCRNA00163|NLC1-A|NLC1A	long intergenic non-protein coding RNA 163	ncRNA
chr1	183180893	183180999	+	12.5	Intergenic	-5093	NM_005562	LAMC2	B2T|BM600|CSF|EBR2|EBR2A|LAMB2T|LAMNB2	laminin subunit gamma 2	protein-coding
chr19	595824	595930	+	12.5	intron (NM_001194, intron 1 of 7)	5984	NM_001194	HCN2	BCNG-2|BCNG2|HAC-1	hyperpolarization activated cyclic nucleotide gated potassium channel 2	protein-coding
chr15	84982277	84982383	+	12.5	exon (NM_173454, exon 1 of 21)	356	NM_002605	PDE8A	HsT19550	phosphodiesterase 8A	protein-coding
chr11	17396552	17396658	+	12.5	intron (NM_001287174, intron 33 of 38)	-7274	NM_000525	KCNJ11	BIR|HHF2|IKATP|KIR6.2|MODY13|PHHI|TNDM3	potassium voltage-gated channel subfamily J member 11	protein-coding
chr5	174793802	174793908	+	12.5	Intergenic	42121	NR_039777	MIR4634	-	microRNA 4634	ncRNA
chr16	31073783	31073889	+	12.5	promoter-TSS (NM_001172668)	-334	NM_024706	ZNF668	-	zinc finger protein 668	protein-coding
chr15	77419860	77419966	+	12.5	promoter-TSS (NM_001304505)	191	NM_024776	PEAK1	SGK269	pseudopodium enriched atypical kinase 1	protein-coding
chr19	53943121	53943227	+	12.5	3' UTR (NM_031896, exon 5 of 5)	-19862	NM_031895	CACNG8	-	calcium voltage-gated channel auxiliary subunit gamma 8	protein-coding
chr5	169300968	169301074	+	12.5	5' UTR (NM_001271946, exon 1 of 36)	108	NM_003062	SLIT3	MEGF5|SLIL2|SLIT1|Slit-3|slit2	slit guidance ligand 3	protein-coding
chr9	87886442	87886548	+	12.5	exon (NM_178828, exon 4 of 4)	3638	NM_178828	SPATA31E1	C9orf79|FAM75E1	SPATA31 subfamily E member 1	protein-coding
chr6	31958870	31958976	+	12.5	5' UTR (NM_006929, exon 1 of 28).3	119	NM_006929	SKIV2L	170A|DDX13|HLP|SKI2|SKI2W|SKIV2|SKIV2L1|THES2	Ski2 like RNA helicase	protein-coding
chr16	2027239	2027345	+	12.5	intron (NM_004785, intron 1 of 6)	424	NM_004785	SLC9A3R2	E3KARP|NHE3RF2|NHERF-2|NHERF2|OCTS2|SIP-1|SIP1|TKA-1	SLC9A3 regulator 2	protein-coding
chr22	47921307	47921413	+	12.5	Intergenic	289686	NR_122046	LOC284930	-	uncharacterized LOC284930	ncRNA
chr3	23916632	23916738	+	12.5	promoter-TSS (NM_001253384)	-119	NM_002948	RPL15	DBA12|EC45|L15|RPL10|RPLY10|RPYL10	ribosomal protein L15	protein-coding
chr15	74620710	74620816	+	12.5	intron (NM_003992, intron 3 of 12)	5769	NM_001292	CLK3	PHCLK3|PHCLK3/152	CDC like kinase 3	protein-coding
chrX	153886611	153886717	+	12.5	promoter-TSS (NM_001278116)	-490	NM_000425	L1CAM	CAML1|CD171|HSAS|HSAS1|MASA|MIC5|N-CAM-L1|N-CAML1|NCAM-L1|S10|SPG1	L1 cell adhesion molecule	protein-coding
chr7	150994626	150994732	+	12.5	intron (NM_001160110, intron 1 of 13)	875	NM_000603	NOS3	ECNOS|eNOS	nitric oxide synthase 3	protein-coding
chr16	2047580	2047686	+	12.5	promoter-TSS (NM_000548)	236	NM_002528	NTHL1	FAP3|NTH1|OCTS3|hNTH1	nth like DNA glycosylase 1	protein-coding
chr17	50699597	50699703	+	12.5	exon (NM_052855, exon 3 of 5)	8259	NM_052855	ANKRD40	-	ankyrin repeat domain 40	protein-coding
chr3	9932747	9932853	+	12.5	intron (NM_001203264, intron 16 of 16)	-1040	NM_015513	CRELD1	AVSD2|CIRRIN	cysteine rich with EGF like domains 1	protein-coding
chr3	48088599	48088705	+	12.5	intron (NM_030885, intron 1 of 3)	627	NM_002375	MAP4	-	microtubule associated protein 4	protein-coding
chr13	76885897	76886003	+	12.5	exon (NM_138444, exon 1 of 1)	455	NM_138444	KCTD12	C13orf2|PFET1|PFETIN	potassium channel tetramerization domain containing 12	protein-coding
chr7	141073466	141073572	+	12.5	promoter-TSS (NM_001195278)	-713	NM_001195278	TMEM178B	-	transmembrane protein 178B	protein-coding
chr17	77319894	77320000	+	12.5	5' UTR (NM_006640, exon 1 of 11)	432	NM_006640	2019-09-09	AF17q25|MSF|MSF1|NAPB|PNUTL4|SINT1|SeptD1	septin 9	protein-coding
chr17	1730954	1731060	+	12.5	intron (NM_001163809, intron 3 of 9)	6176	NM_152348	WDR81	CAMRQ2|PPP1R166|SORF-2	WD repeat domain 81	protein-coding
chr22	12097939	12098045	+	12.5	Intergenic	200586	NR_110761	LOC102723769	-	uncharacterized LOC102723769	ncRNA
chr22	39244098	39244204	+	12.5	5' UTR (NM_002608, exon 1 of 7)	904	NM_002608	PDGFB	IBGC5|PDGF-2|PDGF2|SIS|SSV|c-sis	platelet derived growth factor subunit B	protein-coding
chr6	3751790	3751896	+	12.5	5' UTR (NM_183373, exon 1 of 5)	169	NM_183373	PXDC1	C6orf145	PX domain containing 1	protein-coding
chr22	38461466	38461572	+	12.5	Intergenic	-6320	NM_004981	KCNJ4	HIR|HIRK2|HRK1|IRK-3|IRK3|Kir2.3	potassium voltage-gated channel subfamily J member 4	protein-coding
chr17	50095389	50095495	+	12.5	promoter-TSS (NM_001199899)	167	NM_002611	PDK2	PDHK2|PDKII	pyruvate dehydrogenase kinase 2	protein-coding
chr22	37368708	37368814	+	12.5	3' UTR (NM_052906, exon 3 of 3)	-13922	NR_110515	LOC100506271	-	uncharacterized LOC100506271	ncRNA
chr19	47778270	47778376	+	12.5	promoter-TSS (NM_003009)	-262	NM_003009	SELENOW	SEPW1|selW	selenoprotein W	protein-coding
chr13	79481384	79481490	+	12.5	promoter-TSS (NR_046685)	-206	NR_046685	NDFIP2-AS1	-	NDFIP2 antisense RNA 1	ncRNA
chr1	225923804	225923910	+	12.5	intron (NM_013328, intron 1 of 6)	483	NM_013328	PYCR2	HLD10|P5CR2	pyrroline-5-carboxylate reductase family member 2	protein-coding
chr15	74957283	74957389	+	12.5	promoter-TSS (NM_017793)	98	NM_017793	RPP25	-	ribonuclease P/MRP subunit p25	protein-coding
chr12	53220134	53220240	+	12.5	exon (NM_001243732, exon 1 of 7)	226	NM_000966	RARG	NR1B3|RARC	retinoic acid receptor gamma	protein-coding
chr15	84858258	84858364	+	12.5	exon (NM_020778, exon 6 of 14)	-26350	NM_004213	SLC28A1	CNT1|HCNT1	solute carrier family 28 member 1	protein-coding
chr1	41496546	41496652	+	12.5	Intergenic	-11916	NM_001956	EDN2	ET-2|ET2|PPET2	endothelin 2	protein-coding
chr22	30425872	30425978	+	12.5	TTS (NM_001204204)	302	NM_016498	MTFP1	HSPC242|MTP18	mitochondrial fission process 1	protein-coding
chr19	3556801	3556907	+	12.5	intron (NM_001287529, intron 1 of 9)	730	NM_021731	MFSD12	C19orf28|PP3501	major facilitator superfamily domain containing 12	protein-coding
chr1	28814639	28814745	+	12.5	intron (NM_000911, intron 1 of 2)	2550	NM_000911	OPRD1	OPRD	opioid receptor delta 1	protein-coding
chr5	34191540	34191646	+	12.5	Intergenic	-67065	NR_037951	C1QTNF3-AMACR	-	C1QTNF3-AMACR readthrough (NMD candidate)	ncRNA
chr19	47256577	47256683	+	12.5	intron (NM_015603, intron 1 of 11)	156	NM_015603	CCDC9	-	coiled-coil domain containing 9	protein-coding
chr6	166008682	166008788	+	12.5	Intergenic	-20696	NR_026860	LINC00473	C6orf176|bA142J11.1	long intergenic non-protein coding RNA 473	ncRNA
chr18	37394386	37394492	+	12.5	intron (NM_001025087, intron 2 of 12)	72065	NR_132967	SNORA111	-	small nucleolar RNA, H/ACA box 111	snoRNA
chr1	6245418	6245524	+	12.5	exon (NM_001024598, exon 4 of 4)	1279	NM_001024598	HES3	bHLHb43	hes family bHLH transcription factor 3	protein-coding
chr10	3784777	3784883	+	12.5	intron (NM_001160125, intron 1 of 2)	451	NM_001300	KLF6	BCD1|CBA1|COPEB|CPBP|GBF|PAC1|ST12|ZF9	Kruppel like factor 6	protein-coding
chr5	180291600	180291706	+	12.5	intron (NM_002752, intron 1 of 11)	418	NM_002752	MAPK9	JNK-55|JNK2|JNK2A|JNK2ALPHA|JNK2B|JNK2BETA|PRKM9|SAPK|SAPK1a|p54a|p54aSAPK	mitogen-activated protein kinase 9	protein-coding
chr19	5695843	5695949	+	12.5	intron (NM_004793, intron 13 of 17)	5561	NM_015414	RPL36	L36	ribosomal protein L36	protein-coding
chr22	38272275	38272381	+	12.5	intron (NM_001195072, intron 1 of 9)	336	NM_012264	TMEM184B	C22orf5|FM08|HS5O6A|HSPC256	transmembrane protein 184B	protein-coding
chr7	44490625	44490731	+	12.5	5' UTR (NM_015332, exon 1 of 6)	108	NM_015332	NUDCD3	NudCL	NudC domain containing 3	protein-coding
chr7	4745283	4745389	+	12.5	intron (NM_001037165, intron 2 of 8)	-30295	NM_014855	AP5Z1	KIAA0415|SPG48|zeta	adaptor related protein complex 5 zeta 1 subunit	protein-coding
chr17	1022298	1022404	+	12.5	TTS (NR_036148).2	208	NR_036148	MIR3183	mir-3183	microRNA 3183	ncRNA
chr22	20013575	20013681	+	12.5	intron (NM_001670, intron 1 of 19)	3158	NM_001670	ARVCF	-	armadillo repeat gene deleted in velocardiofacial syndrome	protein-coding
chr10	133357848	133357954	+	12.5	intron (NM_001301828, intron 1 of 5)	124	NM_198472	FUOM	C10orf125|FUCU|FucM	fucose mutarotase	protein-coding
chr10	133087939	133088045	+	12.5	promoter-TSS (NM_001083909)	-12	NM_032422	ADGRA1	GPR123	adhesion G protein-coupled receptor A1	protein-coding
chr9	132670903	132671009	+	12.5	promoter-TSS (NM_001322344)	-555	NM_022779	DDX31	PPP1R25	DEAD-box helicase 31	protein-coding
chr15	76148067	76148173	+	12.5	intron (NM_152335, intron 3 of 10)	33366	NR_120360	LOC101929439	-	uncharacterized LOC101929439	ncRNA
chr1	228487066	228487172	+	12.5	promoter-TSS (NM_001010858)	-248	NM_001010858	RNF187	RACO-1|RACO1	ring finger protein 187	protein-coding
chr15	71116027	71116133	+	12.5	promoter-TSS (NM_001102658)	-580	NM_001102658	CT62	-	cancer/testis antigen 62	protein-coding
chr5	172713179	172713285	+	12.5	Intergenic	-42271	NM_001287812	LOC101928093	-	uncharacterized LOC101928093	protein-coding
chr13	91399148	91399254	+	12.5	exon (NM_004466, exon 1 of 8)	582	NM_004466	GPC5	-	glypican 5	protein-coding
chr16	4944985	4945091	+	12.5	Intergenic	-7903	NM_002705	PPL	-	periplakin	protein-coding
chr7	5594408	5594514	+	12.5	intron (NM_003088, intron 1 of 4)	1656	NM_003088	FSCN1	FAN1|HSN|SNL|p55	fascin actin-bundling protein 1	protein-coding
chr3	23806301	23806407	+	12.5	intron (NM_182666, intron 1 of 4)	461	NM_003341	UBE2E1	UBCH6	ubiquitin conjugating enzyme E2 E1	protein-coding
chr21	17512802	17512908	+	12.5	promoter-TSS (NM_001207064)	-51	NM_001338	CXADR	CAR|CAR4/6|HCAR	coxsackie virus and adenovirus receptor	protein-coding
chr1	31413644	31413750	+	12.5	promoter-TSS (NM_018565)	-116	NM_018565	SERINC2	FKSG84|PRO0899|TDE2|TDE2L	serine incorporator 2	protein-coding
chr9	136094726	136094832	+	12.5	intron (NM_144653, intron 1 of 5)	506	NM_144653	NACC2	BEND9|BTBD14|BTBD14A|BTBD31|NAC-2|RBB	NACC family member 2	protein-coding
chr1	203290652	203290758	+	12.5	Intergenic	3005	NR_117097	LINC01353	-	long intergenic non-protein coding RNA 1353	ncRNA
chr18	31685289	31685395	+	12.5	promoter-TSS (NM_001330570)	-619	NM_004775	B4GALT6	B4Gal-T6|beta4Gal-T6	beta-1,4-galactosyltransferase 6	protein-coding
chr7	27096324	27096430	+	12.5	promoter-TSS (NM_005522)	283	NR_038366	HOTAIRM1	HOXA-AS1|HOXA1-AS1|NCRNA00179	HOXA transcript antisense RNA, myeloid-specific 1	ncRNA
chr6	168884744	168884850	+	12.5	Intergenic	79585	NR_136248	LOC105378146	-	uncharacterized LOC105378146	ncRNA
chr1	151198831	151198937	+	12.5	5' UTR (NM_001135636, exon 1 of 14)	339	NM_003557	PIP5K1A	-	phosphatidylinositol-4-phosphate 5-kinase type 1 alpha	protein-coding
chr6	16761680	16761786	+	12.5	promoter-TSS (NM_000332)	-243	NM_000332	ATXN1	ATX1|D6S504E|SCA1	ataxin 1	protein-coding
chr1	214280996	214281102	+	12.5	promoter-TSS (NM_020197)	-173	NM_020197	SMYD2	HSKM-B|KMT3C|ZMYND14	SET and MYND domain containing 2	protein-coding
chr8	143771214	143771320	+	12.5	Intergenic	-10759	NR_136279	LOC105375800	-	chromosome 12 open reading frame 49 pseudogene	pseudo
chr10	49762192	49762298	+	12.5	promoter-TSS (NM_001347819)	134	NM_018245	OGDHL	-	oxoglutarate dehydrogenase-like	protein-coding
chr21	9018907	9019013	+	12.5	Intergenic	31590	NR_128714	MIR3687-2	hsa-mir-3687-2	microRNA 3687-2	ncRNA
chr7	124033074	124033180	+	12.5	5' UTR (NM_001136002, exon 1 of 1)	342	NM_001136002	TMEM229A	-	transmembrane protein 229A	protein-coding
chr13	99916271	99916377	+	12.5	intron (NR_120421, intron 1 of 4)	40841	NR_120421	LOC101927437	-	uncharacterized LOC101927437	ncRNA
chr20	45891421	45891527	+	12.5	promoter-TSS (NM_001278535)	-187	NM_080749	NEURL2	C20orf163|OZZ|OZZ-E3	neuralized E3 ubiquitin protein ligase 2	protein-coding
chr7	5823626	5823732	+	12.5	intron (NR_023382, intron 1 of 6)	519	NR_023382	ZNF815P	ZNF815	zinc finger protein 815, pseudogene	pseudo
chr1	24322042	24322148	+	12.5	promoter-TSS (NM_021180)	-945	NM_021180	GRHL3	SOM|TFCP2L4|VWS2	grainyhead like transcription factor 3	protein-coding
chr9	37650731	37650837	+	12.5	promoter-TSS (NM_014907)	-271	NM_014907	FRMPD1	FRMD2	FERM and PDZ domain containing 1	protein-coding
chr1	31789022	31789128	+	12.5	Intergenic	-25012	NM_001703	ADGRB2	BAI2	adhesion G protein-coupled receptor B2	protein-coding
chr8	141372324	141372430	+	12.5	Intergenic	-5112	NM_005293	GPR20	-	G protein-coupled receptor 20	protein-coding
chr11	32893778	32893884	+	12.5	intron (NM_001076786, intron 1 of 12)	653	NM_024774	QSER1	-	glutamine and serine rich 1	protein-coding
chr16	49744322	49744428	+	12.5	intron (NM_015069, intron 2 of 7)	78363	NM_015069	ZNF423	Ebfaz|JBTS19|NPHP14|OAZ|Roaz|ZFP423|Zfp104|hOAZ	zinc finger protein 423	protein-coding
chr1	58783758	58783864	+	12.5	5' UTR (NM_002228, exon 1 of 1)	302	NM_002228	JUN	AP-1|AP1|c-Jun	Jun proto-oncogene, AP-1 transcription factor subunit	protein-coding
chr15	68817657	68817763	+	12.5	intron (NM_006305, intron 1 of 6)	3212	NM_006305	ANP32A	C15orf1|HPPCn|I1PP2A|LANP|MAPM|PHAP1|PHAPI|PP32	acidic nuclear phosphoprotein 32 family member A	protein-coding
chr7	155298302	155298408	+	12.5	exon (NM_001346590, exon 2 of 7)	583	NM_005542	INSIG1	CL6	insulin induced gene 1	protein-coding
chr22	50342847	50342953	+	12.5	promoter-TSS (NM_001242898)	-417	NM_014678	PPP6R2	KIAA0685|PP6R2|SAP190|SAPS2	protein phosphatase 6 regulatory subunit 2	protein-coding
chr2	184598315	184598421	+	12.5	promoter-TSS (NM_194250)	2	NM_194250	ZNF804A	C2orf10	zinc finger protein 804A	protein-coding
chr15	67254988	67255094	+	12.5	promoter-TSS (NM_001271886)	157	NM_024666	AAGAB	KPPP1|PPKP1|PPKP1A|p34	alpha- and gamma-adaptin binding protein	protein-coding
chr17	41796240	41796346	+	12.5	Intergenic	-9581	NM_002230	JUP	ARVD12|CTNNG|DP3|DPIII|PDGB|PKGB	junction plakoglobin	protein-coding
chr20	676265	676371	+	12.5	promoter-TSS (NM_033129)	-139	NM_033129	SCRT2	ZNF898B	scratch family transcriptional repressor 2	protein-coding
chr11	64241710	64241816	+	12.5	promoter-TSS (NM_057092)	-353	NM_004470	FKBP2	FKBP-13|PPIase	FK506 binding protein 2	protein-coding
chr1	88992377	88992483	+	12.5	intron (NM_001162536, intron 1 of 2)	530	NM_019610	RBMXL1	RBM1	RNA binding motif protein, X-linked like 1	protein-coding
chr22	31212382	31212488	+	12.5	intron (NM_005569, intron 1 of 15)	171	NM_005569	LIMK2	-	LIM domain kinase 2	protein-coding
chrX	123860365	123860471	+	12.5	intron (NR_037916, intron 1 of 5)	251	NM_001167	XIAP	API3|BIRC4|IAP-3|ILP1|MIHA|XLP2|hIAP-3|hIAP3	X-linked inhibitor of apoptosis	protein-coding
chr17	48728396	48728502	+	12.5	exon (NM_006361, exon 1 of 2)	300	NM_006361	HOXB13	PSGD	homeobox B13	protein-coding
chr19	45439655	45439761	+	12.5	Intergenic	3054	NR_106736	MIR6088	hsa-mir-6088	microRNA 6088	ncRNA
chr5	34192152	34192258	+	12.5	Intergenic	-67677	NR_037951	C1QTNF3-AMACR	-	C1QTNF3-AMACR readthrough (NMD candidate)	ncRNA
chrX	132217577	132217683	+	12.5	promoter-TSS (NR_110410)	531	NM_021183	RAP2C	-	RAP2C, member of RAS oncogene family	protein-coding
chr1	92446646	92446752	+	12.5	Intergenic	37100	NM_005263	GFI1	GFI-1|GFI1A|SCN2|ZNF163	growth factor independent 1 transcriptional repressor	protein-coding
chr22	37967964	37968070	+	12.5	TTS (NR_106878)	454	NR_106878	MIR6820	hsa-mir-6820	microRNA 6820	ncRNA
chr1	150975150	150975256	+	12.5	promoter-TSS (NM_022075)	-200	NM_013384	CERS2	L3|LASS2|SP260|TMSG1	ceramide synthase 2	protein-coding
chr1	32712316	32712422	+	12.5	Intergenic	-9609	NM_030786	SYNC	SYNC1|SYNCOILIN	syncoilin, intermediate filament protein	protein-coding
chr1	67685603	67685709	+	12.5	intron (NM_001199741, intron 1 of 2)	479	NM_001924	GADD45A	DDIT1|GADD45	growth arrest and DNA damage inducible alpha	protein-coding
chr11	46380824	46380930	+	12.5	promoter-TSS (NM_001270551)	93	NM_002391	MDK	ARAP|MK|NEGF2	midkine (neurite growth-promoting factor 2)	protein-coding
chr9	34507690	34507796	+	12.5	intron (NM_012144, intron 13 of 19)	15296	NM_198573	ENHO	C9orf165|UNQ470	energy homeostasis associated	protein-coding
chr1	243254650	243254756	+	12.5	intron (NM_001042404, intron 1 of 18)	703	NM_014812	CEP170	FAM68A|KAB|KIAA0470	centrosomal protein 170	protein-coding
chr4	42398608	42398714	+	12.5	intron (NM_001080505, intron 1 of 1)	822	NM_001080505	SHISA3	hShisa3	shisa family member 3	protein-coding
chr22	50548187	50548293	+	12.5	exon (NM_138433, exon 1 of 1)	207	NM_138433	KLHDC7B	-	kelch domain containing 7B	protein-coding
chr1	40819497	40819603	+	12.5	intron (NM_004700, intron 5 of 13)	35538	NM_004700	KCNQ4	DFNA2|DFNA2A|KV7.4	potassium voltage-gated channel subfamily Q member 4	protein-coding
chr11	63769320	63769426	+	12.5	promoter-TSS (NM_001144936)	-732	NM_001144936	C11orf95	-	chromosome 11 open reading frame 95	protein-coding
chr9	128191856	128191962	+	12.5	promoter-TSS (NM_001131018)	195	NM_012127	CIZ1	LSFR1|NP94|ZNF356	CDKN1A interacting zinc finger protein 1	protein-coding
chr18	26226940	26227046	+	12.5	exon (NM_001293725, exon 1 of 15)	110	NM_005640	TAF4B	SPGF13|TAF2C2|TAFII105	TATA-box binding protein associated factor 4b	protein-coding
chr1	184974134	184974240	+	12.5	intron (NM_052966, intron 1 of 13)	399	NM_052966	FAM129A	C1orf24|GIG39|NIBAN	family with sequence similarity 129 member A	protein-coding
chr17	4365974	4366080	+	12.5	intron (NM_003342, intron 1 of 5)	647	NM_003342	UBE2G1	E217K|UBC7|UBE2G	ubiquitin conjugating enzyme E2 G1	protein-coding
chr10	15097463	15097569	+	12.5	promoter-TSS (NM_153244)	-197	NM_153244	C10orf111	bA455B2.4	chromosome 10 open reading frame 111	protein-coding
chr8	144275052	144275158	+	12.5	intron (NM_015201, intron 3 of 15)	8547	NM_001008271	SCX	SCXA|SCXB|bHLHa48	scleraxis bHLH transcription factor	protein-coding
chr6	166383433	166383539	+	12.5	promoter-TSS (NM_001270879)	-473	NM_016098	MPC1	BRP44L|CGI-129|MPYCD|dJ68L15.3	mitochondrial pyruvate carrier 1	protein-coding
chr9	134622187	134622293	+	12.5	Intergenic	-19565	NM_000093	COL5A1	EDSC	collagen type V alpha 1 chain	protein-coding
chrX	54474424	54474530	+	12.5	intron (NM_004463, intron 1 of 17)	21689	NM_004463	FGD1	AAS|FGDY|MRXS16|ZFYVE3	FYVE, RhoGEF and PH domain containing 1	protein-coding
chr13	99968566	99968672	+	12.5	intron (NM_033132, intron 1 of 1)	3305	NM_033132	ZIC5	-	Zic family member 5	protein-coding
chr5	98769190	98769296	+	12.5	promoter-TSS (NM_001012761)	-52	NM_173670	RGMB	DRAGON	repulsive guidance molecule family member b	protein-coding
chr2	96321380	96321486	+	12.5	Intergenic	-3891	NM_178495	ITPRIPL1	KIAA1754L	inositol 1,4,5-trisphosphate receptor interacting protein-like 1	protein-coding
chr1	3454866	3454972	+	12.5	intron (NM_014448, intron 1 of 14)	336	NM_014448	ARHGEF16	GEF16|NBR	Rho guanine nucleotide exchange factor 16	protein-coding
chr1	55041117	55041223	+	12.5	intron (NR_110451, intron 1 of 9)	948	NM_174936	PCSK9	FH3|HCHOLA3|LDLCQ1|NARC-1|NARC1|PC9	proprotein convertase subtilisin/kexin type 9	protein-coding
chr11	66856143	66856249	+	12.5	intron (NM_001040716, intron 12 of 22)	-1209	NM_024036	LRFN4	FIGLER6|SALM3|SALM3.	leucine rich repeat and fibronectin type III domain containing 4	protein-coding
chr7	151040827	151040933	+	12.5	exon (NM_001282293, exon 11 of 15)	-7412	NM_004769	ASIC3	ACCN3|DRASIC|SLNAC1|TNaC1	acid sensing ion channel subunit 3	protein-coding
chr7	1545861	1545967	+	12.5	3' UTR (NM_001097620, exon 9 of 9)	10516	NM_152689	TMEM184A	SDMG1	transmembrane protein 184A	protein-coding
chr17	1724427	1724533	+	12.5	promoter-TSS (NM_001163811)	-60	NM_152348	WDR81	CAMRQ2|PPP1R166|SORF-2	WD repeat domain 81	protein-coding
chr16	2501340	2501446	+	12.5	3' UTR (NM_001199107, exon 8 of 8)	-12333	NM_001694	ATP6V0C	ATP6C|ATP6L|ATPL|VATL|VPPC|Vma3	ATPase H+ transporting V0 subunit c	protein-coding
chr11	75312132	75312238	+	12.5	intron (NM_020251, intron 1 of 14)	23001	NR_029891	MIR326	MIRN326|hsa-mir-326|mir-326	microRNA 326	ncRNA
chr1	229558358	229558464	+	12.5	exon (NM_012089, exon 1 of 13)	284	NM_012089	ABCB10	EST20237|M-ABC2|MTABC2	ATP binding cassette subfamily B member 10	protein-coding
chr10	22570424	22570530	+	12.5	intron (NM_001330062, intron 5 of 9)	-132548	NR_036533	LOC100499489	-	uncharacterized LOC100499489	ncRNA
chr22	24442433	24442539	+	12.5	TTS (NM_001278497)	10367	NM_000675	ADORA2A	A2aR|ADORA2|RDC8	adenosine A2a receptor	protein-coding
chr21	42810565	42810671	+	12.5	Intergenic	-30624	NR_135517	LINC01668	-	long intergenic non-protein coding RNA 1668	ncRNA
chr17	6555920	6556026	+	12.5	intron (NM_001165966, intron 1 of 18)	584	NM_031220	PITPNM3	ACKR6|CORD5|NIR1|RDGBA3	PITPNM family member 3	protein-coding
chr9	136886047	136886153	+	12.5	promoter-TSS (NR_039697)	-413	NM_021138	TRAF2	MGC:45012|TRAP|TRAP3	TNF receptor associated factor 2	protein-coding
chr11	65422383	65422489	+	12.5	promoter-TSS (NR_028272)	-362	NR_002802	NEAT1	LINC00084|NCRNA00084|TncRNA|VINC	nuclear paraspeckle assembly transcript 1 (non-protein coding)	ncRNA
chr1	143210861	143210967	+	12.5	Intergenic	211678	NR_027354	LOC645166	-	lymphocyte-specific protein 1 pseudogene	pseudo
chr15	89399723	89399829	+	12.5	Intergenic	21734	NR_015411	MIR9-3HG	LINC00925	MIR9-3 host gene	ncRNA
chr12	124695387	124695493	+	12.5	Intergenic	-127976	NM_006312	NCOR2	CTG26|N-CoR2|SMAP270|SMRT|SMRTE|SMRTE-tau|TNRC14|TRAC|TRAC-1|TRAC1	nuclear receptor corepressor 2	protein-coding
chr22	38398753	38398859	+	12.5	promoter-TSS (NM_001289912)	120	NR_002821	LOC400927	-	TPTE and PTEN homologous inositol lipid phosphatase pseudogene	pseudo
chr19	11539993	11540099	+	12.5	intron (NM_001308341, intron 2 of 7)	1329	NM_001299	CNN1	HEL-S-14|SMCC|Sm-Calp	calponin 1	protein-coding
chr19	14518740	14518846	+	12.5	promoter-TSS (NM_001300914)	-234	NM_006145	DNAJB1	HSPF1|Hdj1|Hsp40|RSPH16B|Sis1	DnaJ heat shock protein family (Hsp40) member B1	protein-coding
chr3	13658001	13658107	+	12.5	intron (NR_027103, intron 1 of 5)	7333	NR_027103	LINC00620	-	long intergenic non-protein coding RNA 620	ncRNA
chr11	64638090	64638196	+	12.5	intron (NM_015080, intron 17 of 22)	5172	NM_015080	NRXN2	-	neurexin 2	protein-coding
chr16	29847782	29847888	+	12.5	exon (NM_005115, exon 15 of 15)	15453	NM_006319	CDIPT	PIS|PIS1	CDP-diacylglycerol--inositol 3-phosphatidyltransferase	protein-coding
chr15	69074132	69074238	+	12.5	Intergenic	-6665	NM_173610	EWSAT1	LINC00277|NCRNA00277|TMEM84	Ewing sarcoma associated transcript 1	ncRNA
chr3	51942623	51942729	+	12.5	promoter-TSS (NM_004704)	371	NM_005485	PARP3	ADPRT3|ADPRTL2|ADPRTL3|ARTD3|IRT1|PADPRT-3	poly(ADP-ribose) polymerase family member 3	protein-coding
chr19	17947859	17947965	+	12.5	Intergenic	-3390	NM_002248	KCNN1	KCa2.1|SK1|SKCA1|hSK1	potassium calcium-activated channel subfamily N member 1	protein-coding
chr5	151081011	151081117	+	12.5	promoter-TSS (NM_001252385)	20	NM_006058	TNIP1	ABIN-1|NAF1|VAN|nip40-1	TNFAIP3 interacting protein 1	protein-coding
chr7	935382	935488	+	12.5	exon (NM_006869, exon 2 of 11)	-8219	NM_006869	ADAP1	CENTA1|GCS1L|p42IP4	ArfGAP with dual PH domains 1	protein-coding
chr5	172958651	172958757	+	12.5	promoter-TSS (NR_026683)	-25	NM_016093	RPL26L1	RPL26P1	ribosomal protein L26 like 1	protein-coding
chr17	41536215	41536321	+	12.5	Intergenic	-7879	NM_002276	KRT19	CK19|K19|K1CS	keratin 19	protein-coding
chr3	4868666	4868772	+	12.5	Intergenic	37782	NR_037903	BHLHE40-AS1	-	BHLHE40 antisense RNA 1	ncRNA
chr10	48656019	48656125	+	12.5	non-coding (NR_045675, exon 1 of 11)	193	NM_021226	ARHGAP22	RhoGAP2|RhoGap22	Rho GTPase activating protein 22	protein-coding
chr1	167936768	167936874	+	12.5	promoter-TSS (NR_026550)	248	NM_015415	MPC2	BRP44	mitochondrial pyruvate carrier 2	protein-coding
chr7	99374755	99374861	+	12.5	intron (NM_005720, intron 1 of 9)	133	NM_005720	ARPC1B	ARC41|p40-ARC|p41-ARC	actin related protein 2/3 complex subunit 1B	protein-coding
chr4	139555529	139555635	+	12.5	intron (NR_131339, intron 1 of 3)	1187	NM_030648	SETD7	KMT7|SET7|SET7/9|SET9	SET domain containing lysine methyltransferase 7	protein-coding
chr1	92485539	92485645	+	12.5	intron (NM_005263, intron 1 of 6)	479	NM_005263	GFI1	GFI-1|GFI1A|SCN2|ZNF163	growth factor independent 1 transcriptional repressor	protein-coding
chr17	56593945	56594051	+	12.5	5' UTR (NM_005450, exon 1 of 1)	299	NM_005450	NOG	SYM1|SYNS1|SYNS1A	noggin	protein-coding
chr1	165376082	165376188	+	12.5	Intergenic	-19420	NM_177398	LMX1A	LMX1|LMX1.1	LIM homeobox transcription factor 1 alpha	protein-coding
chrX	130109714	130109820	+	12.5	intron (NM_001127197, intron 1 of 8)	733	NM_001421	ELF4	ELFR|MEF	E74 like ETS transcription factor 4	protein-coding
chr1	33349720	33349826	+	12.5	promoter-TSS (NR_125978)	125	NM_004427	PHC2	EDR2|HPH2|PH2	polyhomeotic homolog 2	protein-coding
chr5	34193426	34193532	+	12.5	Intergenic	-68951	NR_037951	C1QTNF3-AMACR	-	C1QTNF3-AMACR readthrough (NMD candidate)	ncRNA
chrX	130067142	130067248	+	12.5	exon (NM_001127197, exon 9 of 9)	43305	NM_001421	ELF4	ELFR|MEF	E74 like ETS transcription factor 4	protein-coding
chr17	75087878	75087984	+	12.5	promoter-TSS (NM_004695)	-10	NM_004695	SLC16A5	MCT5|MCT6	solute carrier family 16 member 5	protein-coding
chr19	4722885	4722991	+	12.5	intron (NM_139159, intron 1 of 21)	905	NM_139159	DPP9	DP9|DPLP9|DPRP-2|DPRP2	dipeptidyl peptidase 9	protein-coding
chr3	63912291	63912397	+	12.5	intron (NM_000333, intron 2 of 12)	13945	NM_000333	ATXN7	ADCAII|OPCA3|SCA7	ataxin 7	protein-coding
chr17	7214654	7214760	+	12.5	intron (NR_135527, intron 3 of 20)	-2418	NM_000018	ACADVL	ACAD6|LCACD|VLCAD	acyl-CoA dehydrogenase, very long chain	protein-coding
chr1	148388708	148388814	+	12.5	TTS (NR_106967)	479	NR_106967	MIR6077	MIR6077-1|MIR6077-2|hsa-mir-6077|hsa-mir-6077-1|hsa-mir-6077-2	microRNA 6077	ncRNA
chr15	77028102	77028208	+	12.5	intron (NM_003978, intron 6 of 14)	33070	NM_003978	PSTPIP1	CD2BP1|CD2BP1L|CD2BP1S|H-PIP|PAPAS|PSTPIP	proline-serine-threonine phosphatase interacting protein 1	protein-coding
chr2	207529517	207529623	+	12.5	promoter-TSS (NM_134442)	-322	NM_004379	CREB1	CREB|CREB-1	cAMP responsive element binding protein 1	protein-coding
chr6	167351096	167351202	+	12.5	Intergenic	26063	NM_031949	TTLL2	C6orf104|NYD-TSPG|dJ366N23.3	tubulin tyrosine ligase like 2	protein-coding
chr1	147599448	147599554	+	12.5	intron (NM_004326, intron 1 of 9)	58000	NM_004326	BCL9	LGS	B-cell CLL/lymphoma 9	protein-coding
chr19	8506052	8506158	+	12.5	Intergenic	-3451	NM_032152	PRAM1	PML-RAR|PRAM-1	PML-RARA regulated adaptor molecule 1	protein-coding
chr7	25950502	25950608	+	12.5	promoter-TSS (NR_029597)	-569	NR_029597	MIR148A	MIRN148|MIRN148A|hsa-mir-148|mir-148a	microRNA 148a	ncRNA
chr11	61792765	61792871	+	12.5	promoter-TSS (NM_014206)	181	NM_004111	FEN1	FEN-1|MF1|RAD2	flap structure-specific endonuclease 1	protein-coding
chr10	97319815	97319921	+	12.5	exon (NM_005479, exon 1 of 1)	603	NM_005479	FRAT1	-	FRAT1, WNT signaling pathway regulator	protein-coding
chr1	236142527	236142633	+	12.5	promoter-TSS (NM_003272)	48	NM_003272	GPR137B	TM7SF1	G protein-coupled receptor 137B	protein-coding
chr17	19362401	19362507	+	12.5	intron (NM_001243475, intron 1 of 6)	284	NM_015681	B9D1	B9|EPPB9|JBTS27|MKS9|MKSR1	B9 domain containing 1	protein-coding
chr7	151115030	151115136	+	12.5	exon (NM_001308305, exon 1 of 9)	405	NM_031946	AGAP3	AGAP-3|CENTG3|CRAG|MRIP-1|cnt-g3	ArfGAP with GTPase domain, ankyrin repeat and PH domain 3	protein-coding
chr8	142551213	142551319	+	12.5	Intergenic	63206	NM_015193	ARC	Arg3.1	activity regulated cytoskeleton associated protein	protein-coding
chr6	149922810	149922916	+	12.5	intron (NM_001001788, intron 1 of 4)	289	NM_001001788	RAET1G	ULBP5	retinoic acid early transcript 1G	protein-coding
chr1	29740148	29740254	+	12.5	Intergenic	297411	NR_110790	LINC01648	-	long intergenic non-protein coding RNA 1648	ncRNA
chr1	202144032	202144138	+	12.5	intron (NM_138795, intron 1 of 6)	658	NM_138795	ARL8A	ARL10B|GIE2	ADP ribosylation factor like GTPase 8A	protein-coding
chr1	202161152	202161258	+	12.5	non-coding (NR_037664, exon 1 of 9)	383	NM_002832	PTPN7	BPTP-4|HEPTP|LC-PTP|LPTP|PTPNI	protein tyrosine phosphatase, non-receptor type 7	protein-coding
chr17	1629390	1629496	+	12.5	promoter-TSS (NM_152346)	-557	NM_152346	SLC43A2	LAT4	solute carrier family 43 member 2	protein-coding
chr1	225861716	225861822	+	12.5	intron (NM_014698, intron 13 of 24)	20951	NM_014698	TMEM63A	KIAA0792	transmembrane protein 63A	protein-coding
chr1	228140469	228140575	+	12.5	intron (NM_001242840, intron 1 of 6)	294	NM_000858	GUK1	GMK	guanylate kinase 1	protein-coding
chr5	69492692	69492798	+	12.5	promoter-TSS (NM_001205254)	-18	NM_002538	OCLN	BLCPMG|PPP1R115	occludin	protein-coding
chr19	5340381	5340487	+	12.5	intron (NM_130855, intron 1 of 29)	369	NM_002850	PTPRS	PTPSIGMA|R-PTP-S|R-PTP-sigma	protein tyrosine phosphatase, receptor type S	protein-coding
chr1	30342788	30342894	+	12.5	Intergenic	-305229	NR_110790	LINC01648	-	long intergenic non-protein coding RNA 1648	ncRNA
chr1	144883290	144883396	+	12.5	intron (NR_104189, intron 2 of 3)	165172	NR_027354	LOC645166	-	lymphocyte-specific protein 1 pseudogene	pseudo
chr15	65337485	65337591	+	12.5	intron (NM_004884, intron 2 of 13)	32861	NR_002757	RNU5B-1	RNU5B|RNU5B-1P|U5B1	RNA, U5B small nuclear 1	snRNA
chr21	32412652	32412758	+	12.5	non-coding (NR_135467, exon 1 of 8)	268	NM_058187	EVA1C	B18|B19|C21orf63|C21orf64|FAM176C|PRED34|SUE21	eva-1 homolog C	protein-coding
chr7	151252065	151252171	+	12.5	intron (NM_001003802, intron 2 of 13)	-3455	NM_003078	SMARCD3	BAF60C|CRACD3|Rsc6p	SWI/SNF related, matrix associated, actin dependent regulator of chromatin, subfamily d, member 3	protein-coding
chr19	6737356	6737462	+	12.5	promoter-TSS (NR_106849)	213	NM_020171	GPR108	LUSTR2	G protein-coupled receptor 108	protein-coding
chr1	110508101	110508207	+	12.5	Intergenic	11021	NM_005549	KCNA10	Kcn1|Kv1.8	potassium voltage-gated channel subfamily A member 10	protein-coding
chr12	48994941	48995047	+	12.5	TTS (NM_015086)	4311	NM_015086	DDN	-	dendrin	protein-coding
chr16	14071064	14071170	+	12.5	promoter-TSS (NM_014048)	-196	NM_014048	MKL2	MRTF-B|MRTFB|NPD001	MKL1/myocardin like 2	protein-coding
chr19	709350	709456	+	12.5	intron (NM_002579, intron 1 of 8)	450	NM_002579	PALM	-	paralemmin	protein-coding
chr1	30609668	30609774	+	12.5	Intergenic	-109051	NR_034182	MATN1-AS1	-	MATN1 antisense RNA 1	ncRNA
chr3	40310023	40310129	+	12.5	promoter-TSS (NR_033965)	-378	NR_033965	EIF1B-AS1	-	EIF1B antisense RNA 1	ncRNA
chr19	6528995	6529101	+	12.5	Intergenic	-1951	NM_003811	TNFSF9	4-1BB-L|CD137L|TNLG5A	tumor necrosis factor superfamily member 9	protein-coding
chr2	120345842	120345948	+	12.5	promoter-TSS (NM_002193)	-247	NM_002193	INHBB	-	inhibin beta B subunit	protein-coding
chr10	70594208	70594314	+	12.5	Intergenic	8514	NM_005041	PRF1	FLH2|HPLH2|P1|PFN1|PFP	perforin 1	protein-coding
chr22	23839484	23839590	+	12.5	promoter-TSS (NM_001002862)	-525	NM_198440	DERL3	C22orf14|IZP6|LLN2|derlin-3	derlin 3	protein-coding
chr7	151440845	151440951	+	12.5	promoter-TSS (NM_001308292)	-85	NM_144727	CRYGN	-	crystallin gamma N	protein-coding
chr17	7012667	7012773	+	12.5	promoter-TSS (NR_040089)	303	NM_001004333	RNASEK	-	ribonuclease K	protein-coding
chr1	223080329	223080435	+	12.5	Intergenic	62900	NM_003268	TLR5	MELIOS|SLE1|SLEB1|TIL3	toll like receptor 5	protein-coding
chr5	96807802	96807908	+	12.5	intron (NM_001198541, intron 1 of 18)	334	NM_016442	ERAP1	A-LAP|ALAP|APPILS|ARTS-1|ARTS1|ERAAP|ERAAP1|PILS-AP|PILSAP	endoplasmic reticulum aminopeptidase 1	protein-coding
chr21	43741876	43741982	+	12.5	intron (NM_001331030, intron 2 of 9)	545	NM_003681	PDXK	C21orf124|C21orf97|HEL-S-1a|PKH|PNK|PRED79	pyridoxal (pyridoxine, vitamin B6) kinase	protein-coding
chr16	89657442	89657548	+	12.5	promoter-TSS (NM_153025)	-249	NM_153025	SPATA33	C16orf55	spermatogenesis associated 33	protein-coding
chr20	25307488	25307594	+	12.5	intron (NM_001042472, intron 9 of 12)	59471	NM_002862	PYGB	GPBB	glycogen phosphorylase B	protein-coding
chr3	42804002	42804108	+	12.5	intron (NM_001099669, intron 1 of 3)	387	NM_014056	HIGD1A	HIG1|RCF1a	HIG1 hypoxia inducible domain family member 1A	protein-coding
chr12	25849438	25849544	+	12.5	Intergenic	24588	NR_036188	MIR4302	-	microRNA 4302	ncRNA
chr6	3328922	3329028	+	12.5	intron (NM_001286456, intron 3 of 3)	70047	NM_001128591	PSMG4	C6orf86|PAC4|bA506K6.2	proteasome assembly chaperone 4	protein-coding
chr1	228038214	228038320	+	12.5	intron (NM_033131, intron 2 of 3)	31245	NM_033131	WNT3A	-	Wnt family member 3A	protein-coding
chr11	450791	450897	+	12.5	intron (NR_138046, intron 1 of 12)	564	NM_030783	PTDSS2	PSS2	phosphatidylserine synthase 2	protein-coding
chr19	16076546	16076652	+	12.5	exon (NM_003290, exon 1 of 8)	274	NM_003290	TPM4	HEL-S-108	tropomyosin 4	protein-coding
chr11	118608273	118608379	+	12.5	intron (NM_001144759, intron 1 of 20)	735	NM_015157	PHLDB1	LL5A	pleckstrin homology like domain family B member 1	protein-coding
chr15	78077539	78077645	+	12.5	promoter-TSS (NM_144572)	60	NM_015079	TBC1D2B	-	TBC1 domain family member 2B	protein-coding
chr12	30926777	30926883	+	12.5	promoter-TSS (NM_001080509)	-74	NM_001080509	TSPAN11	VSSW1971	tetraspanin 11	protein-coding
chr22	45884646	45884752	+	12.5	Intergenic	92429	NM_058238	WNT7B	-	Wnt family member 7B	protein-coding
chr21	34614530	34614636	+	12.5	promoter-TSS (NM_203417)	-137	NM_004414	RCAN1	ADAPT78|CSP1|DSC1|DSCR1|MCIP1|RCN1	regulator of calcineurin 1	protein-coding
chr3	38165947	38166053	+	12.5	intron (NM_005109, intron 1 of 17)	465	NM_005109	OXSR1	OSR1	oxidative stress responsive 1	protein-coding
chr1	32276318	32276424	+	12.5	exon (NM_005356, exon 8 of 13)	2260	NM_005356	LCK	IMD22|LSK|YT16|p56lck|pp58lck	LCK proto-oncogene, Src family tyrosine kinase	protein-coding
chr17	59332139	59332245	+	12.5	intron (NM_001005404, intron 1 of 4)	500	NM_001005404	YPEL2	FKSG4	yippee like 2	protein-coding
chr5	180618842	180618948	+	12.5	exon (NM_182925, exon 21 of 30)	-27408	NM_052863	SCGB3A1	HIN-1|HIN1|LU105|PnSP-2|UGRP2	secretoglobin family 3A member 1	protein-coding
chr1	56579150	56579256	+	12.5	5' UTR (NM_003713, exon 1 of 6)	381	NM_003713	PLPP3	Dri42|LPP3|PAP2B|PPAP2B|VCIP	phospholipid phosphatase 3	protein-coding
chr12	105330730	105330836	+	12.5	5' UTR (NM_001145199, exon 1 of 6)	147	NM_207376	C12orf75	AGD3|OCC-1|OCC1	chromosome 12 open reading frame 75	protein-coding
chr17	78232634	78232740	+	12.5	intron (NM_001204212, intron 2 of 3)	1377	NM_001145529	TMEM235	ARGM1	transmembrane protein 235	protein-coding
chr19	45508453	45508559	+	12.5	intron (NM_003370, intron 1 of 12)	1076	NM_003370	VASP	-	vasodilator-stimulated phosphoprotein	protein-coding
chr1	244461611	244461717	+	12.5	intron (NM_001242340, intron 1 of 18)	293	NM_173807	C1orf101	-	chromosome 1 open reading frame 101	protein-coding
chr22	37676196	37676302	+	12.5	intron (NM_002305, intron 1 of 3)	643	NM_002305	LGALS1	GAL1|GBP	galectin 1	protein-coding
chr2	241485745	241485851	+	12.5	intron (NM_014808, intron 21 of 26)	7893	NR_036083	MIR3133	-	microRNA 3133	ncRNA
chr9	128203899	128204005	+	12.5	intron (NM_001005336, intron 1 of 22)	431	NM_012127	CIZ1	LSFR1|NP94|ZNF356	CDKN1A interacting zinc finger protein 1	protein-coding
chr19	17950846	17950952	+	12.5	promoter-TSS (NM_002248)	-403	NM_002248	KCNN1	KCa2.1|SK1|SKCA1|hSK1	potassium calcium-activated channel subfamily N member 1	protein-coding
chr17	7330746	7330852	+	12.5	Intergenic	-1480	NM_032442	NEURL4	-	neuralized E3 ubiquitin protein ligase 4	protein-coding
chr17	6640278	6640384	+	12.5	promoter-TSS (NM_032731)	-571	NM_032731	TXNDC17	TRP14|TXNL5	thioredoxin domain containing 17	protein-coding
chr7	151099928	151100034	+	12.5	intron (NM_031946, intron 1 of 17)	13559	NM_031946	AGAP3	AGAP-3|CENTG3|CRAG|MRIP-1|cnt-g3	ArfGAP with GTPase domain, ankyrin repeat and PH domain 3	protein-coding
chr16	28880471	28880577	+	12.5	promoter-TSS (NR_046287)	481	NM_004320	ATP2A1	ATP2A|SERCA1	ATPase sarcoplasmic/endoplasmic reticulum Ca2+ transporting 1	protein-coding
chr22	20260052	20260158	+	12.5	intron (NM_023004, intron 1 of 1)	8188	NM_023004	RTN4R	NGR|NOGOR	reticulon 4 receptor	protein-coding
chr6	41706069	41706175	+	12.5	intron (NM_001167827, intron 1 of 8)	28279	NM_007162	TFEB	ALPHATFEB|BHLHE35|TCFEB	transcription factor EB	protein-coding
chr3	58177852	58177958	+	12.5	Intergenic	-7270	NR_135534	FLNB-AS1	-	FLNB antisense RNA 1	ncRNA
chr22	40636307	40636413	+	12.5	intron (NM_020831, intron 1 of 14)	359	NM_020831	MKL1	BSAC|MAL|MRTF-A	megakaryoblastic leukemia (translocation) 1	protein-coding
chr3	52361865	52361971	+	12.5	intron (NM_015512, intron 30 of 77)	45599	NM_015512	DNAH1	DNAHC1|HDHC7|HL-11|HL11|HSRF-1|XLHSRF-1	dynein axonemal heavy chain 1	protein-coding
chr7	100964830	100964936	+	12.5	intron (NM_005960, intron 6 of 11)	-4740	NM_001164462	MUC12	MUC-11|MUC-12|MUC11	mucin 12, cell surface associated	protein-coding
chr9	136671701	136671807	+	12.5	intron (NM_201446, intron 7 of 8)	1152	NR_029695	MIR126	MIRN126|miRNA126|mir-126	microRNA 126	ncRNA
chr19	1748915	1749021	+	12.5	Intergenic	-4695	NM_001080488	ONECUT3	OC3	one cut homeobox 3	protein-coding
chr15	99015456	99015562	+	12.5	intron (NR_126487, intron 1 of 3)	805	NR_126487	LUNAR1	-	leukemia-associated non-coding IGF1R activator RNA 1	ncRNA
chr2	241541816	241541922	+	12.5	Intergenic	-16862	NM_032515	BOK	BCL2L9|BOKL	BOK, BCL2 family apoptosis regulator	protein-coding
chr1	154558324	154558430	+	12.5	exon (NM_017582, exon 1 of 13)	267	NM_017582	UBE2Q1	GTAP|NICE-5|PRO3094|UBE2Q	ubiquitin conjugating enzyme E2 Q1	protein-coding
chr17	74032137	74032243	+	12.5	Intergenic	-171466	NM_000999	RPL38	L38	ribosomal protein L38	protein-coding
chr12	30959147	30959253	+	12.5	intron (NM_001080509, intron 2 of 7)	32296	NM_001080509	TSPAN11	VSSW1971	tetraspanin 11	protein-coding
chr7	101179764	101179870	+	12.5	intron (NM_198571, intron 1 of 3)	459	NM_198571	NAT16	C7orf52	N-acetyltransferase 16 (putative)	protein-coding
chr9	132833953	132834059	+	12.5	intron (NM_152572, intron 5 of 12)	-44314	NM_018956	SPACA9	C9orf9|Mast	sperm acrosome associated 9	protein-coding
chr13	91348250	91348356	+	12.5	intron (NR_027350, intron 1 of 1)	483	NR_027349	MIR17HG	C13orf25|FGLDS2|LINC00048|MIHG1|MIRH1|MIRHG1|NCRNA00048|miR-17-92	miR-17-92a-1 cluster host gene	ncRNA
chr7	157000410	157000516	+	12.5	Intergenic	8972	NM_005515	MNX1	HB9|HLXB9|HOXHB9|SCRA1	motor neuron and pancreas homeobox 1	protein-coding
chr15	74726324	74726430	+	12.5	promoter-TSS (NM_000499)	-767	NM_000499	CYP1A1	AHH|AHRR|CP11|CYP1|CYPIA1|P1-450|P450-C|P450DX	cytochrome P450 family 1 subfamily A member 1	protein-coding
chr11	44740451	44740557	+	12.5	Intergenic	-23922	NM_130783	TSPAN18	TSPAN	tetraspanin 18	protein-coding
chr12	57803469	57803575	+	12.5	TTS (NM_001172697)	12547	NM_006576	AVIL	ADVIL|DOC6|p92	advillin	protein-coding
chr1	226940557	226940663	+	12.5	intron (NM_020247, intron 1 of 14)	373	NM_020247	COQ8A	ADCK3|ARCA2|CABC1|COQ10D4|COQ8|SCAR9	coenzyme Q8A	protein-coding
chrX	155216343	155216449	+	12.5	promoter-TSS (NM_003372)	-28	NM_003372	VBP1	HIBBJ46|PFD3|PFDN3|VBP-1	VHL binding protein 1	protein-coding
chr16	30407194	30407300	+	12.5	promoter-TSS (NM_001142305)	-167	NM_016643	ZNF771	DSC43	zinc finger protein 771	protein-coding
chr7	158856699	158856805	+	12.5	intron (NM_018051, intron 1 of 24)	174	NM_018051	WDR60	FAP163|SRPS6|SRTD8	WD repeat domain 60	protein-coding
chr1	150876406	150876512	+	12.5	intron (NM_001286035, intron 1 of 22)	309	NM_001668	ARNT	HIF-1-beta|HIF-1beta|HIF1-beta|HIF1B|HIF1BETA|TANGO|bHLHe2	aryl hydrocarbon receptor nuclear translocator	protein-coding
chr3	9500759	9500865	+	12.5	3' UTR (NM_198560, exon 4 of 4)	52990	NM_198560	LHFPL4	-	lipoma HMGIC fusion partner-like 4	protein-coding
chr1	76868666	76868772	+	12.5	exon (NM_001320273, exon 2 of 4)	1311	NM_030965	ST6GALNAC5	SIAT7-E|SIAT7E|ST6GalNAcV	ST6 N-acetylgalactosaminide alpha-2,6-sialyltransferase 5	protein-coding
chr17	64661733	64661839	+	12.5	intron (NM_022739, intron 1 of 18)	482	NM_022739	SMURF2	-	SMAD specific E3 ubiquitin protein ligase 2	protein-coding
chr12	12724417	12724523	+	12.5	Intergenic	-1447	NM_030817	APOLD1	VERGE	apolipoprotein L domain containing 1	protein-coding
chr3	53494291	53494397	+	12.5	promoter-TSS (NM_001128840)	-705	NM_000720	CACNA1D	CACH3|CACN4|CACNL1A2|CCHL1A2|Cav1.3|PASNA|SANDD	calcium voltage-gated channel subunit alpha1 D	protein-coding
chr10	17229985	17230091	+	12.5	promoter-TSS (NR_108061)	-53	NR_108060	VIM-AS1	-	VIM antisense RNA 1	ncRNA
chr5	179221774	179221880	+	12.5	intron (NM_014244, intron 3 of 21)	123603	NM_014244	ADAMTS2	ADAM-TS2|ADAMTS-2|ADAMTS-3|NPI|PC I-NP|PCI-NP|PCINP|PCPNI|PNPI	ADAM metallopeptidase with thrombospondin type 1 motif 2	protein-coding
chr2	176108008	176108114	+	12.5	exon (NM_021192, exon 1 of 2)	705	NM_021192	HOXD11	HOX4|HOX4F	homeobox D11	protein-coding
chr1	19251733	19251839	+	12.5	promoter-TSS (NM_001271427)	205	NM_016183	MRTO4	C1orf33|MRT4|dJ657E11.4	MRT4 homolog, ribosome maturation factor	protein-coding
chr12	96194114	96194220	+	12.5	promoter-TSS (NM_005230)	-215	NM_005230	ELK3	ERP|NET|SAP-2|SAP2	ELK3, ETS transcription factor	protein-coding
chr5	180648933	180649039	+	12.5	intron (NM_002020, intron 1 of 29)	638	NM_002020	FLT4	FLT-4|FLT41|LMPH1A|PCL|VEGFR-3|VEGFR3	fms related tyrosine kinase 4	protein-coding
chr17	4833511	4833617	+	12.5	5' UTR (NM_001024937, exon 1 of 32)	224	NM_015716	MINK1	B55|MAP4K6|MINK|YSK2|ZC3	misshapen like kinase 1	protein-coding
chr6	82363684	82363790	+	12.5	promoter-TSS (NM_001166392)	-507	NM_006670	TPBG	5T4|5T4AG|M6P1|WAIF1	trophoblast glycoprotein	protein-coding
chr17	7208303	7208409	+	12.5	intron (NR_135527, intron 3 of 20)	-3188	NM_001365	DLG4	PSD95|SAP-90|SAP90	discs large MAGUK scaffold protein 4	protein-coding
chr3	48635775	48635881	+	12.5	promoter-TSS (NM_134426)	-335	NM_022911	SLC26A6	-	solute carrier family 26 member 6	protein-coding
chr19	41353895	41354001	+	12.5	promoter-TSS (NM_000660)	-65	NM_000660	TGFB1	CED|DPD1|LAP|TGFB|TGFbeta	transforming growth factor beta 1	protein-coding
chr1	61742648	61742754	+	12.5	intron (NM_176877, intron 1 of 42)	224	NM_005799	PATJ	Cipp|INADL|InaD-like|hINADL	PATJ, crumbs cell polarity complex component	protein-coding
chr10	128150197	128150303	+	12.5	Intergenic	-24046	NM_002417	MKI67	KIA|MIB-|MIB-1|PPP1R105	marker of proliferation Ki-67	protein-coding
chr5	14871297	14871403	+	12.5	intron (NM_054027, intron 1 of 11)	428	NM_054027	ANKH	ANK|CCAL2|CMDJ|CPPDD|HANK|MANK	ANKH inorganic pyrophosphate transport regulator	protein-coding
chr1	24745706	24745812	+	12.5	intron (NM_013943, intron 1 of 5)	490	NM_013943	CLIC4	CLIC4L|H1|MTCLIC|huH1|p64H1	chloride intracellular channel 4	protein-coding
chr15	92394168	92394274	+	12.5	intron (NM_001330416, intron 1 of 4)	311	NM_006011	ST8SIA2	HsT19690|SIAT8-B|SIAT8B|ST8SIA-II|ST8SiaII|STX	ST8 alpha-N-acetyl-neuraminide alpha-2,8-sialyltransferase 2	protein-coding
chr19	979614	979720	+	12.5	Intergenic	-4661	NM_024100	WDR18	Ipi3|R32184_1	WD repeat domain 18	protein-coding
chr15	101536955	101537061	+	12.5	Intergenic	-47024	NM_002570	PCSK6	PACE4|SPC4	proprotein convertase subtilisin/kexin type 6	protein-coding
chr2	219003080	219003186	+	12.5	intron (NM_194302, intron 34 of 34)	918	NR_046086	LOC100129175	-	uncharacterized LOC100129175	ncRNA
chr17	80108535	80108641	+	12.5	exon (NM_000152, exon 7 of 20)	7062	NM_000152	GAA	LYAG	glucosidase alpha, acid	protein-coding
chr9	130497613	130497719	+	12.5	intron (NM_000050, intron 14 of 15)	52959	NM_000050	ASS1	ASS|CTLN1	argininosuccinate synthase 1	protein-coding
chr1	156920533	156920639	+	12.5	promoter-TSS (NM_144702)	-46	NM_144702	LRRC71	C1orf92	leucine rich repeat containing 71	protein-coding
chr5	180071948	180072054	+	12.5	5' UTR (NM_001280801, exon 1 of 8)	117	NM_018434	RNF130	G1RZFP|GOLIATH|GP	ring finger protein 130	protein-coding
chr1	20696841	20696947	+	12.5	intron (NM_020816, intron 6 of 14)	21123	NM_020816	KIF17	KIF17B|KIF3X|KLP-2|OSM-3	kinesin family member 17	protein-coding
chr9	137054211	137054317	+	12.5	promoter-TSS (NM_001246)	-213	NM_001246	ENTPD2	CD39L1|NTPDase-2	ectonucleoside triphosphate diphosphohydrolase 2	protein-coding
chr10	132332357	132332463	+	12.5	promoter-TSS (NM_001318881)	173	NM_030626	LRRC27	-	leucine rich repeat containing 27	protein-coding
chr7	988531	988637	+	12.5	intron (NM_017781, intron 8 of 8)	5385	NM_017781	CYP2W1	-	cytochrome P450 family 2 subfamily W member 1	protein-coding
chr17	8832774	8832880	+	12.5	intron (NR_110865, intron 8 of 19)	-33478	NM_152599	MFSD6L	-	major facilitator superfamily domain containing 6 like	protein-coding
chr1	156457363	156457469	+	12.5	Intergenic	-27868	NM_006365	C1orf61	CROC4	chromosome 1 open reading frame 61	protein-coding
chr16	86498566	86498672	+	12.5	intron (NR_036444, intron 1 of 3)	10241	NR_033925	FENDRR	FOXF1-AS1|TCONS_00024240|lincFOXF1|onco-lncRNA-21	FOXF1 adjacent non-coding developmental regulatory RNA	ncRNA
chr13	67840910	67841016	+	12.5	Intergenic	468576	NR_130792	LINC00364	-	long intergenic non-protein coding RNA 364	ncRNA
chr17	73166156	73166262	+	12.5	intron (NM_001050, intron 1 of 1)	1188	NM_001050	SSTR2	-	somatostatin receptor 2	protein-coding
chr7	158251946	158252052	+	12.5	intron (NM_001308267, intron 2 of 21)	280814	NR_030325	MIR595	MIRN595|hsa-mir-595	microRNA 595	ncRNA
chr15	69298824	69298930	+	12.5	promoter-TSS (NM_017705)	-78	NM_017705	PAQR5	MPRG	progestin and adipoQ receptor family member 5	protein-coding
chr1	10632828	10632934	+	12.5	Intergenic	157935	NM_004565	PEX14	NAPP2|PBD13A|Pex14p|dJ734G22.2	peroxisomal biogenesis factor 14	protein-coding
chr5	174751186	174751292	+	12.5	promoter-TSS (NR_039777)	-495	NR_039777	MIR4634	-	microRNA 4634	ncRNA
chr1	234958871	234958977	+	12.5	intron (NR_125945, intron 2 of 3)	5075	NR_125945	LOC101927851	-	uncharacterized LOC101927851	ncRNA
chr21	45830006	45830112	+	12.5	non-coding (NR_038876, exon 3 of 3)	6360	NR_038876	LOC100129027	-	uncharacterized LOC100129027	ncRNA
chr17	12665413	12665519	+	12.5	promoter-TSS (NM_001146312)	-424	NM_153604	MYOCD	MYCD	myocardin	protein-coding
chr7	43582793	43582899	+	12.5	promoter-TSS (NM_004760)	-247	NM_004760	STK17A	DRAK1	serine/threonine kinase 17a	protein-coding
chr7	157792268	157792374	+	12.5	intron (NM_130843, intron 11 of 21)	-62264	NR_038966	LOC100506585	-	uncharacterized LOC100506585	ncRNA
chr1	81802306	81802412	+	12.5	intron (NM_001330645, intron 1 of 20)	1962	NM_012302	ADGRL2	CIRL2|CL2|LEC1|LPHH1|LPHN2	adhesion G protein-coupled receptor L2	protein-coding
chr10	102065178	102065284	+	12.5	promoter-TSS (NM_024747)	-136	NM_024747	HPS6	BLOC2S3	HPS6, biogenesis of lysosomal organelles complex 2 subunit 3	protein-coding
chr2	170973567	170973673	+	12.5	Intergenic	45094	NM_015530	GORASP2	GOLPH6|GRASP55|GRS2|p59	golgi reassembly stacking protein 2	protein-coding
chr4	120922776	120922882	+	12.5	promoter-TSS (NM_001300823)	37	NM_018699	PRDM5	BCS2|PFM2	PR/SET domain 5	protein-coding
chr17	46512836	46512942	+	12.5	exon (NM_001006607, exon 1 of 14)	179	NM_001006607	LRRC37A2	LRRC37	leucine rich repeat containing 37 member A2	protein-coding
chrX	49341592	49341698	+	12.5	intron (NM_001476, intron 1 of 4).3	434	NM_021123	GAGE7	AL4|CT4.7|GAGE-7	G antigen 7	protein-coding
chr15	84803301	84803407	+	12.5	3' UTR (NM_014630, exon 11 of 11)	-13326	NM_020778	ALPK3	MAK|MIDORI	alpha kinase 3	protein-coding
chr3	127547988	127548094	+	12.5	Intergenic	-10261	NR_125397	LINC01471	-	long intergenic non-protein coding RNA 1471	ncRNA
chr10	71217300	71217406	+	12.5	non-coding (NR_038453, exon 2 of 2)	875	NR_038453	UNC5B-AS1	-	UNC5B antisense RNA 1	ncRNA
chr1	32248277	32248383	+	12.5	intron (NM_032648, intron 1 of 1)	1113	NM_032648	FAM167B	C1orf90	family with sequence similarity 167 member B	protein-coding
chr3	72668967	72669073	+	12.5	Intergenic	-4771	NR_135531	LOC105377162	-	uncharacterized LOC105377162	ncRNA
chr3	52351337	52351443	+	12.5	intron (NM_015512, intron 16 of 77)	35071	NM_015512	DNAH1	DNAHC1|HDHC7|HL-11|HL11|HSRF-1|XLHSRF-1	dynein axonemal heavy chain 1	protein-coding
chr8	143816102	143816208	+	12.5	promoter-TSS (NM_015356)	-776	NM_015356	SCRIB	CRIB1|SCRB1|SCRIB1|Vartul	scribbled planar cell polarity protein	protein-coding
chr15	73991891	73991997	+	12.5	intron (NM_001324230, intron 1 of 7)	404	NM_004809	STOML1	SLP-1|STORP|hUNC-24	stomatin like 1	protein-coding
chr1	241725425	241725531	+	12.5	intron (NM_144625, intron 9 of 26)	73200	NM_144625	WDR64	-	WD repeat domain 64	protein-coding
chr1	206635437	206635543	+	12.5	promoter-TSS (NM_001004023)	-46	NM_003582	DYRK3	DYRK5|RED|REDK|hYAK3-2	dual specificity tyrosine phosphorylation regulated kinase 3	protein-coding
chr17	4949741	4949847	+	12.5	promoter-TSS (NM_005022)	-708	NM_005022	PFN1	ALS18	profilin 1	protein-coding
chr19	18174081	18174187	+	12.5	intron (NM_006332, intron 1 of 6)	354	NM_006332	IFI30	GILT|IFI-30|IP-30|IP30	IFI30, lysosomal thiol reductase	protein-coding
chr1	212700228	212700334	+	12.5	promoter-TSS (NM_018664)	-296	NM_018664	BATF3	JDP1|JUNDM1|SNFT	basic leucine zipper ATF-like transcription factor 3	protein-coding
chr9	129737938	129738044	+	12.5	TTS (NM_004878)	15074	NM_004878	PTGES	MGST-IV|MGST1-L1|MGST1L1|MPGES|PGES|PIG12|PP102|PP1294|TP53I12|mPGES-1	prostaglandin E synthase	protein-coding
chr18	31041908	31042014	+	12.5	intron (NM_024423, intron 1 of 16)	854	NM_001941	DSC3	CDHF3|DSC|DSC1|DSC2|DSC4|HT-CP	desmocollin 3	protein-coding
chr14	93825180	93825286	+	12.5	Intergenic	-36813	NM_178004	PRIMA1	PRIMA	proline rich membrane anchor 1	protein-coding
chr22	20204787	20204893	+	12.5	promoter-TSS (NR_038460)	78	NR_038460	LOC284865	-	uncharacterized LOC284865	ncRNA
chr17	82497629	82497735	+	12.5	Intergenic	-22036	NM_004514	FOXK2	ILF|ILF-1|ILF1	forkhead box K2	protein-coding
chr14	35046445	35046551	+	12.5	promoter-TSS (NM_173607)	94	NM_173607	FAM177A1	C14orf24	family with sequence similarity 177 member A1	protein-coding
chr16	88804176	88804282	+	12.5	intron (NM_030928, intron 1 of 9)	451	NM_030928	CDT1	DUP|RIS2	chromatin licensing and DNA replication factor 1	protein-coding
chr1	21290342	21290448	+	12.5	promoter-TSS (NM_001113349)	94	NM_001397	ECE1	ECE	endothelin converting enzyme 1	protein-coding
chr16	2023048	2023154	+	12.5	Intergenic	3581	NM_001099456	NPW	L8|L8C|PPL8|PPNPW	neuropeptide W	protein-coding
chr12	130839079	130839185	+	12.5	5' UTR (NM_001980, exon 1 of 10)	142	NM_001980	STX2	EPIM|EPM|STX2A|STX2B|STX2C	syntaxin 2	protein-coding
chr6	111087665	111087771	+	12.5	5' UTR (NM_018593, exon 1 of 6)	140	NM_018593	SLC16A10	MCT10|PRO0813|TAT1	solute carrier family 16 member 10	protein-coding
chr17	3925109	3925215	+	12.5	3' UTR (NM_174953, exon 23 of 23)	-8496	NM_002558	P2RX1	P2X1	purinergic receptor P2X 1	protein-coding
chr5	177303126	177303232	+	12.5	promoter-TSS (NM_013237)	565	NM_130781	RAB24	-	RAB24, member RAS oncogene family	protein-coding
chr7	76260140	76260246	+	12.5	exon (NM_001110199, exon 5 of 15)	-42365	NM_001540	HSPB1	CMT2F|HEL-S-102|HMN2B|HS.76067|HSP27|HSP28|Hsp25|SRP27	heat shock protein family B (small) member 1	protein-coding
chr17	1109643	1109749	+	12.5	promoter-TSS (NM_001092)	-596	NM_001092	ABR	MDB	active BCR-related	protein-coding
chr12	105235859	105235965	+	12.5	intron (NM_018171, intron 1 of 20)	318	NM_018171	APPL2	DIP13B	adaptor protein, phosphotyrosine interacting with PH domain and leucine zipper 2	protein-coding
chr22	21014039	21014145	+	12.5	non-coding (NR_003608, exon 1 of 3)	195	NR_003608	TUBA3FP	-	tubulin alpha 3f pseudogene	pseudo
chr15	74615255	74615361	+	12.5	5' UTR (NM_001130028, exon 1 of 13)	314	NM_001292	CLK3	PHCLK3|PHCLK3/152	CDC like kinase 3	protein-coding
chr1	156083136	156083242	+	12.5	intron (NM_001282625, intron 2 of 12)	643	NM_005572	LMNA	CDCD1|CDDC|CMD1A|CMT2B1|EMD2|FPL|FPLD|FPLD2|HGPS|IDC|LDP1|LFP|LGMD1B|LMN1|LMNC|LMNL1|MADA|PRO1	lamin A/C	protein-coding
chr16	88383373	88383479	+	12.5	Intergenic	-44045	NM_001127464	ZNF469	BCS|BCS1	zinc finger protein 469	protein-coding
chr11	118928733	118928839	+	12.5	Intergenic	-17882	NM_182557	BCL9L	BCL9-2|DLNB11	B-cell CLL/lymphoma 9-like	protein-coding
chr11	747177	747283	+	12.5	promoter-TSS (NM_006755)	-202	NM_006755	TALDO1	TAL|TAL-H|TALDOR|TALH	transaldolase 1	protein-coding
chr18	35041498	35041604	+	12.5	promoter-TSS (NR_046177)	-99	NM_014268	MAPRE2	CSCSC2|EB1|EB2|RP1	microtubule associated protein RP/EB family member 2	protein-coding
chr1	228974559	228974665	+	12.5	Intergenic	200189	NR_039659	MIR4454	-	microRNA 4454	ncRNA
chr10	117137494	117137600	+	12.5	intron (NM_199131, intron 1 of 3)	754	NM_199131	VAX1	MCOPS11	ventral anterior homeobox 1	protein-coding
chr18	35290287	35290393	+	12.5	promoter-TSS (NR_024565)	68	NM_006629	ZNF271P	CT-ZFP48|HZF7|ZNF-EB|ZNF-dp|ZNF271|ZNFEB	zinc finger protein 271, pseudogene	pseudo
chr1	163321752	163321858	+	12.5	promoter-TSS (NM_031423)	-14	NM_003617	RGS5	MST092|MST106|MST129|MSTP032|MSTP092|MSTP106|MSTP129	regulator of G-protein signaling 5	protein-coding
chr1	92960925	92961031	+	12.5	intron (NM_001252270, intron 1 of 3)	544	NM_001006605	FAM69A	-	family with sequence similarity 69 member A	protein-coding
chr1	98661793	98661899	+	12.5	exon (NM_015976, exon 1 of 9)	166	NM_015976	SNX7	-	sorting nexin 7	protein-coding
chr20	63044107	63044213	+	12.5	intron (NR_033369, intron 1 of 5)	6149	NR_033369	LINC01056	-	long intergenic non-protein coding RNA 1056	ncRNA
chr1	212433105	212433211	+	12.5	intron (NR_026598, intron 1 of 2)	271	NM_013349	NENF	CIR2|SCIRP10|SPUF	neudesin neurotrophic factor	protein-coding
chr19	45443535	45443641	+	12.5	Intergenic	6934	NR_106736	MIR6088	hsa-mir-6088	microRNA 6088	ncRNA
chr1	31715601	31715707	+	12.5	Intergenic	-11487	NM_001856	COL16A1	447AA|FP1572	collagen type XVI alpha 1 chain	protein-coding
chr17	8150946	8151052	+	12.5	intron (NM_002616, intron 1 of 22)	1436	NM_002616	PER1	PER|RIGUI|hPER	period circadian clock 1	protein-coding
chr20	38926494	38926600	+	12.5	exon (NM_030919, exon 1 of 4)	235	NM_030919	FAM83D	C20orf129|CHICA|dJ616B8.3	family with sequence similarity 83 member D	protein-coding
chr19	34254902	34255008	+	12.5	intron (NM_014686, intron 1 of 13)	404	NM_014686	KIAA0355	-	KIAA0355	protein-coding
chr19	18340840	18340946	+	12.5	intron (NM_001329477, intron 1 of 3)	306	NM_017712	PGPEP1	PAP-I|PGI|PGP|PGP-I|PGPI|Pcp	pyroglutamyl-peptidase I	protein-coding
chr1	243917303	243917409	+	12.5	promoter-TSS (NR_033883)	-46	NR_033883	LOC339529	-	uncharacterized LOC339529	ncRNA
chr1	7558169	7558275	+	12.5	intron (NM_015215, intron 6 of 22)	-213047	NM_004781	VAMP3	CEB	vesicle associated membrane protein 3	protein-coding
chr11	65919382	65919488	+	12.5	promoter-TSS (NM_001135635)	178	NM_006442	DRAP1	NC2-alpha	DR1 associated protein 1	protein-coding
chr14	102591795	102591901	+	12.5	promoter-TSS (NM_015156)	-811	NM_015156	RCOR1	COREST|RCOR	REST corepressor 1	protein-coding
chr3	23203365	23203471	+	12.5	promoter-TSS (NR_136177)	125	NM_152653	UBE2E2	UBCH8	ubiquitin conjugating enzyme E2 E2	protein-coding
chr6	99349914	99350020	+	12.5	promoter-TSS (NM_032511)	23	NM_032511	FAXC	C6orf168|dJ273F20	failed axon connections homolog	protein-coding
chr13	91349022	91349128	+	12.5	intron (NR_027350, intron 1 of 1)	1255	NR_027349	MIR17HG	C13orf25|FGLDS2|LINC00048|MIHG1|MIRH1|MIRHG1|NCRNA00048|miR-17-92	miR-17-92a-1 cluster host gene	ncRNA
chr19	15480414	15480520	+	12.5	promoter-TSS (NM_052890)	-963	NM_052890	PGLYRP2	HMFT0141|PGLYRPL|PGRP-L|PGRPL|TAGL-like|tagL|tagL-alpha|tagl-beta	peptidoglycan recognition protein 2	protein-coding
chr11	90222636	90222742	+	12.5	intron (NM_012124, intron 1 of 10)	675	NM_012124	CHORDC1	CHP1	cysteine and histidine rich domain containing 1	protein-coding
chr20	63432788	63432894	+	12.5	TTS (NM_172109).2	39836	NM_004518	KCNQ2	BFNC|EBN|EBN1|ENB1|HNSPC|KCNA11|KV7.2	potassium voltage-gated channel subfamily Q member 2	protein-coding
chr4	8621215	8621321	+	12.5	Intergenic	28608	NM_003652	CPZ	-	carboxypeptidase Z	protein-coding
chr7	155468425	155468531	+	12.5	Intergenic	10349	NM_001427	EN2	-	engrailed homeobox 2	protein-coding
chr17	41770717	41770823	+	12.5	intron (NM_002230, intron 2 of 13)	15942	NM_002230	JUP	ARVD12|CTNNG|DP3|DPIII|PDGB|PKGB	junction plakoglobin	protein-coding
chr15	96333878	96333984	+	12.5	TTS (NR_031715)	591	NM_021005	NR2F2	ARP1|CHTD4|COUPTFB|COUPTFII|NF-E3|NR2F1|SVP40|TFCOUP2	nuclear receptor subfamily 2 group F member 2	protein-coding
chr11	125410237	125410343	+	12.5	exon (NM_022062, exon 8 of 13)	-84924	NM_203452	LOC403312	-	putative uncharacterized protein MGC39545	protein-coding
chr5	396156	396262	+	12.5	intron (NM_020731, intron 4 of 11)	46951	NM_138464	EXOC3-AS1	C5orf55	EXOC3 antisense RNA 1	ncRNA
chr6	44065941	44066047	+	12.5	intron (NR_125864, intron 1 of 4)	8658	NR_125864	LOC101929705	-	uncharacterized LOC101929705	ncRNA
chr10	119726159	119726265	+	12.5	5' UTR (NM_001243195, exon 1 of 5)	165	NM_014937	INPP5F	MSTP007|MSTPO47|SAC2|hSAC2	inositol polyphosphate-5-phosphatase F	protein-coding
chr1	32741869	32741975	+	12.5	promoter-TSS (NM_020888)	11	NM_020888	KIAA1522	-	KIAA1522	protein-coding
chr22	38214538	38214644	+	12.5	exon (NM_001161572, exon 3 of 3)	10129	NR_132774	SNORA92	-	small nucleolar RNA, H/ACA box 92	snoRNA
chr1	3899696	3899802	+	12.5	promoter-TSS (NR_024455)	544	NM_207356	C1orf174	-	chromosome 1 open reading frame 174	protein-coding
chr7	148940887	148940993	+	12.5	promoter-TSS (NR_001571)	-548	NR_001571	RNY5	Y5	RNA, Ro-associated Y5	ncRNA
chr22	16352808	16352914	+	12.5	Intergenic	239949	NM_014406	CCT8L2	CESK1	chaperonin containing TCP1 subunit 8 like 2	protein-coding
chr1	228175511	228175617	+	12.5	3' UTR (NM_001010867, exon 3 of 3)	1014	NM_001010867	IBA57	C1orf69|MMDS3|SPG74	IBA57 homolog, iron-sulfur cluster assembly	protein-coding
chr6	2245269	2245375	+	12.5	promoter-TSS (NR_046229)	312	NM_001500	GMDS	GMD|SDR3E1	GDP-mannose 4,6-dehydratase	protein-coding
chr9	133789457	133789563	+	12.5	intron (NM_003371, intron 12 of 26)	-49555	NM_007101	SARDH	BPR-2|DMGDHL1|SAR|SARD|SDH	sarcosine dehydrogenase	protein-coding
chr5	151087165	151087271	+	12.5	promoter-TSS (NM_001252391)	-32	NM_006058	TNIP1	ABIN-1|NAF1|VAN|nip40-1	TNFAIP3 interacting protein 1	protein-coding
chr4	1720476	1720582	+	12.5	promoter-TSS (NM_006342)	828	NM_138385	TMEM129	D4S2561E	transmembrane protein 129	protein-coding
chr9	36729047	36729153	+	12.5	Intergenic	94499	NR_039686	MIR4475	-	microRNA 4475	ncRNA
chr1	223143070	223143176	+	12.5	intron (NM_003268, intron 1 of 5)	159	NM_003268	TLR5	MELIOS|SLE1|SLEB1|TIL3	toll like receptor 5	protein-coding
chr14	103848460	103848566	+	12.5	promoter-TSS (NM_015316)	792	NR_038436	LINC00637	-	long intergenic non-protein coding RNA 637	ncRNA
chr7	150369183	150369289	+	12.5	intron (NM_001099696, intron 1 of 1)	446	NM_013400	REPIN1	AP4|RIP60|ZNF464|Zfp464	replication initiator 1	protein-coding
chr1	16073182	16073288	+	12.5	intron (NM_182623, intron 1 of 6)	397	NM_182623	FAM131C	C1orf117	family with sequence similarity 131 member C	protein-coding
chr1	153568604	153568710	+	12.5	Intergenic	-2827	NM_005978	S100A2	CAN19|S100L	S100 calcium binding protein A2	protein-coding
chr17	18184116	18184222	+	12.5	5' UTR (NM_017758, exon 1 of 4)	616	NM_017758	ALKBH5	ABH5|OFOXD|OFOXD1	alkB homolog 5, RNA demethylase	protein-coding
chr3	128650346	128650452	+	12.5	intron (NM_002950, intron 1 of 9)	477	NM_002950	RPN1	OST1|RBPH1	ribophorin I	protein-coding
chr15	98267985	98268091	+	12.5	Intergenic	-179285	NR_120325	LINC01582	-	long intergenic non-protein coding RNA 1582	ncRNA
chr22	38843100	38843206	+	12.5	intron (NM_014293, intron 1 of 4)	859	NM_014293	NPTXR	NPR	neuronal pentraxin receptor	protein-coding
chr1	224183381	224183487	+	12.5	promoter-TSS (NM_001321542)	-77	NM_003676	DEGS1	DEGS|DEGS-1|DES1|Des-1|FADS7|MIG15|MLD	delta 4-desaturase, sphingolipid 1	protein-coding
chr19	1408338	1408444	+	12.5	intron (NM_170711, intron 1 of 12)	822	NM_018959	DAZAP1	-	DAZ associated protein 1	protein-coding
chr5	1099366	1099472	+	12.5	intron (NM_006598, intron 1 of 23).2	12638	NM_006598	SLC12A7	KCC4	solute carrier family 12 member 7	protein-coding
chr3	52770705	52770811	+	12.5	5' UTR (NM_001193533, exon 1 of 15)	191	NM_003157	NEK4	NRK2|STK2|pp12301	NIMA related kinase 4	protein-coding
chr2	172084505	172084611	+	12.5	promoter-TSS (NM_178120)	-922	NM_178120	DLX1	-	distal-less homeobox 1	protein-coding
chr13	87672942	87673048	+	12.5	intron (NM_015567, intron 1 of 1)	380	NM_015567	SLITRK5	LRRC11|bA364G4.2	SLIT and NTRK like family member 5	protein-coding
chr1	200739314	200739420	+	12.5	promoter-TSS (NM_001297707)	-191	NM_203459	CAMSAP2	CAMSAP1L1	calmodulin regulated spectrin associated protein family member 2	protein-coding
chr15	74546274	74546380	+	12.5	intron (NM_006465, intron 2 of 8)	5150	NM_006465	ARID3B	BDP|DRIL2	AT-rich interaction domain 3B	protein-coding
chr16	30947024	30947130	+	12.5	exon (NM_001282351, exon 11 of 11)	-2007	NM_152288	ORAI3	TMEM142C	ORAI calcium release-activated calcium modulator 3	protein-coding
chr22	20150522	20150628	+	12.5	promoter-TSS (NM_001243537)	-667	NM_001243537	CCDC188	-	coiled-coil domain containing 188	protein-coding
chr7	140696636	140696742	+	12.5	promoter-TSS (NM_004546)	8	NM_004546	NDUFB2	AGGG|CI-AGGG	NADH:ubiquinone oxidoreductase subunit B2	protein-coding
chr17	81484528	81484634	+	12.5	Intergenic	28285	NM_001614	ACTG1	ACT|ACTG|BRWS2|DFNA20|DFNA26|HEL-176	actin gamma 1	protein-coding
chrX	132218204	132218310	+	12.5	promoter-TSS (NM_021183)	-96	NM_021183	RAP2C	-	RAP2C, member of RAS oncogene family	protein-coding
chr14	37594838	37594944	+	12.5	promoter-TSS (NM_001310135)	229	NM_004496	FOXA1	HNF3A|TCF3A	forkhead box A1	protein-coding
chr17	49260241	49260347	+	12.5	Intergenic	12051	NM_001007529	FLJ40194	-	uncharacterized FLJ40194	ncRNA
chr1	235642153	235642259	+	12.5	intron (NM_001098721, intron 1 of 3)	7787	NM_004485	GNG4	-	G protein subunit gamma 4	protein-coding
chr10	784757	784863	+	12.5	Intergenic	-95142	NM_014974	DIP2C	KIAA0934	disco interacting protein 2 homolog C	protein-coding
chr16	67993502	67993608	+	12.5	intron (NM_022355, intron 1 of 10)	736	NM_022355	DPEP2	MBD2	dipeptidase 2	protein-coding
chr6	137497688	137497794	+	12.5	Intergenic	-3347	NM_175747	OLIG3	Bhlhb7|bHLHe20	oligodendrocyte transcription factor 3	protein-coding
chr17	978849	978955	+	12.5	intron (NM_022463, intron 1 of 7)	856	NM_022463	NXN	NRX|TRG-4	nucleoredoxin	protein-coding
chr9	135993021	135993127	+	12.5	Intergenic	-31694	NM_016172	UBAC1	GBDR1|KPC2|UBADC1	UBA domain containing 1	protein-coding
chr1	231161301	231161407	+	12.5	Intergenic	-1574	NM_001004342	TRIM67	TNL	tripartite motif containing 67	protein-coding
chr2	170929215	170929321	+	12.5	5' UTR (NM_015530, exon 1 of 10)	742	NM_015530	GORASP2	GOLPH6|GRASP55|GRS2|p59	golgi reassembly stacking protein 2	protein-coding
chr17	61863409	61863515	+	12.5	promoter-TSS (NM_032043)	97	NM_032043	BRIP1	BACH1|FANCJ|OF	BRCA1 interacting protein C-terminal helicase 1	protein-coding
chr7	27155348	27155454	+	12.5	non-coding (NR_038832, exon 3 of 3)	1276	NM_006896	HOXA7	ANTP|HOX1|HOX1.1|HOX1A	homeobox A7	protein-coding
chr22	50199950	50200056	+	12.5	promoter-TSS (NM_031454)	-976	NM_031454	SELENOO	SELO	selenoprotein O	protein-coding
chr1	1201545	1201651	+	12.5	Intergenic	5111	NM_004195	TNFRSF18	AITR|CD357|GITR|GITR-D	TNF receptor superfamily member 18	protein-coding
chr15	84981409	84981515	+	12.5	promoter-TSS (NM_173454)	-512	NM_002605	PDE8A	HsT19550	phosphodiesterase 8A	protein-coding
chr14	75428327	75428433	+	12.5	promoter-TSS (NM_130469)	23	NM_130469	JDP2	JUNDM2	Jun dimerization protein 2	protein-coding
chr1	11805850	11805956	+	12.5	promoter-TSS (NR_046428)	-193	NM_001286	CLCN6	CLC-6	chloride voltage-gated channel 6	protein-coding
chr3	12004096	12004202	+	12.5	promoter-TSS (NM_003178)	-211	NM_003178	SYN2	SYNII	synapsin II	protein-coding
chr1	212858659	212858765	+	12.5	promoter-TSS (NR_027285)	457	NM_014053	FLVCR1	AXPC1|FLVCR|MFSD7B|PCA|PCARP	feline leukemia virus subgroup C cellular receptor 1	protein-coding
chr1	205812974	205813080	+	12.5	5' UTR (NM_173854, exon 1 of 11)	169	NM_173854	SLC41A1	MgtE	solute carrier family 41 member 1	protein-coding
chr21	31875021	31875127	+	12.5	intron (NM_014586, intron 1 of 10)	1759	NM_014586	HUNK	-	hormonally up-regulated Neu-associated kinase	protein-coding
chr5	163460647	163460753	+	12.5	promoter-TSS (NM_001329991)	189	NM_012484	HMMR	CD168|IHABP|RHAMM	hyaluronan mediated motility receptor	protein-coding
chr14	75063812	75063918	+	12.5	intron (NM_001302617, intron 1 of 2)	184	NM_001107	ACYP1	ACYPE	acylphosphatase 1	protein-coding
chr13	77027208	77027314	+	12.5	promoter-TSS (NM_012158)	-65	NM_012158	FBXL3	FBL3|FBL3A|FBXL3A	F-box and leucine rich repeat protein 3	protein-coding
chr6	7107467	7107573	+	12.5	promoter-TSS (NM_001168344)	-77	NM_002955	RREB1	FINB|HNT|LZ321|RREB-1|Zep-1	ras responsive element binding protein 1	protein-coding
chr19	19192130	19192236	+	12.5	promoter-TSS (NM_134440)	-16	NM_003721	RFXANK	ANKRA1|BLS|F14150_1|RFX-B	regulatory factor X associated ankyrin containing protein	protein-coding
chr11	448373	448479	+	12.5	intron (NM_001329548, intron 1 of 11)	158	NM_030783	PTDSS2	PSS2	phosphatidylserine synthase 2	protein-coding
chr3	87792726	87792832	+	12.5	promoter-TSS (NM_001322210)	12	NM_000866	HTR1F	5-HT-1F|5-HT1F|5HT6|HTR1EL|MR77	5-hydroxytryptamine receptor 1F	protein-coding
chr16	67806389	67806495	+	12.5	promoter-TSS (NM_001288990)	210	NM_020850	RANBP10	-	RAN binding protein 10	protein-coding
chr9	137223901	137224007	+	12.5	promoter-TSS (NM_199001)	-681	NM_199001	CYSRT1	C9orf169	cysteine rich tail 1	protein-coding
chr6	133241815	133241921	+	12.5	intron (NM_001301012, intron 1 of 17)	369	NM_004100	EYA4	CMD1J|DFNA10	EYA transcriptional coactivator and phosphatase 4	protein-coding
chr22	39491875	39491981	+	12.5	3' UTR (NM_002409, exon 2 of 2)	4704	NM_002409	MGAT3	GNT-III|GNT3	mannosyl (beta-1,4-)-glycoprotein beta-1,4-N-acetylglucosaminyltransferase	protein-coding
chr12	95548532	95548638	+	12.5	promoter-TSS (NM_001278393)	259	NM_032147	USP44	-	ubiquitin specific peptidase 44	protein-coding
chr12	106139665	106139771	+	12.5	5' UTR (NM_014840, exon 1 of 7)	315	NM_014840	NUAK1	ARK5	NUAK family kinase 1	protein-coding
chr3	184679199	184679305	+	12.5	Intergenic	32796	NM_022149	MAGEF1	-	MAGE family member F1	protein-coding
chr1	15759021	15759127	+	12.5	intron (NM_017556, intron 1 of 8)	314	NM_017556	FBLIM1	CAL|FBLP-1|FBLP1	filamin binding LIM protein 1	protein-coding
chr2	240760221	240760327	+	12.5	intron (NM_001330290, intron 25 of 47)	60034	NM_004321	KIF1A	ATSV|C2orf20|HSN2C|MRD9|SPG30|UNC104	kinesin family member 1A	protein-coding
chr3	50547964	50548070	+	12.5	Intergenic	19775	NM_016210	C3orf18	G20	chromosome 3 open reading frame 18	protein-coding
chr1	33431221	33431327	+	12.5	Intergenic	-41357	NM_145238	ZSCAN20	KOX29|ZFP-31|ZNF31|ZNF360	zinc finger and SCAN domain containing 20	protein-coding
chr1	971997	972103	+	12.5	intron (NM_032129, intron 8 of 15)	5553	NM_032129	PLEKHN1	-	pleckstrin homology domain containing N1	protein-coding
chr2	101308172	101308278	+	12.5	exon (NM_173647, exon 1 of 7)	491	NM_173647	RNF149	DNAPTP2	ring finger protein 149	protein-coding
chr3	41199708	41199814	+	12.5	intron (NM_001098209, intron 1 of 15)	310	NM_001904	CTNNB1	CTNNB|MRD19|armadillo	catenin beta 1	protein-coding
chr1	156623560	156623666	+	12.5	intron (NM_021817, intron 3 of 6)	-1685	NR_135113	LOC101928177	-	uncharacterized LOC101928177	ncRNA
chr1	7473151	7473257	+	12.5	intron (NM_015215, intron 6 of 22)	-298065	NM_004781	VAMP3	CEB	vesicle associated membrane protein 3	protein-coding
chr4	28052	28158	+	12.5	Intergenic	-25180	NM_182524	ZNF595	-	zinc finger protein 595	protein-coding
chr1	27882293	27882399	+	12.5	exon (NM_001105556, exon 4 of 6)	9803	NM_004848	THEMIS2	C1orf38|ICB-1	thymocyte selection associated family member 2	protein-coding
chr15	97998530	97998636	+	12.5	Intergenic	37880	NM_183376	ARRDC4	-	arrestin domain containing 4	protein-coding
chr1	226209229	226209335	+	12.5	Intergenic	-14336	NM_031944	MIXL1	MILD1|MIX|MIXL	Mix paired-like homeobox	protein-coding
chr3	16884979	16885085	+	12.5	promoter-TSS (NM_001144382)	73	NM_015184	PLCL2	PLCE2	phospholipase C like 2	protein-coding
chr3	58433666	58433772	+	12.5	non-coding (NR_033384, exon 1 of 9)	120	NM_000925	PDHB	PDHBD|PDHE1-B|PHE1B	pyruvate dehydrogenase (lipoamide) beta	protein-coding
chr1	63773970	63774076	+	12.5	promoter-TSS (NM_001083592)	4	NM_005012	ROR1	NTRKR1|dJ537F10.1	receptor tyrosine kinase like orphan receptor 1	protein-coding
chr10	131651882	131651988	+	12.5	Intergenic	138264	NM_001001677	LINC01164	-	long intergenic non-protein coding RNA 1164	ncRNA
chr19	47699468	47699574	+	12.5	intron (NM_015711, intron 14 of 14)	-13823	NM_014601	EHD2	PAST2	EH domain containing 2	protein-coding
chr22	36775745	36775851	+	12.5	non-coding (NR_033531, exon 1 of 2)	335	NM_006860	IFT27	BBS19|RABL4|RAYL	intraflagellar transport 27	protein-coding
chr1	201889011	201889117	+	12.5	exon (NM_198149, exon 1 of 5)	387	NM_198149	SHISA4	C1orf40|TMEM58	shisa family member 4	protein-coding
chr1	228108079	228108185	+	12.5	intron (NM_181462, intron 3 of 5)	1180	NM_181441	MRPL55	AAVG5835|L55nt|MRP-L55|PRO19675	mitochondrial ribosomal protein L55	protein-coding
chr15	75347296	75347402	+	12.5	promoter-TSS (NM_001256552)	-270	NM_024608	NEIL1	FPG1|NEI1|hFPG1	nei like DNA glycosylase 1	protein-coding
chr4	73869258	73869364	+	12.5	promoter-TSS (NR_046035)	-81	NM_001511	CXCL1	FSP|GRO1|GROa|MGSA|MGSA-a|NAP-3|SCYB1	C-X-C motif chemokine ligand 1	protein-coding
chr2	161281198	161281304	+	12.5	Intergenic	-26608	NR_110593	LOC101929512	-	uncharacterized LOC101929512	ncRNA
chrX	129957641	129957747	+	12.5	Intergenic	-47494	NM_021946	BCORL1	BCoR-L1|CXorf10	BCL6 corepressor-like 1	protein-coding
chr16	30748657	30748763	+	12.5	intron (NM_001172432, intron 1 of 10)	411	NM_000294	PHKG2	GSD9C	phosphorylase kinase catalytic subunit gamma 2	protein-coding
chr17	81513270	81513376	+	12.5	promoter-TSS (NR_037688)	-457	NM_001614	ACTG1	ACT|ACTG|BRWS2|DFNA20|DFNA26|HEL-176	actin gamma 1	protein-coding
chr8	80578953	80579059	+	12.5	Intergenic	92793	NM_023929	ZBTB10	RINZF	zinc finger and BTB domain containing 10	protein-coding
chr10	133086215	133086321	+	12.5	intron (NR_111905, intron 1 of 2)	429	NR_111905	ADGRA1-AS1	GPR123-AS1	adhesion G protein-coupled receptor A1 antisense RNA 1	ncRNA
chr22	39532370	39532476	+	12.5	exon (NM_194326, exon 2 of 4)	432	NM_194326	RPS19BP1	AROS|S19BP	ribosomal protein S19 binding protein 1	protein-coding
chr16	58512040	58512146	+	12.5	non-coding (NR_040072, exon 14 of 14)	-3386	NM_024860	SETD6	-	SET domain containing 6	protein-coding
chr1	29124486	29124592	+	12.5	promoter-TSS (NM_001003682)	-630	NM_001003682	TMEM200B	TTMB	transmembrane protein 200B	protein-coding
chr18	48351819	48351925	+	12.5	intron (NM_001318841, intron 1 of 4)	57550	NM_001039360	ZBTB7C	APM-1|APM1|ZBTB36|ZNF857C	zinc finger and BTB domain containing 7C	protein-coding
chr3	71582506	71582612	+	12.5	intron (NM_001012505, intron 1 of 6)	1194	NM_032682	FOXP1	12CC4|HSPC215|MFH|QRF1|hFKH1B	forkhead box P1	protein-coding
chr16	28930805	28930911	+	12.5	Intergenic	-1081	NM_001770	CD19	B4|CVID3	CD19 molecule	protein-coding
chr21	46458576	46458682	+	12.5	promoter-TSS (NM_206891)	-320	NM_015151	DIP2A	C21orf106|DIP2	disco interacting protein 2 homolog A	protein-coding
chr19	1407475	1407581	+	12.5	promoter-TSS (NM_018959)	-41	NM_018959	DAZAP1	-	DAZ associated protein 1	protein-coding
chr10	128464529	128464635	+	12.5	Intergenic	178632	NR_120619	LINC01163	TCONS_00017722	long intergenic non-protein coding RNA 1163	ncRNA
chr6	144063873	144063979	+	12.5	intron (NM_001289043, intron 1 of 6)	673	NM_002656	PLAGL1	LOT1|ZAC|ZAC1	PLAG1 like zinc finger 1	protein-coding
chr3	9704796	9704902	+	12.5	intron (NM_153635, intron 3 of 19)	1023	NM_153635	CPNE9	-	copine family member 9	protein-coding
chr7	128791235	128791341	+	12.5	promoter-TSS (NM_022742)	-122	NM_022742	CCDC136	NAG6	coiled-coil domain containing 136	protein-coding
chr10	12349207	12349313	+	12.5	promoter-TSS (NM_020397)	-283	NM_020397	CAMK1D	CKLiK|CaM-K1|CaMKID	calcium/calmodulin dependent protein kinase ID	protein-coding
chr9	127877484	127877590	+	12.5	intron (NM_001318121, intron 1 of 6)	206	NM_000476	AK1	HTL-S-58j	adenylate kinase 1	protein-coding
chr11	3642331	3642437	+	12.5	promoter-TSS (NR_123732)	-68	NM_053017	ART5	ARTC5	ADP-ribosyltransferase 5	protein-coding
chr17	82440112	82440218	+	12.5	intron (NM_001330542, intron 9 of 12)	9561	NM_001033046	C17orf62	-	chromosome 17 open reading frame 62	protein-coding
chr7	157515524	157515630	+	12.5	Intergenic	49346	NR_110157	LOC101927914	-	uncharacterized LOC101927914	ncRNA
chr17	65303966	65304072	+	12.5	Intergenic	-153522	NR_131984	CRAT40	-	cervical cancer-associated transcript 40	ncRNA
chr9	133460321	133460427	+	12.5	TTS (NR_024514)	409	NM_017586	CACFD1	C9orf7|D9S2135|FLOWER	calcium channel flower domain containing 1	protein-coding
chr1	182390902	182391008	+	12.5	intron (NM_002065, intron 1 of 7)	449	NM_002065	GLUL	GLNS|GS|PIG43|PIG59	glutamate-ammonia ligase	protein-coding
chr22	29479917	29480023	+	12.5	promoter-TSS (NM_021076)	-222	NM_021076	NEFH	CMT2CC|NFH	neurofilament heavy	protein-coding
chr12	132465601	132465707	+	12.5	Intergenic	-24917	NM_001142641	FBRSL1	-	fibrosin like 1	protein-coding
chr19	1438392	1438498	+	12.5	promoter-TSS (NM_001018)	20	NM_001018	RPS15	RIG|S15	ribosomal protein S15	protein-coding
chr12	64452292	64452398	+	12.5	intron (NM_013254, intron 1 of 20)	285	NM_013254	TBK1	FTDALS4|NAK|T2K	TANK binding kinase 1	protein-coding
chr10	68560451	68560557	+	12.5	5' UTR (NM_030625, exon 1 of 12)	144	NM_030625	TET1	CXXC6|LCX|MLL-TET1|TET1-MLL|bA119F7.1	tet methylcytosine dioxygenase 1	protein-coding
chr17	74370183	74370289	+	12.5	intron (NM_001331076, intron 2 of 3)	2730	NM_181790	GPR142	GPRg1b|PGR2	G protein-coupled receptor 142	protein-coding
chr1	244067431	244067537	+	12.5	Intergenic	14279	NM_006352	ZBTB18	C2H2-171|MRD22|RP58|TAZ-1|ZNF238	zinc finger and BTB domain containing 18	protein-coding
chr16	30896345	30896451	+	12.5	promoter-TSS (NM_001142544)	-209	NM_001330	CTF1	CT-1|CT1	cardiotrophin 1	protein-coding
chr7	99143615	99143721	+	12.5	intron (NM_001199847, intron 1 of 17)	452	NM_020429	SMURF1	-	SMAD specific E3 ubiquitin protein ligase 1	protein-coding
chr2	85772420	85772526	+	12.5	intron (NM_032827, intron 2 of 2)	11204	NR_106719	MIR6071	hsa-mir-6071	microRNA 6071	ncRNA
chr9	130172944	130173050	+	12.5	intron (NM_014286, intron 1 of 7)	419	NM_014286	NCS1	FLUP|FREQ	neuronal calcium sensor 1	protein-coding
chr17	21376447	21376553	+	12.5	5' UTR (NM_021012, exon 1 of 3)	113	NM_021012	KCNJ12	IRK-2|IRK2|KCNJN1|Kir2.2|Kir2.2v|hIRK|hIRK1|hkir2.2x|kcnj12x	potassium voltage-gated channel subfamily J member 12	protein-coding
chr21	37006841	37006947	+	12.5	intron (NM_018962, intron 1 of 3)	331	NM_018962	RIPPLY3	DSCR6	ripply transcriptional repressor 3	protein-coding
chr6	18155605	18155711	+	12.5	promoter-TSS (NM_000367)	270	NM_153042	KDM1B	AOF1|C6orf193|LSD2|bA204B7.3|dJ298J15.2	lysine demethylase 1B	protein-coding
chr18	22169030	22169136	+	12.5	promoter-TSS (NM_005257)	-115	NR_102763	GATA6-AS1	BM742401|locus5689	GATA6 antisense RNA 1 (head to head)	ncRNA
chrX	129931573	129931679	+	12.5	Intergenic	25505	NM_006649	UTP14A	NYCO16|SDCCAG16|dJ537K23.3	UTP14A small subunit processome component	protein-coding
chr15	78619972	78620078	+	12.5	intron (NR_046313, intron 1 of 7)	1270	NM_000743	CHRNA3	LNCR2|NACHRA3|PAOD2	cholinergic receptor nicotinic alpha 3 subunit	protein-coding
chr15	75023460	75023566	+	12.5	promoter-TSS (NM_001301101)	-42	NM_021823	PPCDC	MDS018|PPC-DC|coaC	phosphopantothenoylcysteine decarboxylase	protein-coding
chr10	123891168	123891274	+	12.5	intron (NM_198148, intron 1 of 13)	763	NM_198148	CPXM2	CPX2|UNQ676	carboxypeptidase X, M14 family member 2	protein-coding
chr22	39529318	39529424	+	12.5	non-coding (NR_130151, exon 5 of 5)	3484	NM_194326	RPS19BP1	AROS|S19BP	ribosomal protein S19 binding protein 1	protein-coding
chr14	105420426	105420532	+	12.5	promoter-TSS (NR_125384)	630	NM_004689	MTA1	-	metastasis associated 1	protein-coding
chr9	20684287	20684393	+	12.5	intron (NR_121601, intron 1 of 1)	410	NR_121601	FOCAD-AS1	-	FOCAD antisense RNA 1	ncRNA
chr11	123430343	123430449	+	12.5	Intergenic	-48884	NR_039714	MIR4493	-	microRNA 4493	ncRNA
chr17	58306200	58306306	+	12.5	intron (NM_024418, intron 25 of 30)	-19197	NR_038410	TSPOAP1-AS1	BZRAP1-AS1	TSPOAP1 antisense RNA 1	ncRNA
chr22	38419353	38419459	+	12.5	Intergenic	-20480	NR_002821	LOC400927	-	TPTE and PTEN homologous inositol lipid phosphatase pseudogene	pseudo
chr7	138981229	138981335	+	12.5	promoter-TSS (NM_001164665)	36	NM_020910	KIAA1549	-	KIAA1549	protein-coding
chr1	65525784	65525890	+	12.5	intron (NM_001198689, intron 1 of 18)	148	NM_002303	LEPR	CD295|LEP-R|LEPRD|OB-R|OBR	leptin receptor	protein-coding
chr22	20178309	20178415	+	12.5	Intergenic	26556	NR_038460	LOC284865	-	uncharacterized LOC284865	ncRNA
chr9	81687632	81687738	+	12.5	intron (NM_005077, intron 1 of 19)	1850	NM_005077	TLE1	ESG|ESG1|GRG1	transducin like enhancer of split 1	protein-coding
chr1	9247383	9247489	+	12.5	intron (NM_004285, intron 3 of 4)	7592	NM_004285	H6PD	CORTRD1|G6PDH|GDH	hexose-6-phosphate dehydrogenase/glucose 1-dehydrogenase	protein-coding
chr15	90904270	90904376	+	12.5	exon (NM_001320977, exon 3 of 25)	133	NM_006122	MAN2A2	MANA2X	mannosidase alpha class 2A member 2	protein-coding
chr17	2338236	2338342	+	12.5	promoter-TSS (NM_018128)	775	NM_014853	SGSM2	RUTBC1	small G protein signaling modulator 2	protein-coding
chr19	14433230	14433336	+	12.5	promoter-TSS (NM_002741)	-71	NM_002741	PKN1	DBK|PAK-1|PAK1|PKN|PKN-ALPHA|PRK1|PRKCL1	protein kinase N1	protein-coding
chr17	80008522	80008628	+	12.5	intron (NM_019020, intron 3 of 11)	27283	NM_019020	TBC1D16	-	TBC1 domain family member 16	protein-coding
chr12	57611193	57611299	+	12.5	promoter-TSS (NR_046223)	-189	NM_133483	ARHGEF25	GEFT|p63RhoGEF	Rho guanine nucleotide exchange factor 25	protein-coding
chr16	54193793	54193899	+	12.5	Intergenic	77033	NR_126340	LOC100996338	-	uncharacterized LOC100996338	ncRNA
chr7	149624990	149625096	+	12.5	promoter-TSS (NR_027788)	-253	NM_024910	ZNF767P	ZNF767	zinc finger family member 767, pseudogene	pseudo
chr7	151781217	151781323	+	12.5	exon (NM_001040633, exon 3 of 16)	33601	NM_016203	PRKAG2	AAKG|AAKG2|CMH6|H91620p|WPWS	protein kinase AMP-activated non-catalytic subunit gamma 2	protein-coding
chr6	110982020	110982126	+	12.5	promoter-TSS (NM_001289111)	56	NM_032194	RPF2	BXDC1|bA397G5.4	ribosome production factor 2 homolog	protein-coding
chr7	151863089	151863195	+	12.5	intron (NM_016203, intron 1 of 15)	-13900	NR_038926	PRKAG2-AS1	-	PRKAG2 antisense RNA 1	ncRNA
chr3	14522458	14522564	+	12.5	intron (NM_001080423, intron 6 of 23)	17832	NM_001080423	GRIP2	-	glutamate receptor interacting protein 2	protein-coding
chr15	68578564	68578670	+	12.5	promoter-TSS (NM_006091)	-352	NM_006091	CORO2B	CLIPINC	coronin 2B	protein-coding
chr7	158828388	158828494	+	12.5	intron (NM_020728, intron 1 of 21)	1187	NM_020728	ESYT2	CHR2SYT|E-Syt2|FAM62B	extended synaptotagmin 2	protein-coding
chr19	17424991	17425097	+	12.5	3' UTR (NM_001304547, exon 10 of 10)	5197	NM_138401	MVB12A	CFBP|FAM125A	multivesicular body subunit 12A	protein-coding
chr16	30539380	30539486	+	12.5	Intergenic	-4463	NM_023931	ZNF747	-	zinc finger protein 747	protein-coding
chr10	73911101	73911207	+	12.5	promoter-TSS (NM_001145031)	53	NM_002658	PLAU	ATF|BDPLT5|QPD|UPA|URK|u-PA	plasminogen activator, urokinase	protein-coding
chr1	244918801	244918907	+	12.5	Intergenic	-51015	NM_032328	EFCAB2	CFAP200|DRC8	EF-hand calcium binding domain 2	protein-coding
chr10	44260413	44260519	+	12.5	Intergenic	-32284	NM_001258000	C10orf142	-	chromosome 10 open reading frame 142	protein-coding
chr1	30783174	30783280	+	12.5	Intergenic	-25391	NM_006762	LAPTM5	CLAST6	lysosomal protein transmembrane 5	protein-coding
chr16	3124082	3124188	+	12.5	Intergenic	-8537	NR_024166	ZNF205-AS1	-	ZNF205 antisense RNA 1	ncRNA
chr6	12009238	12009344	+	12.5	Intergenic	-3200	NM_002114	HIVEP1	CIRIP|CRYBP1|GAAP|MBP-1|PRDII-BF1|Schnurri-1|ZAS1|ZNF40|ZNF40A	human immunodeficiency virus type I enhancer binding protein 1	protein-coding
chr15	74396373	74396479	+	12.5	Intergenic	15006	NR_106941	MIR6881	hsa-mir-6881	microRNA 6881	ncRNA
chr11	72793747	72793853	+	12.5	promoter-TSS (NM_006645)	-95	NM_006645	STARD10	CGI-52|NY-CO-28|PCTP2|SDCCAG28	StAR related lipid transfer domain containing 10	protein-coding
chrX	100731552	100731658	+	12.5	promoter-TSS (NM_001174068)	-71	NM_080737	SYTL4	SLP4	synaptotagmin like 4	protein-coding
chr21	46459565	46459671	+	12.5	intron (NM_015151, intron 1 of 37)	669	NM_015151	DIP2A	C21orf106|DIP2	disco interacting protein 2 homolog A	protein-coding
chr19	1401478	1401584	+	12.5	promoter-TSS (NM_000156)	39	NM_000156	GAMT	CCDS2|HEL-S-20|PIG2|TP53I2	guanidinoacetate N-methyltransferase	protein-coding
chr9	129175190	129175296	+	12.5	TTS (NM_203434)	3018	NM_203434	IER5L	bA247A12.2	immediate early response 5 like	protein-coding
chr6	166229427	166229533	+	12.5	Intergenic	-7489	NR_125862	LOC101929297	-	uncharacterized LOC101929297	ncRNA
chr8	73295117	73295223	+	12.5	5' UTR (NM_172037, exon 1 of 6)	568	NM_172037	RDH10	SDR16C4	retinol dehydrogenase 10	protein-coding
chr3	50217446	50217552	+	12.5	intron (NM_006841, intron 9 of 15)	-9189	NM_002070	GNAI2	GIP|GNAI2B|H_LUCA15.1|H_LUCA16.1	G protein subunit alpha i2	protein-coding
chr1	109100071	109100177	+	12.5	promoter-TSS (NR_003023)	-69	NR_003023	SCARNA2	HBII-382|mgU2-25/61	small Cajal body-specific RNA 2	ncRNA
chr19	6531314	6531420	+	12.5	intron (NM_003811, intron 1 of 2)	368	NM_003811	TNFSF9	4-1BB-L|CD137L|TNLG5A	tumor necrosis factor superfamily member 9	protein-coding
chr6	168035173	168035279	+	12.5	intron (NM_030615, intron 4 of 8)	17353	NM_005355	KIF25	KNSL3	kinesin family member 25	protein-coding
chr6	127515876	127515982	+	12.5	exon (NM_001012279, exon 2 of 12)	3426	NM_001012279	SOGA3	C6orf174|dJ403A15.3	SOGA family member 3	protein-coding
chr1	166840189	166840295	+	12.5	intron (NM_017542, intron 1 of 5)	838	NM_017542	POGK	BASS2|KRBOX2|LST003	pogo transposable element with KRAB domain	protein-coding
chr19	9835563	9835669	+	12.5	intron (NM_006221, intron 1 of 3)	409	NM_006221	PIN1	DOD|UBL5	peptidylprolyl cis/trans isomerase, NIMA-interacting 1	protein-coding
chr2	169733807	169733913	+	12.5	promoter-TSS (NM_144711)	14	NM_144711	KLHL23	DITHP	kelch like family member 23	protein-coding
chr22	35257674	35257780	+	12.5	intron (NM_001003681, intron 1 of 10)	275	NM_005487	HMGXB4	HMG2L1|HMGBCG|THC211630	HMG-box containing 4	protein-coding
chr22	38202119	38202225	+	12.5	promoter-TSS (NM_001161573)	240	NM_012323	MAFF	U-MAF|hMafF	MAF bZIP transcription factor F	protein-coding
chr17	41689418	41689524	+	12.5	intron (NM_005801, intron 1 of 3)	596	NM_005801	EIF1	A121|EIF-1|EIF1A|ISO1|SUI1	eukaryotic translation initiation factor 1	protein-coding
chr17	48678315	48678421	+	12.5	Intergenic	44152	NM_032391	PRAC1	C17orf92|PRAC	prostate cancer susceptibility candidate 1	protein-coding
chr15	93030974	93031080	+	12.5	Intergenic	42133	NM_020211	RGMA	RGM	repulsive guidance molecule family member a	protein-coding
chr1	227815729	227815835	+	12.5	promoter-TSS (NM_183062)	65	NM_183062	PRSS38	MPN2	protease, serine 38	protein-coding
chrX	107511676	107511782	+	12.5	Intergenic	-10721	NM_032428	FRMPD3	-	FERM and PDZ domain containing 3	protein-coding
chr17	59619437	59619543	+	12.5	promoter-TSS (NM_001288653)	-199	NM_004859	CLTC	CHC|CHC17|CLH-17|CLTCL2|Hc	clathrin heavy chain	protein-coding
chr16	29996101	29996207	+	12.5	promoter-TSS (NM_001197323)	-55	NM_173618	INO80E	CCDC95	INO80 complex subunit E	protein-coding
chr7	149280499	149280605	+	12.5	intron (NR_144367, intron 6 of 6)	-4729	NR_015357	LOC155060	-	AI894139 pseudogene	pseudo
chr16	87603797	87603903	+	12.5	intron (NM_020655, intron 1 of 4)	963	NM_020655	JPH3	CAGL237|HDL2|JP-3|JP3|TNRC22	junctophilin 3	protein-coding
chr3	32685323	32685429	+	12.5	non-coding (NR_046352, exon 1 of 17)	231	NM_015442	CNOT10	-	CCR4-NOT transcription complex subunit 10	protein-coding
chr19	12867728	12867834	+	12.5	exon (NM_014975, exon 20 of 26)	13740	NM_001375	DNASE2	DNASE2A|DNL|DNL2	deoxyribonuclease 2, lysosomal	protein-coding
chr9	91421554	91421660	+	12.5	intron (NM_001290000, intron 1 of 1)	2255	NM_005384	NFIL3	E4BP4|IL3BP1|NF-IL3A|NFIL3A	nuclear factor, interleukin 3 regulated	protein-coding
chr1	59013376	59013482	+	12.5	Intergenic	-7047	NR_110626	LINC01358	-	long intergenic non-protein coding RNA 1358	ncRNA
chr22	21952282	21952388	+	12.5	intron (NM_014634, intron 1 of 7)	543	NM_014634	PPM1F	CAMKP|CaMKPase|FEM-2|POPX2|hFEM-2	protein phosphatase, Mg2+/Mn2+ dependent 1F	protein-coding
chr17	73231950	73232056	+	12.5	promoter-TSS (NM_001288771)	-230	NM_017941	C17orf80	HLC-8|MIG3|SPEP1	chromosome 17 open reading frame 80	protein-coding
chr17	45161048	45161154	+	12.5	promoter-TSS (NM_001303440)	-744	NM_144608	HEXIM2	L3	hexamethylene bisacetamide inducible 2	protein-coding
chr2	241509344	241509450	+	12.5	promoter-TSS (NM_001282307)	175	NM_006374	STK25	SOK1|YSK1	serine/threonine kinase 25	protein-coding
chr16	14331208	14331314	+	12.5	Intergenic	21976	NR_029854	MIR365A	MIR365-1|MIRN365-1|hsa-mir-365a|mir-365a	microRNA 365a	ncRNA
chr16	649528	649634	+	12.5	promoter-TSS (NR_135177)	218	NM_145294	WDR90	C16orf15|C16orf16|C16orf17|C16orf18|C16orf19	WD repeat domain 90	protein-coding
chr6	10887056	10887162	+	12.5	5' UTR (NM_001040274, exon 1 of 30)	278	NM_194299	SYCP2L	C6orf177|NO145|dJ62D2.1	synaptonemal complex protein 2 like	protein-coding
chr21	44300339	44300445	+	12.5	intron (NM_002626, intron 1 of 21)	358	NM_002626	PFKL	ATP-PFK|PFK-B|PFK-L	phosphofructokinase, liver type	protein-coding
chr10	102399350	102399456	+	12.5	exon (NM_001261403, exon 12 of 22)	3807	NM_002502	NFKB2	CVID10|H2TF1|LYT-10|LYT10|NF-kB2|p100|p49/p100|p52	nuclear factor kappa B subunit 2	protein-coding
chr5	181169950	181170056	+	12.5	Intergenic	15060	NM_206880	OR2V2	OR2V3|OST713	olfactory receptor family 2 subfamily V member 2	protein-coding
chr18	36186907	36187013	+	12.5	promoter-TSS (NM_017947)	475	NR_134605	LOC101927809	-	uncharacterized LOC101927809	ncRNA
chr22	49447133	49447239	+	12.5	intron (NR_110523, intron 1 of 4)	96280	NR_037440	MIR3667	-	microRNA 3667	ncRNA
chr3	40996566	40996672	+	12.5	Intergenic	-202805	NM_001904	CTNNB1	CTNNB|MRD19|armadillo	catenin beta 1	protein-coding
chr7	134316587	134316693	+	12.5	intron (NM_032826, intron 1 of 9)	435	NM_032826	SLC35B4	YEA|YEA4	solute carrier family 35 member B4	protein-coding
chr12	52182554	52182660	+	12.5	intron (NM_182507, intron 2 of 8)	9393	NM_182507	KRT80	KB20	keratin 80	protein-coding
chr10	70145568	70145674	+	12.5	promoter-TSS (NR_073595)	-893	NM_173555	TYSND1	NET41	trypsin domain containing 1	protein-coding
chr1	155978153	155978259	+	12.5	promoter-TSS (NM_004723)	-31	NM_004723	ARHGEF2	GEF|GEF-H1|GEFH1|LFP40|P40	Rho/Rac guanine nucleotide exchange factor 2	protein-coding
chr3	2098854	2098960	+	12.5	promoter-TSS (NM_175607)	41	NM_175607	CNTN4	AXCAM|BIG-2	contactin 4	protein-coding
chr17	81861185	81861291	+	12.5	promoter-TSS (NM_000918)	-570	NM_000918	P4HB	CLCRP1|DSI|ERBA2L|GIT|P4Hbeta|PDI|PDIA1|PHDB|PO4DB|PO4HB|PROHB	prolyl 4-hydroxylase subunit beta	protein-coding
chr22	39349791	39349897	+	12.5	promoter-TSS (NM_145731)	-105	NM_004711	SYNGR1	-	synaptogyrin 1	protein-coding
chr17	75549729	75549835	+	12.5	intron (NM_004524, intron 2 of 24)	24080	NM_004524	LLGL2	HGL|Hugl-2|LGL2	LLGL2, scribble cell polarity complex component	protein-coding
chr21	36699628	36699734	+	12.5	5' UTR (NM_005069, exon 1 of 11)	548	NM_005069	SIM2	HMC13F06|HMC29C01|SIM|bHLHe15	single-minded family bHLH transcription factor 2	protein-coding
chr3	51384402	51384508	+	12.5	promoter-TSS (NM_006010)	-782	NM_006010	MANF	ARMET|ARP	mesencephalic astrocyte derived neurotrophic factor	protein-coding
chr17	17724755	17724861	+	12.5	intron (NM_030665, intron 2 of 5)	41494	NR_130894	RAI1-AS1	-	RAI1 antisense RNA 1	ncRNA
chr21	9064132	9064238	+	12.5	Intergenic	65576	NM_174948	TEKT4P2	MAFIPL|TEKT4P	tektin 4 pseudogene 2	pseudo
chr22	41302403	41302509	+	12.5	promoter-TSS (NM_001317930)	-243	NM_002883	RANGAP1	Fug1|RANGAP|SD	Ran GTPase activating protein 1	protein-coding
chr5	140108154	140108260	+	12.5	promoter-TSS (NR_102741)	-195	NR_102739	LINC01024	MA-linc1	long intergenic non-protein coding RNA 1024	ncRNA
chr3	46694135	46694241	+	12.5	promoter-TSS (NM_001190707)	-475	NM_147129	ALS2CL	RN49018	ALS2 C-terminal like	protein-coding
chr1	240092081	240092187	+	12.5	exon (NM_020066, exon 1 of 18)	249	NM_020066	FMN2	-	formin 2	protein-coding
chr7	74068952	74069058	+	12.5	3' UTR (NM_000501, exon 33 of 33)	-14772	NM_002314	LIMK1	LIMK|LIMK-1	LIM domain kinase 1	protein-coding
chr17	81735479	81735585	+	12.5	Intergenic	23296	NM_012140	SLC25A10	DIC	solute carrier family 25 member 10	protein-coding
chr1	235104318	235104424	+	12.5	Intergenic	23566	NR_002956	SNORA14B	ACA14b	small nucleolar RNA, H/ACA box 14B	snoRNA
chrX	103831801	103831907	+	12.5	intron (NM_016370, intron 1 of 2)	428	NM_016370	RAB9B	RAB9L|Rab-9L	RAB9B, member RAS oncogene family	protein-coding
chr13	78659126	78659232	+	12.5	promoter-TSS (NM_024546)	0	NM_024546	RNF219	C13orf7	ring finger protein 219	protein-coding
chr12	51217299	51217405	+	12.5	intron (NR_026893, intron 1 of 10)	403	NM_002702	POU6F1	BRN5|MPOU|TCFB1	POU class 6 homeobox 1	protein-coding
chr17	48101296	48101402	+	12.5	promoter-TSS (NM_006807)	-151	NM_006807	CBX1	CBX|HP1-BETA|HP1Hs-beta|HP1Hsbeta|M31|MOD1|p25beta	chromobox 1	protein-coding
chr17	80036057	80036163	+	12.5	promoter-TSS (NM_019020)	-252	NM_019020	TBC1D16	-	TBC1 domain family member 16	protein-coding
chr19	532157	532263	+	12.5	intron (NM_004359, intron 1 of 4)	477	NM_004359	CDC34	E2-CDC34|UBC3|UBCH3|UBE2R1	cell division cycle 34	protein-coding
chr9	133342631	133342737	+	12.5	3' UTR (NM_181491, exon 4 of 4)	5472	NM_006752	MED22	MED24|SURF5|surf-5	mediator complex subunit 22	protein-coding
chr8	143760845	143760951	+	12.5	promoter-TSS (NR_136279)	-390	NR_136279	LOC105375800	-	chromosome 12 open reading frame 49 pseudogene	pseudo
chr16	30024817	30024923	+	12.5	TTS (NM_001109659)	1536	NM_001109659	C16orf92	-	chromosome 16 open reading frame 92	protein-coding
chr1	236281879	236281985	+	12.5	5' UTR (NM_019891, exon 1 of 16)	107	NM_019891	ERO1B	ERO1LB|Ero1beta	endoplasmic reticulum oxidoreductase 1 beta	protein-coding
[truncated: 3,111 more rows]

## Sheet: p50 2KR Peaks
Chr	Start	End	Strand	Peak Score	Annotation	Distance to TSS	Nearest Refseq	Gene Name	Gene Alias	Gene Description	Gene Type
chr4	102576878	102576988	+	162.5	exon (NM_001165412, exon 7 of 24)	-74447	NR_136202	LOC105377621	-	uncharacterized LOC105377621	ncRNA
chr4	102578878	102578988	+	160.6	exon (NM_001165412, exon 8 of 24)	-76447	NR_136202	LOC105377621	-	uncharacterized LOC105377621	ncRNA
chr3	17402083	17402193	+	159.6	intron (NM_014744, intron 8 of 21)	297882	NM_014744	TBC1D5	-	TBC1 domain family member 5	protein-coding
chr4	102566977	102567087	+	149.1	exon (NM_001165412, exon 6 of 24)	-64546	NR_136202	LOC105377621	-	uncharacterized LOC105377621	ncRNA
chr4	102584710	102584820	+	129.8	exon (NM_001165412, exon 11 of 24)	-82279	NR_136202	LOC105377621	-	uncharacterized LOC105377621	ncRNA
chr16	46398863	46398973	+	110.6	Intergenic	170179	NM_001004299	ANKRD26P1	-	ankyrin repeat domain 26 pseudogene 1	pseudo
chr21	8434849	8434959	+	107.7	non-coding (NR_046235, exon 1 of 1)	1682	NR_046235	RNA45S5	RN45S	RNA, 45S pre-ribosomal 5	rRNA
chr16	34574219	34574329	+	107.7	Intergenic	-414238	NM_001040069	LINC00273	NCRNA00273|TOP	long intergenic non-protein coding RNA 273	ncRNA
chr4	102580526	102580636	+	98.1	exon (NM_001165412, exon 9 of 24)	-78095	NR_136202	LOC105377621	-	uncharacterized LOC105377621	ncRNA
chr4	102537851	102537961	+	98.1	exon (NM_001165412, exon 5 of 24)	-35420	NR_136202	LOC105377621	-	uncharacterized LOC105377621	ncRNA
chr16	34582172	34582282	+	93.3	Intergenic	-422191	NM_001040069	LINC00273	NCRNA00273|TOP	long intergenic non-protein coding RNA 273	ncRNA
chr16	34588016	34588126	+	87.5	Intergenic	-428035	NM_001040069	LINC00273	NCRNA00273|TOP	long intergenic non-protein coding RNA 273	ncRNA
chr16	46394461	46394571	+	86.5	Intergenic	174581	NM_001004299	ANKRD26P1	-	ankyrin repeat domain 26 pseudogene 1	pseudo
chr4	102582856	102582966	+	79.8	exon (NM_001165412, exon 10 of 24)	-80425	NR_136202	LOC105377621	-	uncharacterized LOC105377621	ncRNA
chr16	34581407	34581517	+	74	Intergenic	-421426	NM_001040069	LINC00273	NCRNA00273|TOP	long intergenic non-protein coding RNA 273	ncRNA
chr16	46386374	46386484	+	72.1	Intergenic	182668	NM_001004299	ANKRD26P1	-	ankyrin repeat domain 26 pseudogene 1	pseudo
chr16	34595169	34595279	+	72.1	Intergenic	-435188	NM_001040069	LINC00273	NCRNA00273|TOP	long intergenic non-protein coding RNA 273	ncRNA
chr21	8434127	8434237	+	70.2	non-coding (NR_046235, exon 1 of 1)	960	NR_046235	RNA45S5	RN45S	RNA, 45S pre-ribosomal 5	rRNA
chr16	46400596	46400706	+	69.2	Intergenic	168446	NM_001004299	ANKRD26P1	-	ankyrin repeat domain 26 pseudogene 1	pseudo
chr16	46400078	46400188	+	69.2	Intergenic	168964	NM_001004299	ANKRD26P1	-	ankyrin repeat domain 26 pseudogene 1	pseudo
chr4	102529818	102529928	+	67.3	exon (NM_001165412, exon 3 of 24)	-27387	NR_136202	LOC105377621	-	uncharacterized LOC105377621	ncRNA
chr16	46401372	46401482	+	64.4	Intergenic	167670	NM_001004299	ANKRD26P1	-	ankyrin repeat domain 26 pseudogene 1	pseudo
chr1	143244948	143245058	+	62.5	Intergenic	177589	NR_027354	LOC645166	-	lymphocyte-specific protein 1 pseudogene	pseudo
chr16	46387868	46387978	+	59.6	Intergenic	181174	NM_001004299	ANKRD26P1	-	ankyrin repeat domain 26 pseudogene 1	pseudo
chr21	8433813	8433923	+	58.6	non-coding (NR_046235, exon 1 of 1)	646	NR_046235	RNA45S5	RN45S	RNA, 45S pre-ribosomal 5	rRNA
chr1	125173991	125174101	+	56.7	Intergenic	3654934	NR_003955	EMBP1	-	embigin pseudogene 1	pseudo
chr16	34593208	34593318	+	56.7	Intergenic	-433227	NM_001040069	LINC00273	NCRNA00273|TOP	long intergenic non-protein coding RNA 273	ncRNA
chr1	633976	634086	+	52.8	Intergenic	-1618	NR_106781	MIR6723	hsa-mir-6723	microRNA 6723	ncRNA
chr1	143247010	143247120	+	50	Intergenic	175527	NR_027354	LOC645166	-	lymphocyte-specific protein 1 pseudogene	pseudo
chr1	143264626	143264736	+	49	Intergenic	157911	NR_027354	LOC645166	-	lymphocyte-specific protein 1 pseudogene	pseudo
chr16	34573006	34573116	+	49	Intergenic	-413025	NM_001040069	LINC00273	NCRNA00273|TOP	long intergenic non-protein coding RNA 273	ncRNA
chr21	8435768	8435878	+	49	non-coding (NR_046235, exon 1 of 1)	-1053	NR_003286	RNA18S5	RN18S1	RNA, 18S ribosomal 5	rRNA
chr21	8438721	8438831	+	48	TTS (NR_003286).3	-1047	NR_003285	RNA5-8S5	RN5-8S1	RNA, 5.8S ribosomal 5	rRNA
chr5	49601575	49601685	+	45.1	Intergenic	839770	NM_198449	EMB	GP70	embigin	protein-coding
chr16	1387119	1387229	+	44.2	intron (NM_001193388, intron 9 of 14)	-7491	NM_023076	UNKL	C16orf28|ZC3H5L|ZC3HDC5L	unkempt family like zinc finger	protein-coding
chr16	46399753	46399863	+	44.2	Intergenic	169289	NM_001004299	ANKRD26P1	-	ankyrin repeat domain 26 pseudogene 1	pseudo
chr1	227795722	227795832	+	41.3	Intergenic	-19940	NM_183062	PRSS38	MPN2	protease, serine 38	protein-coding
chrX	119991163	119991273	+	41.3	Intergenic	24333	NR_131250	RHOXF1P1	TCONS_00017086|lncRHOXF1	Rhox homeobox family member 1 pseudogene 1	pseudo
chr5	178585641	178585751	+	40.3	intron (NM_173465, intron 1 of 28)	4859	NM_173465	COL23A1	-	collagen type XXIII alpha 1 chain	protein-coding
chr17	81105054	81105164	+	40.3	intron (NM_006340, intron 10 of 14)	20264	NR_030394	MIR657	MIRN657|hsa-mir-657	microRNA 657	ncRNA
chr1	143264209	143264319	+	38.4	Intergenic	158328	NR_027354	LOC645166	-	lymphocyte-specific protein 1 pseudogene	pseudo
chr1	227795394	227795504	+	36.5	Intergenic	-20268	NM_183062	PRSS38	MPN2	protease, serine 38	protein-coding
chr1	236425393	236425503	+	35.5	intron (NM_145861, intron 3 of 5)	30032	NM_080738	EDARADD	ECTD11A|ECTD11B|ED3|EDA3	EDAR associated death domain	protein-coding
chr17	43251656	43251766	+	35.5	TTS (NR_002716).6	308	NR_002716	RNU2-1	RNU2|U2	RNA, U2 small nuclear 1	snRNA
chr17	43232088	43232198	+	34.6	Intergenic	1834	NR_002716	RNU2-1	RNU2|U2	RNA, U2 small nuclear 1	snRNA
chr1	629893	630003	+	34.6	promoter-TSS (NR_125957)	-939	NR_125957	LOC101928626	-	uncharacterized LOC101928626	ncRNA
chr15	101489904	101490014	+	33.6	promoter-TSS (NM_001291309)	25	NM_002570	PCSK6	PACE4|SPC4	proprotein convertase subtilisin/kexin type 6	protein-coding
chr1	143273072	143273182	+	33.6	Intergenic	149465	NR_027354	LOC645166	-	lymphocyte-specific protein 1 pseudogene	pseudo
chr7	1763669	1763779	+	33.6	Intergenic	-21414	NR_120508	ELFN1-AS1	MYCLo-2	ELFN1 antisense RNA 1	ncRNA
chr21	8213333	8213443	+	32.6	promoter-TSS (NR_003287)	-500	NR_003287	RNA28S5	RN28S1	RNA, 28S ribosomal 5	rRNA
chr16	34575986	34576096	+	32.6	Intergenic	-416005	NM_001040069	LINC00273	NCRNA00273|TOP	long intergenic non-protein coding RNA 273	ncRNA
chr2	90392596	90392706	+	31.7	Intergenic	-754744	NR_136329	LOC101927050	-	lysine methyltransferase 2C pseudogene	pseudo
chr1	31509272	31509382	+	30.7	TTS (NR_034112)	-9108	NR_027085	LINC01226	-	long intergenic non-protein coding RNA 1226	ncRNA
chr11	118436297	118436407	+	29.8	promoter-TSS (NM_001197104)	-138	NM_005933	KMT2A	ALL-1|CXXC7|HRX|HTRX1|MLL|MLL-AF9|MLL/GAS7|MLL1|MLL1A|TET1-MLL|TRX1|WDSTS	lysine methyltransferase 2A	protein-coding
chr2	92081266	92081376	+	29.8	Intergenic	140188	NM_001032412	ACTR3BP2	FKSG73	ACTR3B pseudogene 2	pseudo
chr1	224114455	224114565	+	29.8	intron (NR_049764, intron 1 of 3)	423	NM_015176	FBXO28	CENP-30|Fbx28	F-box protein 28	protein-coding
chr17	7351746	7351856	+	29.8	promoter-TSS (NM_001002914)	-88	NM_001002914	KCTD11	C17orf36|KCASH1|REN|REN/KCTD11	potassium channel tetramerization domain containing 11	protein-coding
chr1	226122139	226122249	+	29.8	Intergenic	59467	NR_002315	H3F3AP4	p13	H3 histone, family 3A, pseudogene 4	pseudo
chr7	158151404	158151514	+	28.8	intron (NM_130843, intron 6 of 21)	296874	NR_038966	LOC100506585	-	uncharacterized LOC100506585	ncRNA
chr4	49512704	49512814	+	28.8	Intergenic	526117	NM_025087	CWH43	CWH43-C	cell wall biogenesis 43 C-terminal homolog	protein-coding
chr4	102593402	102593512	+	28.8	exon (NM_001165412, exon 12 of 24)	-90971	NR_136202	LOC105377621	-	uncharacterized LOC105377621	ncRNA
chr1	226062199	226062309	+	28.8	promoter-TSS (NM_002107)	-453	NM_002107	H3F3A	H3.3A|H3F3	H3 histone family member 3A	protein-coding
chr1	3145454	3145564	+	28.8	intron (NM_199454, intron 1 of 16)	17534	NR_036215	MIR4251	-	microRNA 4251	ncRNA
chr7	58033128	58033238	+	27.8	Intergenic	583006	NM_001159279	ZNF716	-	zinc finger protein 716	protein-coding
chr16	34596041	34596151	+	27.8	Intergenic	-436060	NM_001040069	LINC00273	NCRNA00273|TOP	long intergenic non-protein coding RNA 273	ncRNA
chr7	155344597	155344707	+	27.8	Intergenic	23281	NR_103545	BLACE	-	B-cell acute lymphoblastic leukemia expressed	ncRNA
chr15	70246026	70246136	+	27.8	Intergenic	-148164	NM_005078	TLE3	ESG|ESG3|GRG3|HsT18976	transducin like enhancer of split 3	protein-coding
chr7	141551260	141551370	+	26.9	promoter-TSS (NM_018238)	37	NM_018238	AGK	CATC5|CTRCT38|MTDPS10|MULK	acylglycerol kinase	protein-coding
chr16	30370043	30370153	+	26.9	promoter-TSS (NM_001324459)	103	NM_015527	TBC1D10B	EPI64B|FP2461	TBC1 domain family member 10B	protein-coding
chr22	24424454	24424564	+	26.9	intron (NM_001278500, intron 1 of 2)	912	NM_000675	ADORA2A	A2aR|ADORA2|RDC8	adenosine A2a receptor	protein-coding
chr2	90381604	90381714	+	26.9	Intergenic	-743752	NR_136329	LOC101927050	-	lysine methyltransferase 2C pseudogene	pseudo
chr1	228212955	228213065	+	26.9	intron (NR_073154, intron 1 of 3)	645	NM_001025495	C1orf145	-	chromosome 1 open reading frame 145	ncRNA
chr13	80340403	80340513	+	25.9	promoter-TSS (NM_001318538)	-350	NM_005842	SPRY2	IGAN3|hSPRY2	sprouty RTK signaling antagonist 2	protein-coding
chr1	20476469	20476579	+	25.9	Intergenic	9711	NM_018584	CAMK2N1	PRO1489	calcium/calmodulin dependent protein kinase II inhibitor 1	protein-coding
chr13	67230695	67230805	+	25.9	promoter-TSS (NM_020403)	-414	NM_020403	PCDH9	-	protocadherin 9	protein-coding
chr22	20016119	20016229	+	24.9	promoter-TSS (NM_001322174)	612	NM_001670	ARVCF	-	armadillo repeat gene deleted in velocardiofacial syndrome	protein-coding
chr9	79570759	79570869	+	24.9	promoter-TSS (NM_001282748)	-959	NM_007005	TLE4	BCE-1|BCE1|E(spI)|ESG|ESG4|GRG4|Grg-4	transducin like enhancer of split 4	protein-coding
chr1	229626344	229626454	+	24.9	promoter-TSS (NM_014409)	183	NM_014777	URB2	KIAA0133|NET10|NPA2	URB2 ribosome biogenesis 2 homolog (S. cerevisiae)	protein-coding
chr21	8440552	8440662	+	24.9	promoter-TSS (NR_003287).2	-539	NR_003287	RNA28S5	RN28S1	RNA, 28S ribosomal 5	rRNA
chr1	228736004	228736114	+	24.9	intron (NM_021205, intron 1 of 2)	982	NM_021205	RHOU	ARHU|CDC42L1|G28K|WRCH1|hG28K	ras homolog family member U	protein-coding
chr5	49666161	49666271	+	24.9	Intergenic	775184	NM_198449	EMB	GP70	embigin	protein-coding
chr1	16613101	16613211	+	24.9	intron (NM_017940, intron 1 of 28)	449	NM_017940	NBPF1	AB13|AB14|AB23|AD2|NBG|NBPF	neuroblastoma breakpoint family member 1	protein-coding
chr16	14975230	14975340	+	24.9	intron (NM_001324021, intron 1 of 15)	322	NM_015027	PDXDC1	LP8165	pyridoxal dependent decarboxylase domain containing 1	protein-coding
chr1	228735714	228735824	+	24.9	exon (NM_021205, exon 1 of 3)	692	NM_021205	RHOU	ARHU|CDC42L1|G28K|WRCH1|hG28K	ras homolog family member U	protein-coding
chr5	177599998	177600108	+	24.9	promoter-TSS (NM_007255)	-65	NM_007255	B4GALT7	EDSP1|EDSSLA|XGALT1|XGPT1	beta-1,4-galactosyltransferase 7	protein-coding
chr1	226122541	226122651	+	24	Intergenic	59869	NR_002315	H3F3AP4	p13	H3 histone, family 3A, pseudogene 4	pseudo
chr1	125178738	125178848	+	24	Intergenic	3659681	NR_003955	EMBP1	-	embigin pseudogene 1	pseudo
chr1	167221581	167221691	+	24	intron (NM_002697, intron 1 of 15)	750	NM_002697	POU2F1	OCT1|OTF1|oct-1B	POU class 2 homeobox 1	protein-coding
chr3	71582864	71582974	+	24	intron (NM_001012505, intron 1 of 6)	834	NM_032682	FOXP1	12CC4|HSPC215|MFH|QRF1|hFKH1B	forkhead box P1	protein-coding
chr1	143245775	143245885	+	24	Intergenic	176762	NR_027354	LOC645166	-	lymphocyte-specific protein 1 pseudogene	pseudo
chr13	74134839	74134949	+	24	promoter-TSS (NM_007249)	-965	NM_007249	KLF12	AP-2rep|AP2REP|HSPC122	Kruppel like factor 12	protein-coding
chr5	49659815	49659925	+	24	Intergenic	781530	NM_198449	EMB	GP70	embigin	protein-coding
chr5	49658621	49658731	+	24	Intergenic	782724	NM_198449	EMB	GP70	embigin	protein-coding
chr13	77698557	77698667	+	24	promoter-TSS (NM_001040153)	-269	NM_144595	SLAIN1	C13orf32	SLAIN motif family member 1	protein-coding
chr18	37290079	37290189	+	24	intron (NM_001025089, intron 3 of 11)	15674	NR_134588	LOC105372068	-	uncharacterized LOC105372068	ncRNA
chr1	228165860	228165970	+	24	promoter-TSS (NR_103540)	107	NM_001010867	IBA57	C1orf69|MMDS3|SPG74	IBA57 homolog, iron-sulfur cluster assembly	protein-coding
chr22	38218711	38218821	+	24	TTS (NM_012264)	5954	NR_132774	SNORA92	-	small nucleolar RNA, H/ACA box 92	snoRNA
chr15	75904152	75904262	+	23	intron (NR_037623, intron 1 of 5)	348	NM_012170	FBXO22	FBX22|FISTC1	F-box protein 22	protein-coding
chr1	228621028	228621138	+	23	TTS (NR_106988).2	443	NR_106988	MIR7641-2	B-ATF|hsa-mir-7641-2	microRNA 7641-2	ncRNA
chr2	218892417	218892527	+	23	intron (NM_025216, intron 3 of 3)	11939	NM_025216	WNT10A	OODD|SSPS|STHAG4	Wnt family member 10A	protein-coding
chr16	2963402	2963512	+	23	promoter-TSS (NM_001253725)	-759	NM_024507	KREMEN2	KRM2	kringle containing transmembrane protein 2	protein-coding
chr7	140175979	140176089	+	23	intron (NM_030647, intron 1 of 19)	907	NM_030647	KDM7A	JHDM1D	lysine demethylase 7A	protein-coding
chr2	172095549	172095659	+	23	Intergenic	7146	NM_004405	DLX2	TES-1|TES1	distal-less homeobox 2	protein-coding
chr6	168065804	168065914	+	23	intron (NM_024919, intron 4 of 10)	10007	NM_024919	FRMD1	bA164L23.1	FERM domain containing 1	protein-coding
chr17	38705739	38705849	+	23	intron (NM_005937, intron 1 of 19)	174	NM_005937	MLLT6	AF17	MLLT6, PHD finger domain containing	protein-coding
chr7	158149041	158149151	+	23	intron (NM_130843, intron 6 of 21)	294511	NR_038966	LOC100506585	-	uncharacterized LOC100506585	ncRNA
chr1	226110230	226110340	+	23	Intergenic	47558	NR_002315	H3F3AP4	p13	H3 histone, family 3A, pseudogene 4	pseudo
chr6	150025202	150025312	+	23	intron (NM_130900, intron 1 of 3)	275	NM_130900	RAET1L	ULBP6	retinoic acid early transcript 1L	protein-coding
chr1	143248146	143248256	+	23	Intergenic	174391	NR_027354	LOC645166	-	lymphocyte-specific protein 1 pseudogene	pseudo
chr15	91974578	91974688	+	23	intron (NM_013272, intron 2 of 9)	120333	NM_013272	SLCO3A1	OATP-D|OATP-RP3|OATP3A1|OATPD|OATPRP3|SLC21A11	solute carrier organic anion transporter family member 3A1	protein-coding
chr1	226736116	226736226	+	23	exon (NM_002221, exon 2 of 8)	3004	NM_002221	ITPKB	IP3-3KB|IP3K|IP3K-B|IP3KB|PIG37	inositol-trisphosphate 3-kinase B	protein-coding
chr9	137151018	137151128	+	23	intron (NM_021569, intron 4 of 18)	11916	NM_000832	GRIN1	GluN1|MRD8|NMD-R1|NMDA1|NMDAR1|NR1	glutamate ionotropic receptor NMDA type subunit 1	protein-coding
chr17	78168970	78169080	+	23	intron (NM_004710, intron 1 of 3)	480	NM_004710	SYNGR2	-	synaptogyrin 2	protein-coding
chr9	79573373	79573483	+	23	intron (NR_104239, intron 1 of 20)	1655	NM_007005	TLE4	BCE-1|BCE1|E(spI)|ESG|ESG4|GRG4|Grg-4	transducin like enhancer of split 4	protein-coding
chr1	227734930	227735040	+	23	promoter-TSS (NM_001323935)	-11	NM_053052	SNAP47	C1orf142|ESFI5812|HEL-S-290|HEL170|SNAP-47|SVAP1	synaptosome associated protein 47	protein-coding
chr1	227948066	227948176	+	23	promoter-TSS (NM_003395)	-146	NM_003395	WNT9A	WNT14	Wnt family member 9A	protein-coding
chr1	64470021	64470131	+	23	promoter-TSS (NM_020925)	-717	NM_020925	CACHD1	-	cache domain containing 1	protein-coding
chr16	2027189	2027299	+	22.1	intron (NM_004785, intron 1 of 6)	376	NM_004785	SLC9A3R2	E3KARP|NHE3RF2|NHERF-2|NHERF2|OCTS2|SIP-1|SIP1|TKA-1	SLC9A3 regulator 2	protein-coding
chr19	50416841	50416951	+	22.1	intron (NM_002691, intron 24 of 26)	-2042	NM_003121	SPIB	SPI-B	Spi-B transcription factor	protein-coding
chr19	2129198	2129308	+	22.1	intron (NM_003938, intron 7 of 29)	22304	NM_003938	AP3D1	ADTD|HPS10|hBLVR	adaptor related protein complex 3 delta 1 subunit	protein-coding
chr7	138981662	138981772	+	22.1	promoter-TSS (NM_001164665)	-399	NM_020910	KIAA1549	-	KIAA1549	protein-coding
chr5	57173529	57173639	+	22.1	promoter-TSS (NM_001203246)	-364	NM_022913	GPBP1	GPBP|SSH6|VASCULIN	GC-rich promoter binding protein 1	protein-coding
chr1	228405996	228406106	+	22.1	intron (NM_145214, intron 1 of 5)	765	NM_145214	TRIM11	BIA1|RNF92	tripartite motif containing 11	protein-coding
chr17	75525301	75525411	+	22.1	promoter-TSS (NM_001015002)	-346	NM_004524	LLGL2	HGL|Hugl-2|LGL2	LLGL2, scribble cell polarity complex component	protein-coding
chr22	12175041	12175151	+	22.1	Intergenic	277690	NR_110761	LOC102723769	-	uncharacterized LOC102723769	ncRNA
chr5	180291624	180291734	+	22.1	intron (NM_002752, intron 1 of 11)	392	NM_002752	MAPK9	JNK-55|JNK2|JNK2A|JNK2ALPHA|JNK2B|JNK2BETA|PRKM9|SAPK|SAPK1a|p54a|p54aSAPK	mitogen-activated protein kinase 9	protein-coding
chr21	8208921	8209031	+	22.1	promoter-TSS (NR_003286)	132	NR_037458	MIR3687-1	MIR3687|hsa-mir-3687-1	microRNA 3687-1	ncRNA
chr7	142854848	142854958	+	22.1	promoter-TSS (NM_001280794).2	-111	NM_004445	EPHB6	HEP	EPH receptor B6	protein-coding
chr1	225817207	225817317	+	22.1	intron (NM_001291163, intron 1 of 8)	7128	NM_000120	EPHX1	EPHX|EPOX|HYL1|MEH	epoxide hydrolase 1	protein-coding
chr22	38272770	38272880	+	22.1	promoter-TSS (NM_001195071)	-161	NM_012264	TMEM184B	C22orf5|FM08|HS5O6A|HSPC256	transmembrane protein 184B	protein-coding
chr1	240092012	240092122	+	22.1	5' UTR (NM_020066, exon 1 of 18)	182	NM_020066	FMN2	-	formin 2	protein-coding
chr17	81735351	81735461	+	22.1	Intergenic	23170	NM_012140	SLC25A10	DIC	solute carrier family 25 member 10	protein-coding
chr17	63445672	63445782	+	22.1	intron (NM_001915, intron 1 of 5)	457	NM_001915	CYB561	CYB561A1|FRRS2	cytochrome b561	protein-coding
chr12	460675	460785	+	22.1	intron (NM_173593, intron 1 of 19)	353	NM_173593	B4GALNT3	-	beta-1,4-N-acetyl-galactosaminyltransferase 3	protein-coding
chr18	31684775	31684885	+	22.1	promoter-TSS (NM_001330570)	-107	NM_004775	B4GALT6	B4Gal-T6|beta4Gal-T6	beta-1,4-galactosyltransferase 6	protein-coding
chr6	144150231	144150341	+	22.1	promoter-TSS (NM_003764)	-231	NM_003764	STX11	FHL4|HLH4|HPLH4	syntaxin 11	protein-coding
chr17	63699303	63699413	+	22.1	promoter-TSS (NR_046273)	801	NM_030576	LIMD2	-	LIM domain containing 2	protein-coding
chr17	1488266	1488376	+	22.1	intron (NM_001080779, intron 1 of 31)	-2564	NM_033375	MYO1C	MMI-beta|MMIb|NMI|myr2	myosin IC	protein-coding
chr6	27791974	27792084	+	22.1	Intergenic	15902	NM_003519	HIST1H2BL	H2B/c|H2BFC|dJ97D16.4	histone cluster 1 H2B family member l	protein-coding
chr1	54488227	54488337	+	21.1	Intergenic	-59852	NM_015547	ACOT11	BFIT|STARD14|THEA|THEM1	acyl-CoA thioesterase 11	protein-coding
chr1	155135183	155135293	+	21.1	promoter-TSS (NM_001287590)	-106	NM_018845	SLC50A1	HsSWEET1|RAG1AP1|SCP|SWEET1|slv	solute carrier family 50 member 1	protein-coding
chr1	29324304	29324414	+	21.1	intron (NM_133178, intron 28 of 29)	25755	NR_110758	LINC01756	-	long intergenic non-protein coding RNA 1756	ncRNA
chr17	82097614	82097724	+	21.1	intron (NM_004104, intron 1 of 42)	561	NM_004104	FASN	FAS|OA-519|SDR27X1	fatty acid synthase	protein-coding
chr22	40651913	40652023	+	21.1	Intergenic	-15249	NM_020831	MKL1	BSAC|MAL|MRTF-A	megakaryoblastic leukemia (translocation) 1	protein-coding
chr22	20250068	20250178	+	21.1	promoter-TSS (NR_031618)	-912	NR_031618	MIR1286	MIRN1286|hsa-mir-1286|mir-1286	microRNA 1286	ncRNA
chr22	19432377	19432487	+	21.1	promoter-TSS (NM_003325)	-72	NM_003776	MRPL40	L40mt|MRP-L22|MRP-L40|MRPL22|NLVCF|URIM	mitochondrial ribosomal protein L40	protein-coding
chrY	11333144	11333254	+	21.1	Intergenic	1088391	NR_033667	GYG2P1	GYG2P	glycogenin 2 pseudogene 1	pseudo
chr1	32014048	32014158	+	21.1	exon (NM_006559, exon 1 of 9)	409	NM_006559	KHDRBS1	Sam68|p62|p68	KH RNA binding domain containing, signal transduction associated 1	protein-coding
chr3	48556752	48556862	+	21.1	5' UTR (NM_001317138, exon 1 of 15)	116	NM_004567	PFKFB4	-	6-phosphofructo-2-kinase/fructose-2,6-biphosphatase 4	protein-coding
chr3	14064918	14065028	+	21.1	non-coding (NR_002223, exon 3 of 3)	59898	NM_144636	CHCHD4	MIA40|TIMM40	coiled-coil-helix-coiled-coil-helix domain containing 4	protein-coding
chr1	226703294	226703404	+	21.1	intron (NM_002221, intron 2 of 7)	-28281	NR_103784	ITPKB-IT1	-	ITPKB intronic transcript 1	ncRNA
chr7	152891231	152891341	+	21.1	Intergenic	131537	NM_020445	ACTR3B	ARP11|ARP3BETA	ARP3 actin related protein 3 homolog B	protein-coding
chr6	158819105	158819215	+	21.1	promoter-TSS (NM_003379)	264	NM_003379	EZR	CVIL|CVL|HEL-S-105|VIL2	ezrin	protein-coding
chr2	91477815	91477925	+	21.1	Intergenic	182079	NR_027238	LOC654342	-	lymphocyte-specific protein 1 pseudogene	pseudo
chr9	136661727	136661837	+	21.1	intron (NR_046367, intron 1 of 9)	-1145	NM_016215	EGFL7	NEU1|VE-STATIN|ZNEU1	EGF like domain multiple 7	protein-coding
chr1	225653448	225653558	+	21.1	promoter-TSS (NM_001008493)	-360	NM_018212	ENAH	ENA|MENA|NDPP1	enabled homolog (Drosophila)	protein-coding
chr3	10010926	10011036	+	21.1	5' UTR (NM_001008737, exon 1 of 4)	114	NM_001008737	LOC401052	-	uncharacterized LOC401052	protein-coding
chr1	16613621	16613731	+	21.1	promoter-TSS (NM_017940)	-71	NM_017940	NBPF1	AB13|AB14|AB23|AD2|NBG|NBPF	neuroblastoma breakpoint family member 1	protein-coding
chr1	16152850	16152960	+	21.1	intron (NM_004431, intron 1 of 16)	3204	NM_004431	EPHA2	ARCC2|CTPA|CTPP1|CTRCT6|ECK	EPH receptor A2	protein-coding
chr3	44648888	44648998	+	21.1	TTS (NR_136582)	202	NM_003420	ZNF35	HF.10|HF10|Zfp105	zinc finger protein 35	protein-coding
chr1	228060510	228060620	+	20.1	3' UTR (NM_033131, exon 4 of 4)	-22095	NM_001658	ARF1	-	ADP ribosylation factor 1	protein-coding
chr15	99015385	99015495	+	20.1	intron (NR_126487, intron 1 of 3)	736	NR_126487	LUNAR1	-	leukemia-associated non-coding IGF1R activator RNA 1	ncRNA
chr10	99540929	99541039	+	20.1	Intergenic	8051	NM_145285	NKX2-3	CSX3|NK2.3|NKX2.3|NKX2C|NKX4-3	NK2 homeobox 3	protein-coding
chr22	38412970	38413080	+	20.1	Intergenic	-14099	NR_002821	LOC400927	-	TPTE and PTEN homologous inositol lipid phosphatase pseudogene	pseudo
chr13	74135326	74135436	+	20.1	Intergenic	-1452	NM_007249	KLF12	AP-2rep|AP2REP|HSPC122	Kruppel like factor 12	protein-coding
chr1	226110496	226110606	+	20.1	Intergenic	47824	NR_002315	H3F3AP4	p13	H3 histone, family 3A, pseudogene 4	pseudo
chr4	190068494	190068604	+	20.1	TTS (NR_121644)	4047	NR_121644	DBET	DBE-T|DUX4L30	D4Z4 binding element transcript (non-protein coding)	ncRNA
chr13	77326622	77326732	+	20.1	exon (NM_015057, exon 1 of 83)	365	NM_015057	MYCBP2	Myc-bp2|PAM|Phr	MYC binding protein 2, E3 ubiquitin protein ligase	protein-coding
chr17	12665487	12665597	+	20.1	promoter-TSS (NM_001146312)	-348	NM_153604	MYOCD	MYCD	myocardin	protein-coding
chr1	228102510	228102620	+	20.1	intron (NR_130975, intron 3 of 8)	897	NM_024319	C1orf35	MMTAG2	chromosome 1 open reading frame 35	protein-coding
chr17	63700261	63700371	+	20.1	promoter-TSS (NM_030576)	-22	NR_046273	LOC729683	-	uncharacterized LOC729683	ncRNA
chr1	227941557	227941667	+	20.1	promoter-TSS (NR_049806)	71	NR_049806	MIR5008	-	microRNA 5008	ncRNA
chr9	136087868	136087978	+	20.1	intron (NM_144653, intron 1 of 5)	7362	NM_144653	NACC2	BEND9|BTBD14|BTBD14A|BTBD31|NAC-2|RBB	NACC family member 2	protein-coding
chr1	226119631	226119741	+	20.1	Intergenic	56959	NR_002315	H3F3AP4	p13	H3 histone, family 3A, pseudogene 4	pseudo
chr1	32335605	32335715	+	20.1	intron (NR_052852, intron 1 of 1)	579	NM_023009	MARCKSL1	F52|MACMARCKS|MLP|MLP1|MRP	MARCKS like 1	protein-coding
chr3	75669242	75669352	+	20.1	Intergenic	-2984	NR_040004	LINC00960	-	long intergenic non-protein coding RNA 960	ncRNA
chr1	143266361	143266471	+	20.1	Intergenic	156176	NR_027354	LOC645166	-	lymphocyte-specific protein 1 pseudogene	pseudo
chr1	223713006	223713116	+	20.1	intron (NM_001748, intron 1 of 20)	644	NM_001748	CAPN2	CANP2|CANPL2|CANPml|mCANP	calpain 2	protein-coding
chr1	29124560	29124670	+	20.1	promoter-TSS (NM_001003682)	-706	NM_001003682	TMEM200B	TTMB	transmembrane protein 200B	protein-coding
chr22	38456101	38456211	+	20.1	promoter-TSS (NM_152868)	-957	NM_004981	KCNJ4	HIR|HIRK2|HRK1|IRK-3|IRK3|Kir2.3	potassium voltage-gated channel subfamily J member 4	protein-coding
chr18	36298476	36298586	+	20.1	intron (NM_025135, intron 1 of 24)	835	NM_025135	FHOD3	FHOS2|Formactin2	formin homology 2 domain containing 3	protein-coding
chrX	40158428	40158538	+	20.1	intron (NM_001123384, intron 1 of 13)	18846	NM_017745	BCOR	ANOP2|MAA2|MCOPS2	BCL6 corepressor	protein-coding
chr1	16626019	16626129	+	20.1	intron (NR_026752, intron 4 of 6)	4832	NR_026752	CROCCP2	CROCCL1	ciliary rootlet coiled-coil, rootletin pseudogene 2	pseudo
chr1	234216254	234216364	+	20.1	intron (NM_001300845, intron 1 of 6)	2098	NM_173508	SLC35F3	-	solute carrier family 35 member F3	protein-coding
chr1	226121510	226121620	+	20.1	Intergenic	58838	NR_002315	H3F3AP4	p13	H3 histone, family 3A, pseudogene 4	pseudo
chr15	101489360	101489470	+	20.1	exon (NM_001291309, exon 1 of 20)	569	NM_002570	PCSK6	PACE4|SPC4	proprotein convertase subtilisin/kexin type 6	protein-coding
chr10	46523586	46523696	+	20.1	Intergenic	32430	NM_014696	GPRIN2	GRIN2|KIAA0514	G protein regulated inducer of neurite outgrowth 2	protein-coding
chr22	38108014	38108124	+	20.1	intron (NM_025045, intron 3 of 13)	2600	NM_025045	BAIAP2L2	-	BAI1 associated protein 2 like 2	protein-coding
chr12	123972183	123972293	+	20.1	promoter-TSS (NM_001204299)	-148	NM_025140	CCDC92	-	coiled-coil domain containing 92	protein-coding
chr15	101724019	101724129	+	20.1	intron (NM_152334, intron 1 of 18)	368	NM_152334	TARSL2	-	threonyl-tRNA synthetase like 2	protein-coding
chr1	231041130	231041240	+	20.1	promoter-TSS (NM_198552)	-936	NM_198552	FAM89A	C1orf153	family with sequence similarity 89 member A	protein-coding
chr3	63863496	63863606	+	20.1	5' UTR (NM_001285404, exon 1 of 8)	235	NM_025075	THOC7	NIF3L1BP1|fSAP24|hTREX30	THO complex 7	protein-coding
chr17	19362441	19362551	+	20.1	intron (NM_001243475, intron 1 of 6)	242	NM_015681	B9D1	B9|EPPB9|JBTS27|MKS9|MKSR1	B9 domain containing 1	protein-coding
chrX	100731570	100731680	+	20.1	promoter-TSS (NM_001174068)	-91	NM_080737	SYTL4	SLP4	synaptotagmin like 4	protein-coding
chr3	23806219	23806329	+	20.1	intron (NM_182666, intron 1 of 4)	381	NM_003341	UBE2E1	UBCH6	ubiquitin conjugating enzyme E2 E1	protein-coding
chr22	20436452	20436562	+	19.2	intron (NM_182895, intron 1 of 10)	1352	NM_153334	SCARF2	NSR1|SREC-II|SREC2|SRECRP-1|VDEGS	scavenger receptor class F member 2	protein-coding
chr1	235867109	235867219	+	19.2	promoter-TSS (NM_000081)	-237	NM_000081	LYST	CHS|CHS1	lysosomal trafficking regulator	protein-coding
chr9	137138636	137138746	+	19.2	promoter-TSS (NM_000832)	-466	NM_000832	GRIN1	GluN1|MRD8|NMD-R1|NMDA1|NMDAR1|NR1	glutamate ionotropic receptor NMDA type subunit 1	protein-coding
chr17	978825	978935	+	19.2	intron (NM_022463, intron 1 of 7)	878	NM_022463	NXN	NRX|TRG-4	nucleoredoxin	protein-coding
chr7	67302384	67302494	+	19.2	promoter-TSS (NR_040586)	3	NR_022007	PMS2P4	PMS2L4|PMS6	PMS1 homolog 2, mismatch repair system component pseudogene 4	pseudo
chr19	6591143	6591253	+	19.2	promoter-TSS (NM_001252)	-46	NM_001252	CD70	CD27-L|CD27L|CD27LG|TNFSF7|TNLG8A	CD70 molecule	protein-coding
chr19	45079134	45079244	+	19.2	promoter-TSS (NM_001319054)	-6	NM_024707	GEMIN7	SIP3	gem nuclear organelle associated protein 7	protein-coding
chr17	77281723	77281833	+	19.2	non-coding (NR_136503, exon 1 of 3).2	119	NR_136503	LOC105371907	-	uncharacterized LOC105371907	ncRNA
chrX	150899050	150899160	+	19.2	promoter-TSS (NM_001184808)	-289	NM_031462	CD99L2	CD99B|MIC2L1	CD99 molecule like 2	protein-coding
chr7	157588437	157588547	+	19.2	intron (NM_130843, intron 16 of 21)	-14070	NR_029689	MIR153-2	MIRN153-2|mir-153-2	microRNA 153-2	ncRNA
chr1	32335990	32336100	+	19.2	5' UTR (NM_023009, exon 1 of 2)	194	NM_023009	MARCKSL1	F52|MACMARCKS|MLP|MLP1|MRP	MARCKS like 1	protein-coding
chr12	52895354	52895464	+	19.2	Intergenic	9675	NM_002273	KRT8	CARD2|CK-8|CK8|CYK8|K2C8|K8|KO	keratin 8	protein-coding
chr1	225941053	225941163	+	19.2	exon (NM_003240, exon 1 of 4)	384	NM_003240	LEFTY2	EBAF|LEFTA|LEFTYA|TGFB4	left-right determination factor 2	protein-coding
chr7	1763975	1764085	+	19.2	Intergenic	-21720	NR_120508	ELFN1-AS1	MYCLo-2	ELFN1 antisense RNA 1	ncRNA
chr19	16542249	16542359	+	19.2	intron (NM_006387, intron 1 of 16)	148	NM_006387	CHERP	DAN16|SCAF6|SRA1	calcium homeostasis endoplasmic reticulum protein	protein-coding
chr1	229558155	229558265	+	19.2	exon (NM_012089, exon 1 of 13)	485	NM_012089	ABCB10	EST20237|M-ABC2|MTABC2	ATP binding cassette subfamily B member 10	protein-coding
chr15	70196503	70196613	+	19.2	Intergenic	-98641	NM_005078	TLE3	ESG|ESG3|GRG3|HsT18976	transducin like enhancer of split 3	protein-coding
chr16	72875146	72875256	+	19.2	intron (NM_001164766, intron 3 of 8)	173174	NM_006885	ZFHX3	ATBF1|ATBT|ZNF927	zinc finger homeobox 3	protein-coding
chr5	174793738	174793848	+	19.2	Intergenic	42059	NR_039777	MIR4634	-	microRNA 4634	ncRNA
chr17	81832965	81833075	+	19.2	TTS (NM_001007533)	274	NM_207368	MCRIP1	FAM195B|GRAN2|MCRIP	MAPK regulated corepressor interacting protein 1	protein-coding
chr12	131828056	131828166	+	19.2	promoter-TSS (NM_016155)	-282	NM_016155	MMP17	MMP-17|MT4-MMP|MT4MMP|MTMMP4	matrix metallopeptidase 17	protein-coding
chr1	226309439	226309549	+	19.2	promoter-TSS (NM_173083)	9	NM_173083	LIN9	BARA|BARPsv|Lin-9|TGS|TGS1|TGS2	lin-9 DREAM MuvB core complex component	protein-coding
chr7	149838581	149838691	+	19.2	intron (NM_001099220, intron 1 of 7)	269	NM_001099220	ZNF862	-	zinc finger protein 862	protein-coding
chr1	2684152	2684262	+	19.2	intron (NM_001242672, intron 4 of 6)	-51165	NM_033467	MMEL1	MMEL2|NEP2|NEPII|NL1|NL2|SEP	membrane metalloendopeptidase like 1	protein-coding
chr1	27959887	27959997	+	19.2	TTS (NM_001304579)	480	NM_018053	XKR8	XRG8|hXkr8	XK related 8	protein-coding
chr1	116373972	116374082	+	19.2	5' UTR (NM_001160233, exon 1 of 23)	160	NM_000701	ATP1A1	-	ATPase Na+/K+ transporting subunit alpha 1	protein-coding
chr16	30924615	30924725	+	19.2	promoter-TSS (NM_001099784)	95	NM_019085	FBXL19	CXXC11|Fbl19|JHDM1C	F-box and leucine rich repeat protein 19	protein-coding
chr7	6008975	6009085	+	19.2	promoter-TSS (NM_000535)	-2	NM_000535	PMS2	HNPCC4|MLH4|PMS2CL|PMSL2	PMS1 homolog 2, mismatch repair system component	protein-coding
chr19	50566387	50566497	+	19.2	intron (NM_001080457, intron 1 of 2)	1603	NM_001080457	LRRC4B	HSM|LRIG4	leucine rich repeat containing 4B	protein-coding
chr17	19977468	19977578	+	19.2	intron (NM_001330152, intron 1 of 13)	333	NM_007202	AKAP10	AKAP-10|D-AKAP-2|D-AKAP2|PRKA10	A-kinase anchoring protein 10	protein-coding
chr5	50667791	50667901	+	19.2	intron (NM_001331028, intron 1 of 25)	300	NM_024615	PARP8	ARTD16|pART16	poly(ADP-ribose) polymerase family member 8	protein-coding
chr1	228109710	228109820	+	19.2	promoter-TSS (NM_181441)	-453	NM_181441	MRPL55	AAVG5835|L55nt|MRP-L55|PRO19675	mitochondrial ribosomal protein L55	protein-coding
chr1	227735284	227735394	+	19.2	promoter-TSS (NM_001161465)	72	NM_023007	JMJD4	-	jumonji domain containing 4	protein-coding
chr16	30092585	30092695	+	19.2	promoter-TSS (NM_004608)	-756	NM_004608	TBX6	SCDO5	T-box 6	protein-coding
chr21	43939173	43939283	+	19.2	intron (NM_001037553, intron 1 of 8)	13830	NM_020132	AGPAT3	LPAAT-GAMMA1|LPAAT3	1-acylglycerol-3-phosphate O-acyltransferase 3	protein-coding
chr1	204479770	204479880	+	19.2	intron (NM_002646, intron 2 of 33)	10521	NM_002646	PIK3C2B	C2-PI3K	phosphatidylinositol-4-phosphate 3-kinase catalytic subunit type 2 beta	protein-coding
chr1	59146828	59146938	+	19.2	promoter-TSS (NR_027120)	-76	NR_027120	HSD52	-	uncharacterized LOC729467	ncRNA
chr1	235649917	235650027	+	19.2	promoter-TSS (NM_001098722)	21	NM_004485	GNG4	-	G protein subunit gamma 4	protein-coding
chr1	143263395	143263505	+	19.2	Intergenic	159142	NR_027354	LOC645166	-	lymphocyte-specific protein 1 pseudogene	pseudo
chr18	35377283	35377393	+	19.2	promoter-TSS (NM_001322286)	-1	NM_145756	ZNF396	ZSCAN14	zinc finger protein 396	protein-coding
chr19	55258335	55258445	+	19.2	intron (NM_014931, intron 1 of 23)	280	NM_014931	PPP6R1	KIAA1115|PP6R1|SAP190|SAPS1	protein phosphatase 6 regulatory subunit 1	protein-coding
chr7	155509618	155509728	+	19.2	intron (NM_001103176, intron 1 of 3)	24171	NM_001103176	CNPY1	-	canopy FGF signaling regulator 1	protein-coding
chr1	226939450	226939560	+	19.2	promoter-TSS (NM_020247)	-732	NM_020247	COQ8A	ADCK3|ARCA2|CABC1|COQ10D4|COQ8|SCAR9	coenzyme Q8A	protein-coding
chr12	132601323	132601433	+	19.2	Intergenic	9073	NM_001195520	LRCOL1	-	leucine rich colipase like 1	protein-coding
chr1	28259526	28259636	+	18.2	5' UTR (NM_031459, exon 1 of 10)	129	NM_031459	SESN2	HI95|SES2|SEST2	sestrin 2	protein-coding
chr11	46918349	46918459	+	18.2	5' UTR (NM_002334, exon 1 of 38)	218	NM_002334	LRP4	CLSS|CMS17|LRP-4|LRP10|MEGF7|SOST2	LDL receptor related protein 4	protein-coding
chr1	244049431	244049541	+	18.2	intron (NM_001278196, intron 1 of 1)	547	NM_006352	ZBTB18	C2H2-171|MRD22|RP58|TAZ-1|ZNF238	zinc finger and BTB domain containing 18	protein-coding
chr9	42900313	42900423	+	18.2	Intergenic	111968	NR_131213	XLOC_007697	-	uncharacterized LOC105500239	ncRNA
chr6	169702329	169702439	+	18.2	promoter-TSS (NM_001202550)	272	NM_001029863	C6orf120	-	chromosome 6 open reading frame 120	protein-coding
chr1	143195473	143195583	+	18.2	Intergenic	227064	NR_027354	LOC645166	-	lymphocyte-specific protein 1 pseudogene	pseudo
chr17	18258358	18258468	+	18.2	intron (NM_002018, intron 1 of 29)	143	NM_002018	FLII	FLI|FLIL|Fli1	FLII, actin remodeling protein	protein-coding
chr12	132451082	132451192	+	18.2	Intergenic	-39434	NM_001142641	FBRSL1	-	fibrosin like 1	protein-coding
chr5	176542871	176542981	+	18.2	intron (NM_001171976, intron 1 of 31)	415	NM_017675	CDHR2	PCDH24|PCLKC	cadherin related family member 2	protein-coding
chr13	67231138	67231248	+	18.2	promoter-TSS (NM_020403)	-857	NM_020403	PCDH9	-	protocadherin 9	protein-coding
chr5	180353415	180353525	+	18.2	promoter-TSS (NM_005110)	-83	NM_005110	GFPT2	GFAT|GFAT 2|GFAT2	glutamine-fructose-6-phosphate transaminase 2	protein-coding
chr21	34614539	34614649	+	18.2	promoter-TSS (NM_203417)	-148	NM_004414	RCAN1	ADAPT78|CSP1|DSC1|DSCR1|MCIP1|RCN1	regulator of calcineurin 1	protein-coding
chr7	151168142	151168252	+	18.2	promoter-TSS (NM_001098834)	-649	NM_001098834	GBX1	Huh-17	gastrulation brain homeobox 1	protein-coding
chr18	34977549	34977659	+	18.2	promoter-TSS (NM_001143827)	-640	NM_014268	MAPRE2	CSCSC2|EB1|EB2|RP1	microtubule associated protein RP/EB family member 2	protein-coding
chr1	235649314	235649424	+	18.2	intron (NM_001098721, intron 1 of 3)	624	NM_004485	GNG4	-	G protein subunit gamma 4	protein-coding
chr9	113060037	113060147	+	18.2	Intergenic	-3301	NM_003408	ZFP37	ZNF906|zfp-37	ZFP37 zinc finger protein	protein-coding
chr16	30610045	30610155	+	18.2	promoter-TSS (NR_104166)	-272	NM_138447	ZNF689	TIPUH1	zinc finger protein 689	protein-coding
chr10	131651891	131652001	+	18.2	Intergenic	138253	NM_001001677	LINC01164	-	long intergenic non-protein coding RNA 1164	ncRNA
chr2	90391005	90391115	+	18.2	Intergenic	-753153	NR_136329	LOC101927050	-	lysine methyltransferase 2C pseudogene	pseudo
chr17	61397277	61397387	+	18.2	intron (NR_125750, intron 1 of 2)	2274	NR_125749	TBX2-AS1	-	TBX2 antisense RNA 1	ncRNA
chr22	23070630	23070740	+	18.2	intron (NM_002073, intron 1 of 2)	202	NM_002073	GNAZ	-	G protein subunit alpha z	protein-coding
chr1	156500276	156500386	+	18.2	intron (NM_005920, intron 1 of 11)	511	NM_005920	MEF2D	-	myocyte enhancer factor 2D	protein-coding
chr17	77247053	77247163	+	18.2	Intergenic	-34302	NM_006640	2019-09-09	AF17q25|MSF|MSF1|NAPB|PNUTL4|SINT1|SeptD1	septin 9	protein-coding
chr7	156640445	156640555	+	18.2	promoter-TSS (NM_030936)	154	NM_032625	C7orf13	MY040	chromosome 7 open reading frame 13	ncRNA
chr5	172188369	172188479	+	18.2	promoter-TSS (NM_005990)	-82	NM_005990	STK10	LOK|PRO2729	serine/threonine kinase 10	protein-coding
chr5	172454173	172454283	+	18.2	intron (NM_001017995, intron 1 of 12)	295	NM_001017995	SH3PXD2B	FAD49|FTHS|HOFI|KIAA1295|TKS4|TSK4	SH3 and PX domains 2B	protein-coding
chr15	89400221	89400331	+	18.2	Intergenic	22234	NR_015411	MIR9-3HG	LINC00925	MIR9-3 host gene	ncRNA
chr15	92808620	92808730	+	18.2	Intergenic	13191	NR_033769	ASB9P1	-	ankyrin repeat and SOCS box containing 9 pseudogene 1	pseudo
chr18	31101534	31101644	+	18.2	promoter-TSS (NR_110785)	1	NR_110785	DSCAS	-	DSC1/DSC2 antisense RNA	ncRNA
chr22	45502656	45502766	+	18.2	promoter-TSS (NM_006487)	-128	NM_001996	FBLN1	FBLN|FIBL1	fibulin 1	protein-coding
chr2	169733799	169733909	+	18.2	promoter-TSS (NM_144711)	8	NM_144711	KLHL23	DITHP	kelch like family member 23	protein-coding
chr17	75047070	75047180	+	18.2	promoter-TSS (NM_015353)	-59	NM_015353	KCTD2	-	potassium channel tetramerization domain containing 2	protein-coding
chr1	125177507	125177617	+	18.2	Intergenic	3658450	NR_003955	EMBP1	-	embigin pseudogene 1	pseudo
chr16	68645438	68645548	+	18.2	intron (NM_001317196, intron 1 of 14)	657	NM_001793	CDH3	CDHP|HJMD|PCAD	cadherin 3	protein-coding
chr7	148339539	148339649	+	18.2	intron (NM_014141, intron 21 of 23)	-250971	NM_145304	C7orf33	-	chromosome 7 open reading frame 33	protein-coding
chr17	49260283	49260393	+	18.2	Intergenic	12095	NM_001007529	FLJ40194	-	uncharacterized FLJ40194	ncRNA
chr22	38202358	38202468	+	18.2	promoter-TSS (NM_001161573)	481	NM_012323	MAFF	U-MAF|hMafF	MAF bZIP transcription factor F	protein-coding
chr19	4065666	4065776	+	18.2	promoter-TSS (NM_001317990)	-192	NM_015898	ZBTB7A	FBI-1|FBI1|LRF|TIP21|ZBTB7|ZNF857A|pokemon	zinc finger and BTB domain containing 7A	protein-coding
chr1	223993039	223993149	+	18.2	promoter-TSS (NR_132119)	364	NR_136590	LOC100287497	-	septin 7 pseudogene	pseudo
chr3	50260906	50261016	+	18.2	Intergenic	6410	NR_110702	SEMA3B-AS1	-	SEMA3B antisense RNA 1 (head to head)	ncRNA
chr1	30757141	30757251	+	18.2	intron (NM_006762, intron 1 of 7)	640	NM_006762	LAPTM5	CLAST6	lysosomal protein transmembrane 5	protein-coding
chr3	67654346	67654456	+	18.2	promoter-TSS (NR_109993)	213	NM_003848	SUCLG2	G-SCS|GBETA|GTPSCS	succinate-CoA ligase GDP-forming beta subunit	protein-coding
chr22	18000662	18000772	+	18.2	intron (NM_015241, intron 1 of 31)	-19756	NR_030378	MIR648	MIRN648|hsa-mir-648	microRNA 648	ncRNA
chr13	94712111	94712221	+	18.2	promoter-TSS (NR_046514)	377	NM_007084	SOX21	SOX25	SRY-box 21	protein-coding
chr13	71865278	71865388	+	18.2	intron (NM_004392, intron 1 of 6)	1859	NM_004392	DACH1	DACH	dachshund family transcription factor 1	protein-coding
chr12	49264592	49264702	+	18.2	promoter-TSS (NM_032704)	-352	NM_032704	TUBA1C	TUBA6|bcm948	tubulin alpha 1c	protein-coding
chr19	55670435	55670545	+	18.2	intron (NM_007279, intron 11 of 11)	-4705	NM_013333	EPN1	-	epsin 1	protein-coding
chr1	226223417	226223527	+	18.2	promoter-TSS (NM_001282402)	-146	NM_031944	MIXL1	MILD1|MIX|MIXL	Mix paired-like homeobox	protein-coding
chr15	101488911	101489021	+	18.2	intron (NM_138322, intron 1 of 9)	1018	NM_002570	PCSK6	PACE4|SPC4	proprotein convertase subtilisin/kexin type 6	protein-coding
chr5	628531	628641	+	18.2	intron (NM_018140, intron 4 of 11)	16296	NM_018140	CEP72	-	centrosomal protein 72	protein-coding
chr3	52705747	52705857	+	18.2	promoter-TSS (NM_014041)	-39	NM_014041	SPCS1	HSPC033|SPC1|SPC12|YJR010C-A	signal peptidase complex subunit 1	protein-coding
chr1	64744617	64744727	+	18.2	promoter-TSS (NM_018211)	-423	NM_018211	RAVER2	-	ribonucleoprotein, PTB binding 2	protein-coding
chr1	84997369	84997479	+	18.2	promoter-TSS (NM_001330647)	-302	NM_153259	MCOLN2	TRP-ML2|TRPML2	mucolipin 2	protein-coding
chr14	93825141	93825251	+	18.2	Intergenic	-36776	NM_178004	PRIMA1	PRIMA	proline rich membrane anchor 1	protein-coding
chr21	45406161	45406271	+	18.2	intron (NM_130445, intron 2 of 42)	1079	NM_030582	COL18A1	KNO|KNO1|KS	collagen type XVIII alpha 1 chain	protein-coding
chrX	130092262	130092372	+	18.2	intron (NM_001127197, intron 1 of 8)	18183	NM_001421	ELF4	ELFR|MEF	E74 like ETS transcription factor 4	protein-coding
chr18	37253729	37253839	+	18.2	3' UTR (NM_001330603, exon 12 of 13)	-20676	NR_134588	LOC105372068	-	uncharacterized LOC105372068	ncRNA
chr1	33295658	33295768	+	18.2	intron (NM_152493, intron 8 of 8)	25385	NM_001080438	A3GALT2	A3GALT2P|IGB3S|IGBS3S	alpha 1,3-galactosyltransferase 2	protein-coding
chr7	155002571	155002681	+	18.2	promoter-TSS (NR_028090)	346	NM_007349	PAXIP1	CAGF28|CAGF29|PACIP1|PAXIP1L|PTIP|TNRC2	PAX interacting protein 1	protein-coding
chr6	11044500	11044610	+	18.2	promoter-TSS (NM_017770)	-136	NR_038962	ELOVL2-AS1	-	ELOVL2 antisense RNA 1	ncRNA
chr14	74425881	74425991	+	18.2	5' UTR (NM_001105579, exon 1 of 4)	166	NM_001105579	SYNDIG1L	CAPUCIN|DSPC1|IFITMD4|TMEM90A	synapse differentiation inducing 1 like	protein-coding
chr1	243254782	243254892	+	18.2	intron (NM_001042404, intron 1 of 18)	569	NM_014812	CEP170	FAM68A|KAB|KIAA0470	centrosomal protein 170	protein-coding
chr1	11680771	11680881	+	18.2	intron (NM_001127325, intron 1 of 8)	388	NM_006341	MAD2L2	FANCV|MAD2B|POLZ2|REV7	MAD2 mitotic arrest deficient-like 2 (yeast)	protein-coding
chr21	41689409	41689519	+	18.2	intron (NR_024367, intron 2 of 2)	10162	NR_024367	LINC00111	C21orf21|NCRNA00111	long intergenic non-protein coding RNA 111	ncRNA
chr15	101502001	101502111	+	18.2	Intergenic	-12072	NM_002570	PCSK6	PACE4|SPC4	proprotein convertase subtilisin/kexin type 6	protein-coding
chr19	34171996	34172106	+	18.2	promoter-TSS (NM_001114093)	-396	NM_015578	LSM14A	C19orf13|FAM61A|RAP55|RAP55A	LSM14A, mRNA processing body assembly factor	protein-coding
chr1	28812364	28812474	+	18.2	exon (NM_000911, exon 1 of 3)	277	NM_000911	OPRD1	OPRD	opioid receptor delta 1	protein-coding
chr16	34726953	34727063	+	18.2	Intergenic	443383	NR_002837	UBE2MP1	-	ubiquitin conjugating enzyme E2 M pseudogene 1	pseudo
chr22	23448852	23448962	+	18.2	Intergenic	15343	NR_110538	LINC01659	-	long intergenic non-protein coding RNA 1659	ncRNA
chr1	94926500	94926610	+	18.2	promoter-TSS (NM_001286056)	668	NM_001839	CNN3	-	calponin 3	protein-coding
chr16	29973655	29973765	+	18.2	promoter-TSS (NM_004783)	-157	NM_004783	TAOK2	MAP3K17|PSK|PSK1|PSK1-BETA|TAO1|TAO2	TAO kinase 2	protein-coding
chr13	40518677	40518787	+	18.2	Intergenic	-37726	NR_024505	LINC00598	-	long intergenic non-protein coding RNA 598	ncRNA
chr17	28985979	28986089	+	18.2	intron (NM_001290202, intron 1 of 16)	20029	NM_178860	SEZ6	BSRPC	seizure related 6 homolog	protein-coding
chr10	97714838	97714948	+	18.2	3' UTR (NM_031484, exon 1 of 2)	1185	NM_031484	MARVELD1	GB14|MARVD1|MRVLDC1|bA548K23.8	MARVEL domain containing 1	protein-coding
chr17	41836006	41836116	+	18.2	non-coding (NR_033465, exon 1 of 8)	175	NM_052935	NT5C3B	NT5C3L|cN-IIIB	5'-nucleotidase, cytosolic IIIB	protein-coding
chr8	143937316	143937426	+	17.2	intron (NM_201382, intron 3 of 31)	2219	NM_000445	PLEC	EBS1|EBSMD|EBSND|EBSO|EBSOG|EBSPA|HD1|LGMD2Q|PCN|PLEC1|PLEC1b|PLTN	plectin	protein-coding
chr1	109643413	109643523	+	17.2	Intergenic	-12608	NM_000850	GSTM4	GSTM4-4|GTM4	glutathione S-transferase mu 4	protein-coding
chr11	63768184	63768294	+	17.2	intron (NM_001144936, intron 1 of 4)	402	NM_001144936	C11orf95	-	chromosome 11 open reading frame 95	protein-coding
chr12	121812082	121812192	+	17.2	intron (NM_015048, intron 5 of 16)	7405	NM_015048	SETD1B	KMT2G|Set1B	SET domain containing 1B	protein-coding
chr10	131875278	131875388	+	17.2	Intergenic	-25311	NM_018461	PPP2R2D	MDS026	protein phosphatase 2 regulatory subunit Bdelta	protein-coding
chr18	36298026	36298136	+	17.2	intron (NM_025135, intron 1 of 24)	385	NM_025135	FHOD3	FHOS2|Formactin2	formin homology 2 domain containing 3	protein-coding
chr19	5536629	5536739	+	17.2	Intergenic	31350	NM_153375	TINCR	LINC00036|NCRNA00036|PLAC2|onco-lncRNA-16	tissue differentiation-inducing non-protein coding RNA	ncRNA
chr1	112707241	112707351	+	17.2	promoter-TSS (NM_001042679)	107	NM_175744	RHOC	ARH9|ARHC|H9|RHOH9	ras homolog family member C	protein-coding
chr1	227750560	227750670	+	17.2	intron (NM_001323934, intron 2 of 4)	14920	NM_053052	SNAP47	C1orf142|ESFI5812|HEL-S-290|HEL170|SNAP-47|SVAP1	synaptosome associated protein 47	protein-coding
chr9	92808994	92809104	+	17.2	promoter-TSS (NR_136301)	-562	NM_001010925	ANKRD19P	ANKRD19|bA526D8.2	ankyrin repeat domain 19, pseudogene	pseudo
chr9	134422312	134422422	+	17.2	intron (NM_002957, intron 6 of 9)	15785	NM_002957	RXRA	NR2B1	retinoid X receptor alpha	protein-coding
chr20	37095632	37095742	+	17.2	intron (NM_183404, intron 1 of 20)	528	NM_002895	RBL1	CP107|PRB1|p107	RB transcriptional corepressor like 1	protein-coding
chr1	150975074	150975184	+	17.2	promoter-TSS (NM_022075)	-126	NM_013384	CERS2	L3|LASS2|SP260|TMSG1	ceramide synthase 2	protein-coding
chr18	36129320	36129430	+	17.2	promoter-TSS (NM_012319)	19	NM_012319	SLC39A6	LIV-1|ZIP6	solute carrier family 39 member 6	protein-coding
chr22	40652370	40652480	+	17.2	Intergenic	-15706	NM_020831	MKL1	BSAC|MAL|MRTF-A	megakaryoblastic leukemia (translocation) 1	protein-coding
chr16	30651597	30651707	+	17.2	exon (NM_024031, exon 2 of 12)	785	NM_024031	PRR14	-	proline rich 14	protein-coding
chr1	161444898	161445008	+	17.2	Intergenic	-60462	NM_021642	FCGR2A	CD32|CD32A|CDw32|FCG2|FCGR2|FCGR2A1|FcGR|IGFR2	Fc fragment of IgG receptor IIa	protein-coding
chr6	291842	291952	+	17.2	promoter-TSS (NM_001286555)	-160	NM_020185	DUSP22	JKAP|JSP-1|JSP1|LMW-DSP2|LMWDSP2|MKP-x|MKPX|VHX	dual specificity phosphatase 22	protein-coding
chr6	10838555	10838665	+	17.2	promoter-TSS (NR_134936)	-55	NM_005906	MAK	RP62	male germ cell associated kinase	protein-coding
chr7	155509964	155510074	+	17.2	intron (NM_001103176, intron 1 of 3)	23825	NM_001103176	CNPY1	-	canopy FGF signaling regulator 1	protein-coding
chr7	137846866	137846976	+	17.2	promoter-TSS (NM_004717)	-57	NM_004717	DGKI	DGK-IOTA	diacylglycerol kinase iota	protein-coding
chr19	6502410	6502520	+	17.2	5' UTR (NM_001289130, exon 1 of 4)	119	NM_006087	TUBB4A	DYT4|TUBB4|beta-5	tubulin beta 4A class IVa	protein-coding
chr21	31874091	31874201	+	17.2	intron (NM_014586, intron 1 of 10)	831	NM_014586	HUNK	-	hormonally up-regulated Neu-associated kinase	protein-coding
chr22	20079956	20080066	+	17.2	promoter-TSS (NM_001190326)	-221	NM_022720	DGCR8	C22orf12|DGCRK6|Gy1|pasha	DGCR8, microprocessor complex subunit	protein-coding
chr21	37266998	37267108	+	17.2	intron (NM_001331022, intron 1 of 6)	479	NM_006052	DSCR3	DCRA|DSCRA	DSCR3 arrestin fold containing	protein-coding
chr14	63046079	63046189	+	17.2	promoter-TSS (NM_139318)	-896	NM_139318	KCNH5	EAG2|H-EAG2|Kv10.2|hEAG2	potassium voltage-gated channel subfamily H member 5	protein-coding
chr7	151059651	151059761	+	17.2	5' UTR (NM_003040, exon 1 of 23)	136	NM_003040	SLC4A2	AE2|BND3L|EPB3L1|HKB3|NBND3	solute carrier family 4 member 2	protein-coding
chr6	110358231	110358341	+	17.2	promoter-TSS (NM_001123364)	-14	NM_001123364	METTL24	C6orf186|dJ71D21.2	methyltransferase like 24	protein-coding
chr6	41786353	41786463	+	17.2	intron (NM_013397, intron 7 of 7)	-1035	NM_001134493	TOMM6	OBTP|TOM6	translocase of outer mitochondrial membrane 6	protein-coding
chr11	62678829	62678939	+	17.2	exon (NM_001286077, exon 1 of 9)	233	NM_015853	UBXN1	2B28|SAKS1|UBXD10	UBX domain protein 1	protein-coding
chr1	16613855	16613965	+	17.2	promoter-TSS (NM_017940)	-305	NM_017940	NBPF1	AB13|AB14|AB23|AD2|NBG|NBPF	neuroblastoma breakpoint family member 1	protein-coding
chr3	128650390	128650500	+	17.2	intron (NM_002950, intron 1 of 9)	431	NM_002950	RPN1	OST1|RBPH1	ribophorin I	protein-coding
chr16	1999587	1999697	+	17.2	exon (NM_178167, exon 11 of 14)	9697	NM_004209	SYNGR3	-	synaptogyrin 3	protein-coding
chr1	224330358	224330468	+	17.2	promoter-TSS (NM_001243146)	-224	NM_002533	NVL	NVL2	nuclear VCP-like	protein-coding
chr16	30096128	30096238	+	17.2	promoter-TSS (NM_031477)	17	NM_031477	YPEL3	-	yippee like 3	protein-coding
chr22	46070799	46070909	+	17.2	Intergenic	-15143	NM_207477	MIRLET7BHG	linc-Ppara	MIRLET7B host gene	ncRNA
chr4	122827130	122827240	+	17.2	exon (NM_002006, exon 1 of 3)	477	NM_002006	FGF2	BFGF|FGF-2|FGFB|HBGF-2	fibroblast growth factor 2	protein-coding
chr22	38755491	38755601	+	17.2	promoter-TSS (NM_001199580)	-84	NM_015374	SUN2	UNC84B	Sad1 and UNC84 domain containing 2	protein-coding
chr16	89816188	89816298	+	17.2	intron (NM_001018112, intron 1 of 10)	414	NM_000135	FANCA	FA|FA-H|FA1|FAA|FACA|FAH|FANCH	Fanconi anemia complementation group A	protein-coding
chr3	13420411	13420521	+	17.2	promoter-TSS (NM_024923)	-147	NM_024923	NUP210	GP210|POM210	nucleoporin 210	protein-coding
chr1	30908334	30908444	+	17.2	intron (NM_014654, intron 1 of 4)	244	NM_014654	SDC3	SDCN|SYND3	syndecan 3	protein-coding
chr1	228469668	228469778	+	17.2	Intergenic	7649	NR_039812	MIR4666A	MIR4666|hsa-mir-4666a	microRNA 4666a	ncRNA
chr7	151877272	151877382	+	17.2	promoter-TSS (NM_016203)	-96	NM_016203	PRKAG2	AAKG|AAKG2|CMH6|H91620p|WPWS	protein kinase AMP-activated non-catalytic subunit gamma 2	protein-coding
chr1	223363550	223363660	+	17.2	intron (NM_001037175, intron 1 of 5)	597	NM_017982	SUSD4	PRO222	sushi domain containing 4	protein-coding
chr6	111872953	111873063	+	17.2	5' UTR (NM_002037, exon 1 of 14)	444	NM_002037	FYN	SLK|SYN|p59-FYN	FYN proto-oncogene, Src family tyrosine kinase	protein-coding
chr1	31730999	31731109	+	17.2	exon (NM_001294335, exon 29 of 33)	-26887	NM_001856	COL16A1	447AA|FP1572	collagen type XVI alpha 1 chain	protein-coding
chr17	79843230	79843340	+	17.2	Intergenic	-3871	NM_003655	CBX4	NBP16|PC2	chromobox 4	protein-coding
chr17	82065315	82065425	+	17.2	intron (NM_022156, intron 1 of 13)	451	NM_022156	DUS1L	DUS1|PP3111	dihydrouridine synthase 1 like	protein-coding
chr1	75615643	75615753	+	17.2	intron (NM_001320283, intron 1 of 21)	311	NM_152697	SLC44A5	CTL5	solute carrier family 44 member 5	protein-coding
chr7	151410405	151410515	+	17.2	promoter-TSS (NM_001284260)	245	NM_198285	WDR86	-	WD repeat domain 86	protein-coding
chr13	94601940	94602050	+	17.2	exon (NM_180989, exon 1 of 9)	145	NM_180989	GPR180	ITR	G protein-coupled receptor 180	protein-coding
chr15	85794556	85794666	+	17.2	intron (NM_022480, intron 1 of 2)	347	NM_022480	KLHL25	ENC-2|ENC2	kelch like family member 25	protein-coding
chr3	48662689	48662799	+	17.2	5' UTR (NM_001407, exon 1 of 35)	171	NM_001407	CELSR3	ADGRC3|CDHF11|EGFL1|FMI1|HFMI1|MEGF2|RESDA1	cadherin EGF LAG seven-pass G-type receptor 3	protein-coding
chr1	149176826	149176936	+	17.2	Intergenic	-94570	NM_001037675	NBPF9	AE01	neuroblastoma breakpoint family member 9	protein-coding
chr1	231039673	231039783	+	17.2	intron (NM_198552, intron 1 of 1)	521	NM_198552	FAM89A	C1orf153	family with sequence similarity 89 member A	protein-coding
chr15	68054556	68054666	+	17.2	promoter-TSS (NM_001320687)	35	NM_016166	PIAS1	DDXBP1|GBP|GU/RH-II|ZMIZ3	protein inhibitor of activated STAT 1	protein-coding
chr18	23453533	23453643	+	17.2	intron (NM_003831, intron 1 of 12)	765	NM_003831	RIOK3	SUDD	RIO kinase 3	protein-coding
chr1	16644654	16644764	+	17.2	promoter-TSS (NR_027504)	-865	NR_027504	MST1P2	MSPL-1|MSPL-2|MSPL-3|MSPL1|MSPL2|MSPL3|MSTP1|MSTP2|MSTP3	macrophage stimulating 1 pseudogene 2	pseudo
chr5	177516626	177516736	+	17.2	5' UTR (NM_001321732, exon 2 of 16)	645	NM_016222	DDX41	ABS|MPLPF	DEAD-box helicase 41	protein-coding
chr1	54542370	54542480	+	17.2	Intergenic	-5709	NM_015547	ACOT11	BFIT|STARD14|THEA|THEM1	acyl-CoA thioesterase 11	protein-coding
chr1	125178055	125178165	+	17.2	Intergenic	3658998	NR_003955	EMBP1	-	embigin pseudogene 1	pseudo
chr12	51425100	51425210	+	17.2	promoter-TSS (NM_001258403)	38	NM_004858	SLC4A8	NBC3|NDCBE	solute carrier family 4 member 8	protein-coding
chr1	181104864	181104974	+	17.2	Intergenic	16417	NM_016545	IER5	SBBI48	immediate early response 5	protein-coding
chr1	32335232	32335342	+	17.2	intron (NR_052852, intron 1 of 1)	952	NM_023009	MARCKSL1	F52|MACMARCKS|MLP|MLP1|MRP	MARCKS like 1	protein-coding
chr1	235327358	235327468	+	17.2	promoter-TSS (NM_001206794)	74	NM_016374	ARID4B	BCAA|BRCAA1|RBBP1L1|RBP1L1|SAP180	AT-rich interaction domain 4B	protein-coding
chr12	113057283	113057393	+	17.2	promoter-TSS (NM_004416)	-519	NM_004416	DTX1	hDx-1	deltex E3 ubiquitin ligase 1	protein-coding
chr19	925720	925830	+	17.2	promoter-TSS (NM_005224)	-262	NM_005224	ARID3A	BRIGHT|DRIL1|DRIL3|E2FBP1	AT-rich interaction domain 3A	protein-coding
chr16	401969	402079	+	17.2	exon (NM_020664, exon 1 of 9).2	166	NM_020664	DECR2	PDCR|SDR17C1	2,4-dienoyl-CoA reductase 2	protein-coding
chr1	228140242	228140352	+	17.2	promoter-TSS (NM_001159390)	69	NM_000858	GUK1	GMK	guanylate kinase 1	protein-coding
chr1	64966109	64966219	+	17.2	intron (NM_001321853, intron 2 of 26)	405	NM_002227	JAK1	JAK1A|JAK1B|JTK3	Janus kinase 1	protein-coding
chr19	3505904	3506014	+	17.2	promoter-TSS (NM_016263)	-338	NM_016263	FZR1	CDC20C|CDH1|FZR|FZR2|HCDH|HCDH1	fizzy/cell division cycle 20 related 1	protein-coding
chr17	81869515	81869625	+	17.2	exon (NM_001185077, exon 3 of 6)	1404	NM_004309	ARHGDIA	GDIA1|HEL-S-47e|NPHS8|RHOGDI|RHOGDI-1	Rho GDP dissociation inhibitor alpha	protein-coding
chr22	38317089	38317199	+	17.2	intron (NM_001289912, intron 5 of 14)	264	NM_001894	CSNK1E	CKIepsilon|HCKIE	casein kinase 1 epsilon	protein-coding
chr1	63323236	63323346	+	17.2	promoter-TSS (NR_121634)	232	NM_012183	FOXD3	AIS1|Genesis|HFH2|VAMAS2	forkhead box D3	protein-coding
chr1	229271216	229271326	+	17.2	non-coding (NR_073545, exon 1 of 8)	209	NM_004578	RAB4A	HRES-1|HRES-1/RAB4|HRES1|RAB4	RAB4A, member RAS oncogene family	protein-coding
chr11	71251887	71251997	+	17.2	Intergenic	-27146	NM_012309	SHANK2	AUTS17|CORTBP1|CTTNBP1|ProSAP1|SHANK|SPANK-3	SH3 and multiple ankyrin repeat domains 2	protein-coding
chr17	951753	951863	+	17.2	intron (NM_022463, intron 1 of 7)	27950	NM_022463	NXN	NRX|TRG-4	nucleoredoxin	protein-coding
chr1	54715801	54715911	+	17.2	promoter-TSS (NM_001291333)	34	NM_004623	TTC4	-	tetratricopeptide repeat domain 4	protein-coding
chr1	32818082	32818192	+	17.2	promoter-TSS (NM_003680)	-105	NM_003680	YARS	CMTDIC|TYRRS|YRS|YTS	tyrosyl-tRNA synthetase	protein-coding
chr11	133956534	133956644	+	17.2	intron (NM_001277285, intron 1 of 19)	165	NM_014987	IGSF9B	-	immunoglobulin superfamily member 9B	protein-coding
chr1	225845909	225846019	+	17.2	TTS (NM_000120)	20663	NM_000120	EPHX1	EPHX|EPOX|HYL1|MEH	epoxide hydrolase 1	protein-coding
chr21	42653261	42653371	+	17.2	promoter-TSS (NM_001001567)	-436	NM_002606	PDE9A	HSPDE9A2	phosphodiesterase 9A	protein-coding
chr17	83081036	83081146	+	17.2	intron (NM_001004431, intron 1 of 3)	1400	NM_001004431	METRNL	-	meteorin like, glial cell differentiation regulator	protein-coding
chr17	82965165	82965275	+	17.2	intron (NR_135465, intron 7 of 13)	41768	NM_001009905	B3GNTL1	3-Gn-T8|B3GNT8|BGnT-8|beta-1|beta3Gn-T8|beta3GnTL1	UDP-GlcNAc:betaGal beta-1,3-N-acetylglucosaminyltransferase-like 1	protein-coding
chr1	239997811	239997921	+	17.2	Intergenic	-9658	NR_036695	RPS7P5	RPS7_2_183	ribosomal protein S7 pseudogene 5	pseudo
chr1	32753951	32754061	+	17.2	intron (NM_020888, intron 1 of 6)	-11628	NM_020888	KIAA1522	-	KIAA1522	protein-coding
chr1	226017192	226017302	+	17.2	Intergenic	-17882	NM_152608	SDE2	C1orf55|dJ671D7.1	SDE2 telomere maintenance homolog	protein-coding
chr3	9704729	9704839	+	17.2	exon (NM_001308388, exon 3 of 20)	958	NM_153635	CPNE9	-	copine family member 9	protein-coding
chr1	234923103	234923213	+	17.2	Intergenic	40841	NR_125945	LOC101927851	-	uncharacterized LOC101927851	ncRNA
chr11	124839794	124839904	+	17.2	Intergenic	-25560	NM_022370	ROBO3	HGPPS|HGPS|RBIG1|RIG1	roundabout guidance receptor 3	protein-coding
chr19	674842	674952	+	17.2	Intergenic	-1492	NM_005860	FSTL3	FLRG|FSRP	follistatin like 3	protein-coding
chr1	225652755	225652865	+	17.2	5' UTR (NM_001008493, exon 1 of 15)	333	NM_018212	ENAH	ENA|MENA|NDPP1	enabled homolog (Drosophila)	protein-coding
chr1	154558207	154558317	+	17.2	exon (NM_017582, exon 1 of 13)	382	NM_017582	UBE2Q1	GTAP|NICE-5|PRO3094|UBE2Q	ubiquitin conjugating enzyme E2 Q1	protein-coding
chr7	151303690	151303800	+	17.2	Intergenic	-26600	NM_003078	SMARCD3	BAF60C|CRACD3|Rsc6p	SWI/SNF related, matrix associated, actin dependent regulator of chromatin, subfamily d, member 3	protein-coding
chr7	102111783	102111893	+	17.2	intron (NM_181552, intron 7 of 23)	-173224	NM_020979	SH2B2	APS	SH2B adaptor protein 2	protein-coding
chr19	35899889	35899999	+	17.2	promoter-TSS (NM_001321831)	-207	NM_139239	NFKBID	IkappaBNS|TA-NFKBH	NFKB inhibitor delta	protein-coding
chr1	110675163	110675273	+	17.2	promoter-TSS (NM_002232)	-185	NM_002232	KCNA3	HGK5|HLK3|HPCN3|HUKIII|KV1.3|MK3|PCN3	potassium voltage-gated channel subfamily A member 3	protein-coding
chr1	229342851	229342961	+	17.2	promoter-TSS (NM_145257)	35	NM_145257	CCSAP	C1orf96|CSAP	centriole, cilia and spindle associated protein	protein-coding
chr6	150600049	150600159	+	17.2	intron (NM_001329799, intron 1 of 15)	239	NM_001029884	PLEKHG1	ARHGEF41	pleckstrin homology and RhoGEF domain containing G1	protein-coding
chr1	144883247	144883357	+	17.2	intron (NR_104189, intron 2 of 3)	165131	NR_027354	LOC645166	-	lymphocyte-specific protein 1 pseudogene	pseudo
chr3	48088604	48088714	+	17.2	intron (NM_030885, intron 1 of 3)	620	NM_002375	MAP4	-	microtubule associated protein 4	protein-coding
chr10	79069295	79069405	+	17.2	intron (NM_020338, intron 1 of 24)	315	NM_020338	ZMIZ1	MIZ|RAI17|TRAFIP10|ZIMP10|hZIMP10	zinc finger MIZ-type containing 1	protein-coding
chr1	230868072	230868182	+	17.2	intron (NM_001136494, intron 3 of 5)	429	NM_032800	C1orf198	-	chromosome 1 open reading frame 198	protein-coding
chr16	30948415	30948525	+	17.2	promoter-TSS (NM_152288)	-614	NM_152288	ORAI3	TMEM142C	ORAI calcium release-activated calcium modulator 3	protein-coding
chr17	19648563	19648673	+	16.3	promoter-TSS (NM_001031806)	-133	NM_000382	ALDH3A2	ALDH10|FALDH|SLS	aldehyde dehydrogenase 3 family member A2	protein-coding
chr2	153478675	153478785	+	16.3	promoter-TSS (NM_019845)	78	NM_019845	RPRM	REPRIMO	reprimo, TP53 dependent G2 arrest mediator candidate	protein-coding
chr7	149624293	149624403	+	16.3	intron (NR_027789, intron 1 of 8)	442	NM_024910	ZNF767P	ZNF767	zinc finger family member 767, pseudogene	pseudo
chr3	50675190	50675300	+	16.3	promoter-TSS (NM_004947)	4	NM_004947	DOCK3	MOCA|PBP	dedicator of cytokinesis 3	protein-coding
chr11	61726851	61726961	+	16.3	intron (NM_006133, intron 6 of 19)	-25731	NM_013279	MYRF	C11orf9|MRF|Ndt80|pqn-47	myelin regulatory factor	protein-coding
chr15	67521630	67521740	+	16.3	promoter-TSS (NR_040055)	159	NR_040051	IQCH-AS1	-	IQCH antisense RNA 1	ncRNA
chr1	231627332	231627442	+	16.3	intron (NM_001164556, intron 1 of 4)	572	NM_018662	DISC1	C1orf136|SCZD9	disrupted in schizophrenia 1	protein-coding
chr1	58700002	58700112	+	16.3	promoter-TSS (NM_001085487)	18	NM_001085487	MYSM1	2A-DUB|2ADUB	Myb like, SWIRM and MPN domains 1	protein-coding
chr16	57284840	57284950	+	16.3	promoter-TSS (NM_015993)	-223	NM_015993	PLLP	PMLP|TM4SF11	plasmolipin	protein-coding
chr7	152760134	152760244	+	16.3	intron (NR_073000, intron 1 of 10)	440	NM_020445	ACTR3B	ARP11|ARP3BETA	ARP3 actin related protein 3 homolog B	protein-coding
chr17	81004426	81004536	+	16.3	Intergenic	12640	NM_024591	CHMP6	VPS20	charged multivesicular body protein 6	protein-coding
chr13	91347761	91347871	+	16.3	promoter-TSS (NR_027349)	-4	NR_027349	MIR17HG	C13orf25|FGLDS2|LINC00048|MIHG1|MIRH1|MIRHG1|NCRNA00048|miR-17-92	miR-17-92a-1 cluster host gene	ncRNA
chr5	172188804	172188914	+	16.3	promoter-TSS (NM_005990)	-517	NM_005990	STK10	LOK|PRO2729	serine/threonine kinase 10	protein-coding
chr21	39313203	39313313	+	16.3	promoter-TSS (NR_111942)	528	NM_018963	BRWD1	C21orf107|DCAF19|N143|WDR9	bromodomain and WD repeat domain containing 1	protein-coding
chr21	33643235	33643345	+	16.3	intron (NM_001001132, intron 1 of 29)	812	NM_003024	ITSN1	ITSN|SH3D1A|SH3P17	intersectin 1	protein-coding
chr22	19761520	19761630	+	16.3	intron (NM_005992, intron 3 of 9)	4872	NM_005992	TBX1	CAFS|CATCH22|CTHM|DGCR|DGS|DORV|TBX1C|TGA|VCF|VCFS	T-box 1	protein-coding
chr7	157010927	157011037	+	16.3	promoter-TSS (NM_005515)	125	NR_038835	MNX1-AS1	CCAT5	MNX1 antisense RNA 1 (head to head)	ncRNA
chr3	37175903	37176013	+	16.3	promoter-TSS (NM_001282691)	402	NM_006309	LRRFIP2	HUFI-2	LRR binding FLII interacting protein 2	protein-coding
chr6	158537335	158537445	+	16.3	intron (NM_020823, intron 1 of 16)	954	NM_020823	TMEM181	GPR178|KIAA1423	transmembrane protein 181	protein-coding
chr1	67685659	67685769	+	16.3	intron (NM_001199741, intron 1 of 2)	537	NM_001924	GADD45A	DDIT1|GADD45	growth arrest and DNA damage inducible alpha	protein-coding
chr1	237042058	237042168	+	16.3	promoter-TSS (NM_001035)	-289	NM_001035	RYR2	ARVC2|ARVD2|RYR-2|RyR|VTSIP	ryanodine receptor 2	protein-coding
chr9	134135601	134135711	+	16.3	promoter-TSS (NM_017588)	-432	NM_017588	WDR5	BIG-3|CFAP89|SWD3	WD repeat domain 5	protein-coding
chr4	73944226	73944336	+	16.3	Intergenic	37843	NM_002619	PF4	CXCL4|PF-4|SCYB4	platelet factor 4	protein-coding
chr9	79572573	79572683	+	16.3	non-coding (NR_104239, exon 1 of 21)	855	NM_007005	TLE4	BCE-1|BCE1|E(spI)|ESG|ESG4|GRG4|Grg-4	transducin like enhancer of split 4	protein-coding
chr13	91399280	91399390	+	16.3	intron (NM_004466, intron 1 of 7)	716	NM_004466	GPC5	-	glypican 5	protein-coding
chr1	229508123	229508233	+	16.3	promoter-TSS (NR_110630)	163	NM_018230	NUP133	hNUP133	nucleoporin 133	protein-coding
chr1	151292221	151292331	+	16.3	TTS (NM_001304764)	9964	NM_020832	ZNF687	PDB6	zinc finger protein 687	protein-coding
chr22	38455185	38455295	+	16.3	promoter-TSS (NM_152868)	-41	NM_004981	KCNJ4	HIR|HIRK2|HRK1|IRK-3|IRK3|Kir2.3	potassium voltage-gated channel subfamily J member 4	protein-coding
chr1	157993803	157993913	+	16.3	intron (NM_001286349, intron 1 of 12)	585	NM_018240	KIRREL	NEPH1	kin of IRRE like (Drosophila)	protein-coding
chr1	58904014	58904124	+	16.3	Intergenic	-116407	NR_110626	LINC01358	-	long intergenic non-protein coding RNA 1358	ncRNA
chr20	35226518	35226628	+	16.3	promoter-TSS (NM_006690)	-163	NM_006690	MMP24	MMP-24|MMP25|MT-MMP 5|MT-MMP5|MT5-MMP|MT5MMP|MTMMP5	matrix metallopeptidase 24	protein-coding
chr1	32651429	32651539	+	16.3	promoter-TSS (NM_001308135)	126	NM_005610	RBBP4	NURF55|RBAP48|lin-53	RB binding protein 4, chromatin remodeling factor	protein-coding
chr1	226407751	226407861	+	16.3	intron (NM_001618, intron 1 of 22)	294	NM_001618	PARP1	ADPRT|ADPRT 1|ADPRT1|ARTD1|PARP|PARP-1|PPOL|pADPRT-1	poly(ADP-ribose) polymerase 1	protein-coding
chr15	73318785	73318895	+	16.3	Intergenic	50424	NM_005477	HCN4	SSS2	hyperpolarization activated cyclic nucleotide gated potassium channel 4	protein-coding
chrX	107729621	107729731	+	16.3	intron (NM_198057, intron 1 of 2)	-12615	NM_004089	TSC22D3	DIP|DSIPI|GILZ|TSC-22R	TSC22 domain family member 3	protein-coding
chr15	66253241	66253351	+	16.3	intron (NM_032445, intron 1 of 22)	441	NM_032445	MEGF11	-	multiple EGF like domains 11	protein-coding
chr22	29733357	29733467	+	16.3	intron (NM_001003692, intron 5 of 5)	13057	NM_182527	CABP7	CALN2	calcium binding protein 7	protein-coding
chr13	77329870	77329980	+	16.3	Intergenic	-2883	NM_015057	MYCBP2	Myc-bp2|PAM|Phr	MYC binding protein 2, E3 ubiquitin protein ligase	protein-coding
chr1	155078643	155078753	+	16.3	promoter-TSS (NM_004952)	-174	NM_004952	EFNA3	EFL2|EPLG3|Ehk1-L|LERK3	ephrin A3	protein-coding
chr19	39398579	39398689	+	16.3	non-coding (NR_133915, exon 3 of 3)	7331	NM_017592	MED29	IXL|MED2	mediator complex subunit 29	protein-coding
chr16	29805010	29805120	+	16.3	intron (NM_001256270, intron 12 of 13)	-1031	NM_002383	MAZ	PUR1|Pur-1|SAF-1|SAF-2|SAF-3|ZF87|ZNF801|Zif87	MYC associated zinc finger protein	protein-coding
chr2	135985612	135985722	+	16.3	promoter-TSS (NM_001293312)	17	NM_001349	DARS	HBSL|aspRS	aspartyl-tRNA synthetase	protein-coding
chr1	236142558	236142668	+	16.3	promoter-TSS (NM_003272)	81	NM_003272	GPR137B	TM7SF1	G protein-coupled receptor 137B	protein-coding
chr2	207529606	207529716	+	16.3	promoter-TSS (NM_134442)	-231	NM_004379	CREB1	CREB|CREB-1	cAMP responsive element binding protein 1	protein-coding
chr19	37293439	37293549	+	16.3	Intergenic	-19343	NM_181786	HKR1	ZNF875	HKR1, GLI-Kruppel zinc finger family member	protein-coding
chr5	180802581	180802691	+	16.3	intron (NM_001114617, intron 2 of 2)	412	NM_002406	MGAT1	GLCNAC-TI|GLCT1|GLYT1|GNT-1|GNT-I|GnTI|MGAT	mannosyl (alpha-1,3-)-glycoprotein beta-1,2-N-acetylglucosaminyltransferase	protein-coding
chr2	10555748	10555858	+	16.3	Intergenic	106075	NR_110597	LOC101929715	-	uncharacterized LOC101929715	ncRNA
chr1	89633296	89633406	+	16.3	promoter-TSS (NR_033981)	266	NM_032270	LRRC8C	AD158|FAD158	leucine rich repeat containing 8 family member C	protein-coding
chr17	80113113	80113223	+	16.3	intron (NM_001079803, intron 15 of 20)	11642	NM_000152	GAA	LYAG	glucosidase alpha, acid	protein-coding
chr17	4833468	4833578	+	16.3	5' UTR (NM_001024937, exon 1 of 32)	183	NM_015716	MINK1	B55|MAP4K6|MINK|YSK2|ZC3	misshapen like kinase 1	protein-coding
chr22	38316830	38316940	+	16.3	intron (NM_001289912, intron 5 of 14)	523	NM_001894	CSNK1E	CKIepsilon|HCKIE	casein kinase 1 epsilon	protein-coding
chr16	1943458	1943568	+	16.3	promoter-TSS (NM_016332)	-187	NM_016332	MSRB1	HSPC270|SELR|SELX|SEPX1|SepR	methionine sulfoxide reductase B1	protein-coding
chr4	4386862	4386972	+	16.3	promoter-TSS (NM_014392)	-46	NM_014392	NSG1	D4S234|D4S234E|NEEP21|P21	neuron specific gene family member 1	protein-coding
chr7	151519002	151519112	+	16.3	intron (NM_005614, intron 1 of 7)	867	NM_005614	RHEB	RHEB2	Ras homolog enriched in brain	protein-coding
chr1	244835269	244835379	+	16.3	promoter-TSS (NM_001312872)	-5	NM_198076	COX20	FAM36A	COX20, cytochrome c oxidase assembly factor	protein-coding
chr6	158644174	158644284	+	16.3	intron (NM_006519, intron 1 of 4)	557	NM_006519	DYNLT1	CW-1|TCTEL1|tctex-1	dynein light chain Tctex-type 1	protein-coding
chr19	10911891	10912001	+	16.3	intron (NM_199141, intron 4 of 15)	16721	NM_024029	YIPF2	FinGER2	Yip1 domain family member 2	protein-coding
chr17	80477154	80477264	+	16.3	promoter-TSS (NM_002522)	-605	NM_002522	NPTX1	NP1	neuronal pentraxin 1	protein-coding
chr17	81119921	81120031	+	16.3	exon (NM_004920, exon 11 of 13)	5397	NR_030394	MIR657	MIRN657|hsa-mir-657	microRNA 657	ncRNA
chr2	91478218	91478328	+	16.3	Intergenic	181676	NR_027238	LOC654342	-	lymphocyte-specific protein 1 pseudogene	pseudo
chr7	159112613	159112723	+	16.3	intron (NR_130758, intron 2 of 12)	-15464	NM_003382	VIPR2	C16DUPq36.3|DUP7q36.3|PACAP-R-3|PACAP-R3|VIP-R-2|VPAC2|VPAC2R|VPCAP2R	vasoactive intestinal peptide receptor 2	protein-coding
chr5	1099365	1099475	+	16.3	intron (NM_006598, intron 1 of 23).2	12637	NM_006598	SLC12A7	KCC4	solute carrier family 12 member 7	protein-coding
chr1	206612365	206612475	+	16.3	5' UTR (NM_001201478, exon 1 of 13)	131	NM_006893	EIF2D	HCA56|LGTN	eukaryotic translation initiation factor 2D	protein-coding
chr15	74221672	74221782	+	16.3	Intergenic	-12022	NM_022369	STRA6	MCOPCB8|MCOPS9|PP14296	stimulated by retinoic acid 6	protein-coding
chr13	93227419	93227529	+	16.3	exon (NM_005708, exon 1 of 9)	666	NM_005708	GPC6	OMIMD1	glypican 6	protein-coding
chr16	29961942	29962052	+	16.3	promoter-TSS (NM_001083613)	-33	NM_194280	TMEM219	IGFBP-3R	transmembrane protein 219	protein-coding
chr1	47438186	47438296	+	16.3	promoter-TSS (NR_126355)	-924	NR_126355	LINC01389	-	long intergenic non-protein coding RNA 1389	ncRNA
chr3	124886735	124886845	+	16.3	intron (NM_002213, intron 1 of 14)	515	NM_002213	ITGB5	-	integrin subunit beta 5	protein-coding
chr1	236143059	236143169	+	16.3	intron (NM_003272, intron 1 of 6)	582	NM_003272	GPR137B	TM7SF1	G protein-coupled receptor 137B	protein-coding
chr22	35430956	35431066	+	16.3	Intergenic	30888	NM_006739	MCM5	CDC46|P1-CDC46	minichromosome maintenance complex component 5	protein-coding
chr22	19876800	19876910	+	16.3	intron (NM_006440, intron 17 of 17)	-21916	NM_053004	GNB1L	DGCRK3|FKSG1|GY2|WDR14|WDVCF	G protein subunit beta 1 like	protein-coding
chr17	78840028	78840138	+	16.3	intron (NM_001321291, intron 1 of 20)	444	NM_025090	USP36	DUB1	ubiquitin specific peptidase 36	protein-coding
chr17	76239932	76240042	+	16.3	intron (NM_001330501, intron 1 of 17)	322	NM_052916	RNF157	-	ring finger protein 157	protein-coding
chr1	15758573	15758683	+	16.3	promoter-TSS (NM_017556)	-132	NM_017556	FBLIM1	CAL|FBLP-1|FBLP1	filamin binding LIM protein 1	protein-coding
chr2	98730620	98730730	+	16.3	intron (NM_012214, intron 1 of 15)	451	NM_012214	MGAT4A	GNT-IV|GNT-IVA|GnT-4a	mannosyl (alpha-1,3-)-glycoprotein beta-1,4-N-acetylglucosaminyltransferase, isozyme A	protein-coding
chr1	28737467	28737577	+	16.3	intron (NM_001172828, intron 1 of 3)	582	NM_016258	YTHDF2	CAHL|HGRG8|NY-REN-2	YTH N6-methyladenosine RNA binding protein 2	protein-coding
chr1	231626742	231626852	+	16.3	promoter-TSS (NM_001164541)	-18	NM_018662	DISC1	C1orf136|SCZD9	disrupted in schizophrenia 1	protein-coding
chr22	19291219	19291329	+	16.3	intron (NM_007098, intron 1 of 32)	442	NM_001835	CLTCL1	CHC22|CLH22|CLTCL|CLTD	clathrin heavy chain like 1	protein-coding
chrX	153928109	153928219	+	16.3	Intergenic	-1904	NM_001666	ARHGAP4	C1|RGC1|RhoGAP4|SrGAP4|p115	Rho GTPase activating protein 4	protein-coding
chr21	43584790	43584900	+	16.3	intron (NM_007031, intron 8 of 8)	25144	NR_106718	MIR6070	hsa-mir-6070	microRNA 6070	ncRNA
chr2	37325254	37325364	+	16.3	Intergenic	-8230	NM_005813	PRKD3	EPK2|PKC-NU|PKD3|PRKCN|nPKC-NU	protein kinase D3	protein-coding
chr11	640980	641090	+	16.3	TTS (NM_000797)	3730	NM_000797	DRD4	D4DR	dopamine receptor D4	protein-coding
chr6	17987832	17987942	+	16.3	promoter-TSS (NM_001105567)	-264	NM_022113	KIF13A	RBKIN|bA500C11.2	kinesin family member 13A	protein-coding
chr22	29388115	29388225	+	16.3	intron (NM_145730, intron 1 of 20)	413	NM_001127	AP1B1	ADTB1|AP105A|BAM22|CLAPB2	adaptor related protein complex 1 beta 1 subunit	protein-coding
chr1	29237948	29238058	+	16.3	intron (NM_133178, intron 1 of 29)	1487	NM_005704	PTPRU	FMI|PCP-2|PTP|PTP-J|PTP-PI|PTP-RO|PTPPSI|PTPRO|PTPU2|R-PTP-PSI|R-PTP-U|hPTP-J	protein tyrosine phosphatase, receptor type U	protein-coding
chr17	49575783	49575893	+	16.3	promoter-TSS (NM_007225)	-98	NM_007225	NXPH3	NPH3	neurexophilin 3	protein-coding
chr7	1669946	1670056	+	16.3	Intergenic	-39161	NM_001128636	ELFN1	PPP1R28	extracellular leucine rich repeat and fibronectin type III domain containing 1	protein-coding
chr1	228081678	228081788	+	16.3	promoter-TSS (NM_001658)	-927	NM_001658	ARF1	-	ADP ribosylation factor 1	protein-coding
chr17	1180523	1180633	+	16.3	promoter-TSS (NM_021962)	-604	NM_001092	ABR	MDB	active BCR-related	protein-coding
chr7	149147320	149147430	+	16.3	promoter-TSS (NM_170686)	-93	NM_020781	ZNF398	P51|P71|ZER6	zinc finger protein 398	protein-coding
chr17	81960405	81960515	+	16.3	intron (NM_178493, intron 1 of 10)	721	NM_178493	NOTUM	hNOTUM	NOTUM, palmitoleoyl-protein carboxylesterase	protein-coding
chr12	106139017	106139127	+	16.3	5' UTR (NM_014840, exon 1 of 7)	961	NM_014840	NUAK1	ARK5	NUAK family kinase 1	protein-coding
chr7	151381210	151381320	+	16.3	3' UTR (NM_001284260, exon 6 of 6)	-27896	NR_034012	WDR86-AS1	-	WDR86 antisense RNA 1	ncRNA
chr1	84782527	84782637	+	16.3	Intergenic	-92025	NM_014021	SSX2IP	ADIP|hMsd1	SSX family member 2 interacting protein	protein-coding
chr21	43864661	43864771	+	16.3	promoter-TSS (NM_020132)	-519	NM_020132	AGPAT3	LPAAT-GAMMA1|LPAAT3	1-acylglycerol-3-phosphate O-acyltransferase 3	protein-coding
chr1	32712269	32712379	+	16.3	Intergenic	-9564	NM_030786	SYNC	SYNC1|SYNCOILIN	syncoilin, intermediate filament protein	protein-coding
chr2	91442537	91442647	+	16.3	Intergenic	217357	NR_027238	LOC654342	-	lymphocyte-specific protein 1 pseudogene	pseudo
chr22	17774238	17774348	+	16.3	promoter-TSS (NM_197966)	202	NM_001196	BID	FP497	BH3 interacting domain death agonist	protein-coding
chr7	43113457	43113567	+	16.3	intron (NM_001287059, intron 1 of 27)	913	NM_015052	HECW1	NEDL1	HECT, C2 and WW domain containing E3 ubiquitin protein ligase 1	protein-coding
chr1	156501195	156501305	+	16.3	promoter-TSS (NM_005920)	-408	NM_005920	MEF2D	-	myocyte enhancer factor 2D	protein-coding
chr4	189846220	189846330	+	16.3	Intergenic	-35240	NR_132380	LINC01596	-	long intergenic non-protein coding RNA 1596	ncRNA
chr17	50346364	50346474	+	16.3	intron (NR_110010, intron 1 of 9)	387	NM_022167	XYLT2	PXYLT2|SOS|XT-II|XT2|xylT-II	xylosyltransferase 2	protein-coding
chr15	99566019	99566129	+	16.3	5' UTR (NM_005587, exon 1 of 11)	146	NM_005587	MEF2A	ADCAD1|RSRFC4|RSRFC9|mef2	myocyte enhancer factor 2A	protein-coding
chr1	55215678	55215788	+	16.3	promoter-TSS (NM_015306)	325	NR_038320	LOC100507634	-	uncharacterized LOC100507634	ncRNA
chr14	102517208	102517318	+	16.3	Intergenic	-7472	NM_152326	ANKRD9	-	ankyrin repeat domain 9	protein-coding
chr1	1890308	1890418	+	16.3	intron (NM_002074, intron 1 of 11)	754	NM_002074	GNB1	MRD42	G protein subunit beta 1	protein-coding
chr21	43865706	43865816	+	16.3	intron (NM_020132, intron 1 of 9)	526	NM_020132	AGPAT3	LPAAT-GAMMA1|LPAAT3	1-acylglycerol-3-phosphate O-acyltransferase 3	protein-coding
chr3	50154633	50154743	+	16.3	promoter-TSS (NM_001318798)	-357	NM_004186	SEMA3F	SEMA-IV|SEMA4|SEMAK	semaphorin 3F	protein-coding
chr1	228487529	228487639	+	16.3	exon (NM_001010858, exon 1 of 4)	217	NM_001010858	RNF187	RACO-1|RACO1	ring finger protein 187	protein-coding
chr15	79897158	79897268	+	16.3	promoter-TSS (NM_001199758)	72	NM_006441	MTHFS	HsT19268	methenyltetrahydrofolate synthetase	protein-coding
chr3	42654892	42655002	+	16.3	promoter-TSS (NR_125400)	-559	NR_125400	LOC101928323	-	uncharacterized LOC101928323	ncRNA
chr3	23945593	23945703	+	16.3	promoter-TSS (NM_001145425)	388	NM_005126	NR1D2	BD73|EAR-1R|RVR	nuclear receptor subfamily 1 group D member 2	protein-coding
chr19	10602658	10602768	+	16.3	intron (NM_001145056, intron 1 of 21)	268	NM_020428	SLC44A2	CTL2|PP1292	solute carrier family 44 member 2	protein-coding
chr15	98428489	98428599	+	16.3	Intergenic	85838	NM_182562	FAM169B	-	family with sequence similarity 169 member B	protein-coding
chr19	33374152	33374262	+	16.3	promoter-TSS (NM_001252296)	-317	NM_001806	CEBPG	GPE1BP|IG/EBP-1	CCAAT/enhancer binding protein gamma	protein-coding
chr19	674519	674629	+	16.3	Intergenic	-1815	NM_005860	FSTL3	FLRG|FSRP	follistatin like 3	protein-coding
chr10	124616817	124616927	+	16.3	Intergenic	-87156	NR_120630	FAM53B-AS1	-	FAM53B antisense RNA 1	ncRNA
chr17	75182177	75182287	+	16.3	intron (NM_001005849, intron 1 of 2)	771	NM_006937	SUMO2	HSMT3|SMT3B|SMT3H2|SUMO3|Smt3A	small ubiquitin-like modifier 2	protein-coding
chr2	90392298	90392408	+	16.3	Intergenic	-754446	NR_136329	LOC101927050	-	lysine methyltransferase 2C pseudogene	pseudo
chr7	155003277	155003387	+	16.3	promoter-TSS (NM_007349)	-101	NR_028090	PAXIP1-AS1	-	PAXIP1 antisense RNA 1 (head to head)	ncRNA
chr18	32471105	32471215	+	16.3	promoter-TSS (NM_001242409)	-676	NM_022751	GAREM1	C18orf11|FAM59A|GAREM|Gm944	GRB2 associated regulator of MAPK1 subtype 1	protein-coding
chr10	123891194	123891304	+	16.3	intron (NM_198148, intron 1 of 13)	735	NM_198148	CPXM2	CPX2|UNQ676	carboxypeptidase X, M14 family member 2	protein-coding
chr10	12349213	12349323	+	16.3	promoter-TSS (NM_020397)	-275	NM_020397	CAMK1D	CKLiK|CaM-K1|CaMKID	calcium/calmodulin dependent protein kinase ID	protein-coding
chr7	149195637	149195747	+	16.3	exon (NM_001303481, exon 1 of 9)	230	NM_003575	ZNF282	HUB1	zinc finger protein 282	protein-coding
chr9	137255289	137255399	+	16.3	promoter-TSS (NM_015456)	44	NM_015456	NELFB	COBRA1|NELF-B	negative elongation factor complex member B	protein-coding
chr22	37128434	37128544	+	16.3	exon (NM_000878, exon 10 of 10)	-18926	NM_153609	TMPRSS6	IRIDA	transmembrane protease, serine 6	protein-coding
chr22	19178448	19178558	+	16.3	promoter-TSS (NM_001256534)	2	NM_005984	SLC25A1	CTP|D2L2AD|SEA|SLC20A3	solute carrier family 25 member 1	protein-coding
chrY	11525243	11525353	+	16.3	Intergenic	896292	NR_033667	GYG2P1	GYG2P	glycogenin 2 pseudogene 1	pseudo
chr1	200329641	200329751	+	16.3	Intergenic	44096	NR_040064	LINC00862	C1orf98|SMIM16	long intergenic non-protein coding RNA 862	ncRNA
chr6	158560514	158560624	+	16.3	intron (NM_020823, intron 1 of 16)	24133	NM_020823	TMEM181	GPR178|KIAA1423	transmembrane protein 181	protein-coding
chr1	228407213	228407323	+	16.3	promoter-TSS (NM_145214)	-452	NM_145214	TRIM11	BIA1|RNF92	tripartite motif containing 11	protein-coding
chr22	31496516	31496626	+	16.3	5' UTR (NM_001007467, exon 1 of 33)	432	NM_014775	SFI1	PISD|PPP1R139|hSfi1p	SFI1 centrin binding protein	protein-coding
chr19	38224135	38224245	+	16.3	promoter-TSS (NM_001135155)	60	NM_004647	DPF1	BAF45b|NEUD4|neuro-d4	double PHD fingers 1	protein-coding
chr1	53738995	53739105	+	16.3	Intergenic	-4846	NM_147193	GLIS1	-	GLIS family zinc finger 1	protein-coding
chr10	59905998	59906108	+	16.3	intron (NM_005436, intron 1 of 8)	603	NM_005436	CCDC6	D10S170|H4|PTC|TPC|TST1	coiled-coil domain containing 6	protein-coding
chr17	8436038	8436148	+	16.3	intron (NM_001330129, intron 1 of 7)	241	NM_030808	NDEL1	EOPA|MITAP1|NDE1L1|NDE2|NUDEL	nudE neurodevelopment protein 1 like 1	protein-coding
chr7	157010505	157010615	+	16.3	promoter-TSS (NM_005515)	93	NM_005515	MNX1	HB9|HLXB9|HOXHB9|SCRA1	motor neuron and pancreas homeobox 1	protein-coding
chr17	80261001	80261111	+	16.3	intron (NM_001256071, intron 1 of 67)	195	NM_020914	RNF213	ALO17|C17orf27|KIAA1618|MYMY2|MYSTR|NET57	ring finger protein 213	protein-coding
chr17	63446521	63446631	+	16.3	promoter-TSS (NM_001017916)	-215	NM_001915	CYB561	CYB561A1|FRRS2	cytochrome b561	protein-coding
chr1	226135929	226136039	+	16.3	Intergenic	50738	NM_022735	ACBD3	GCP60|GOCAP1|GOLPH1|PAP7	acyl-CoA binding domain containing 3	protein-coding
chr2	6918110	6918220	+	16.3	intron (NM_014746, intron 1 of 8)	517	NR_033997	RNF144A-AS1	-	RNF144A antisense RNA 1	ncRNA
chr11	47408391	47408501	+	16.3	promoter-TSS (NM_001128225)	-49	NM_152264	SLC39A13	LZT-Hs9	solute carrier family 39 member 13	protein-coding
chr20	29879164	29879274	+	16.3	Intergenic	-1165	NR_039689	MIR4477B	-	microRNA 4477b	ncRNA
chr7	135662610	135662720	+	16.3	intron (NM_001130929, intron 1 of 2)	192	NM_001130929	C7orf73	PL-5283	chromosome 7 open reading frame 73	protein-coding
chr17	79842219	79842329	+	16.3	Intergenic	-2860	NM_003655	CBX4	NBP16|PC2	chromobox 4	protein-coding
chr7	148983328	148983438	+	16.3	promoter-TSS (NR_004392)	-372	NR_004392	RNY3	HY3|Y3	RNA, Ro-associated Y3	ncRNA
chr1	28888303	28888413	+	16.3	intron (NM_001166007, intron 1 of 17)	1267	NM_004437	EPB41	4.1R|EL1|HE	erythrocyte membrane protein band 4.1	protein-coding
chr7	140641119	140641229	+	16.3	promoter-TSS (NM_001318052)	312	NM_015689	DENND2A	FAM31D|KIAA1277	DENN domain containing 2A	protein-coding
chr21	42219766	42219876	+	16.3	promoter-TSS (NM_207174)	-77	NM_004915	ABCG1	ABC8|WHITE1	ATP binding cassette subfamily G member 1	protein-coding
chr11	118608366	118608476	+	16.3	intron (NM_001144759, intron 1 of 20)	830	NM_015157	PHLDB1	LL5A	pleckstrin homology like domain family B member 1	protein-coding
chr1	160401034	160401144	+	16.3	intron (NM_020335, intron 1 of 7)	515	NM_020335	VANGL2	LPP1|LTAP|STB1|STBM|STBM1	VANGL planar cell polarity protein 2	protein-coding
chr4	49510999	49511109	+	16.3	Intergenic	524412	NM_025087	CWH43	CWH43-C	cell wall biogenesis 43 C-terminal homolog	protein-coding
chr17	41812966	41813076	+	16.3	promoter-TSS (NM_006455)	311	NM_021939	FKBP10	BRKS1|FKBP65|OI11|OI6|PPIASE|hFKBP65	FK506 binding protein 10	protein-coding
chr2	64204349	64204459	+	16.3	non-coding (NR_033837, exon 1 of 6)	1081	NR_033837	LINC00309	NCRNA00309	long intergenic non-protein coding RNA 309	ncRNA
chr6	11538532	11538642	+	16.3	intron (NM_001100829, intron 1 of 2)	360	NM_001100829	TMEM170B	-	transmembrane protein 170B	protein-coding
chr21	44300316	44300426	+	16.3	intron (NM_002626, intron 1 of 21)	337	NM_002626	PFKL	ATP-PFK|PFK-B|PFK-L	phosphofructokinase, liver type	protein-coding
chr16	30025176	30025286	+	16.3	TTS (NM_001109659)	1897	NM_001109659	C16orf92	-	chromosome 16 open reading frame 92	protein-coding
chr12	6753120	6753230	+	16.3	promoter-TSS (NM_005439)	-259	NM_005439	MLF2	NTN4	myeloid leukemia factor 2	protein-coding
chr1	65148961	65149071	+	16.3	promoter-TSS (NM_001330616)	13	NM_013410	AK4	AK 4|AK3|AK3L1|AK3L2	adenylate kinase 4	protein-coding
chr7	157562004	157562114	+	16.3	intron (NM_130843, intron 20 of 21)	12363	NR_029689	MIR153-2	MIRN153-2|mir-153-2	microRNA 153-2	ncRNA
chr16	1942625	1942735	+	16.3	intron (NM_016332, intron 1 of 3)	646	NM_016332	MSRB1	HSPC270|SELR|SELX|SEPX1|SepR	methionine sulfoxide reductase B1	protein-coding
chr3	49554304	49554414	+	16.3	promoter-TSS (NR_038866)	7	NR_038866	BSN-AS2	-	BSN antisense RNA 2 (head to head)	ncRNA
chr1	28886943	28887053	+	16.3	promoter-TSS (NM_004437)	-93	NM_004437	EPB41	4.1R|EL1|HE	erythrocyte membrane protein band 4.1	protein-coding
chr1	231040222	231040332	+	16.3	promoter-TSS (NM_198552)	-28	NM_198552	FAM89A	C1orf153	family with sequence similarity 89 member A	protein-coding
chr1	87335399	87335509	+	16.3	intron (NM_006769, intron 2 of 4)	6986	NM_006769	LMO4	-	LIM domain only 4	protein-coding
chr7	1856308	1856418	+	16.3	intron (NM_001013836, intron 18 of 18)	-12110	NR_039799	MIR4655	-	microRNA 4655	ncRNA
chr1	225888957	225889067	+	16.3	exon (NM_020997, exon 1 of 4)	134	NM_020997	LEFTY1	LEFTB|LEFTYB	left-right determination factor 1	protein-coding
chr22	35257535	35257645	+	16.3	intron (NM_001003681, intron 1 of 10)	138	NM_005487	HMGXB4	HMG2L1|HMGBCG|THC211630	HMG-box containing 4	protein-coding
chr8	97869500	97869610	+	16.3	intron (NM_002380, intron 1 of 18)	534	NM_002380	MATN2	-	matrilin 2	protein-coding
chr13	87672567	87672677	+	16.3	promoter-TSS (NM_015567)	7	NM_015567	SLITRK5	LRRC11|bA364G4.2	SLIT and NTRK like family member 5	protein-coding
chr13	78609366	78609476	+	16.3	intron (NR_047001, intron 5 of 5)	-5861	NM_006237	POU4F1	BRN3A|Oct-T1|RDC-1|brn-3A	POU class 4 homeobox 1	protein-coding
chr15	83067015	83067125	+	16.3	promoter-TSS (NR_039740)	-265	NR_039740	MIR4515	mir-4515	microRNA 4515	ncRNA
chr1	180632441	180632551	+	16.3	intron (NM_001328662, intron 1 of 10)	486	NM_004736	XPR1	IBGC6|SYG1|X3	xenotropic and polytropic retrovirus receptor 1	protein-coding
chr17	4806880	4806990	+	16.3	promoter-TSS (NM_002663)	-166	NM_002663	PLD2	PLD1C	phospholipase D2	protein-coding
chr3	12556830	12556940	+	15.3	promoter-TSS (NM_014160)	-129	NM_014160	MKRN2	HSPC070|RNF62	makorin ring finger protein 2	protein-coding
chr17	78145366	78145476	+	15.3	promoter-TSS (NM_001163075)	-932	NM_001163075	C17orf99	UNQ464	chromosome 17 open reading frame 99	protein-coding
chr22	38463518	38463628	+	15.3	Intergenic	-4489	NM_006855	KDELR3	ERD2L3	KDEL endoplasmic reticulum protein retention receptor 3	protein-coding
chr8	80578018	80578128	+	15.3	Intergenic	91860	NM_023929	ZBTB10	RINZF	zinc finger and BTB domain containing 10	protein-coding
chr17	75525853	75525963	+	15.3	intron (NM_004524, intron 1 of 24)	206	NM_004524	LLGL2	HGL|Hugl-2|LGL2	LLGL2, scribble cell polarity complex component	protein-coding
chr17	78359583	78359693	+	15.3	promoter-TSS (NR_110845)	441	NM_003955	SOCS3	ATOD4|CIS3|Cish3|SOCS-3|SSI-3|SSI3	suppressor of cytokine signaling 3	protein-coding
chr1	206684991	206685101	+	15.3	promoter-TSS (NM_004759)	26	NM_004759	MAPKAPK2	MAPKAP-K2|MK-2|MK2	mitogen-activated protein kinase-activated protein kinase 2	protein-coding
chr17	66303268	66303378	+	15.3	intron (NM_002737, intron 1 of 16)	515	NM_002737	PRKCA	AAG6|PKC-alpha|PKCA|PRKACA	protein kinase C alpha	protein-coding
chr1	3598535	3598645	+	15.3	intron (NM_001409, intron 2 of 36)	12905	NM_001409	MEGF6	EGFL3	multiple EGF like domains 6	protein-coding
chr1	154608056	154608166	+	15.3	5' UTR (NM_001111, exon 1 of 15)	137	NM_001111	ADAR	ADAR1|AGS6|DRADA|DSH|DSRAD|G1P1|IFI-4|IFI4|K88DSRBP|P136	adenosine deaminase, RNA specific	protein-coding
chr9	136545804	136545914	+	15.3	promoter-TSS (NM_017617)	-73	NM_017617	NOTCH1	AOS5|AOVD1|TAN1|hN1	notch 1	protein-coding
chr1	179293869	179293979	+	15.3	non-coding (NR_045530, exon 1 of 14)	210	NM_003101	SOAT1	ACACT|ACAT|ACAT-1|ACAT1|SOAT|STAT	sterol O-acyltransferase 1	protein-coding
chr1	16727825	16727935	+	15.3	Intergenic	6581	NM_001310138	FAM231C	-	family with sequence similarity 231 member C	protein-coding
chr17	62478097	62478207	+	15.3	promoter-TSS (NM_001284333)	-616	NM_006852	TLK2	HsHPK|PKU-ALPHA	tousled like kinase 2	protein-coding
chr1	162069544	162069654	+	15.3	promoter-TSS (NM_001164757)	-192	NM_014697	NOS1AP	6330408P19Rik|CAPON	nitric oxide synthase 1 adaptor protein	protein-coding
chr1	65525368	65525478	+	15.3	promoter-TSS (NM_001198688)	-266	NM_002303	LEPR	CD295|LEP-R|LEPRD|OB-R|OBR	leptin receptor	protein-coding
chr15	70099168	70099278	+	15.3	Intergenic	-1306	NM_005078	TLE3	ESG|ESG3|GRG3|HsT18976	transducin like enhancer of split 3	protein-coding
chr1	55214707	55214817	+	15.3	promoter-TSS (NR_038320)	604	NM_015306	USP24	-	ubiquitin specific peptidase 24	protein-coding
chr7	155344977	155345087	+	15.3	Intergenic	22901	NR_103545	BLACE	-	B-cell acute lymphoblastic leukemia expressed	ncRNA
chr1	235649622	235649732	+	15.3	5' UTR (NM_001098722, exon 1 of 4)	316	NM_004485	GNG4	-	G protein subunit gamma 4	protein-coding
chr22	35448312	35448422	+	15.3	Intergenic	48244	NM_006739	MCM5	CDC46|P1-CDC46	minichromosome maintenance complex component 5	protein-coding
chr1	225882910	225883020	+	15.3	promoter-TSS (NM_014698)	-245	NM_014698	TMEM63A	KIAA0792	transmembrane protein 63A	protein-coding
chr17	45432424	45432534	+	15.3	intron (NM_174919, intron 1 of 3)	437	NM_174919	ARHGAP27	CAMGAP1|PP905|SH3D20|SH3P20	Rho GTPase activating protein 27	protein-coding
chr5	176365715	176365825	+	15.3	intron (NM_173664, intron 1 of 3)	302	NM_173664	ARL10	ARL10A	ADP ribosylation factor like GTPase 10	protein-coding
chr2	219229027	219229137	+	15.3	promoter-TSS (NM_001282792)	606	NM_024085	ATG9A	APG9L1|MGD3208|mATG9	autophagy related 9A	protein-coding
chrY	11746222	11746332	+	15.3	Intergenic	675313	NR_033667	GYG2P1	GYG2P	glycogenin 2 pseudogene 1	pseudo
chr1	32963904	32964014	+	15.3	intron (NM_001127361, intron 1 of 8)	854	NM_153341	RNF19B	IBRDC3|NKLAM	ring finger protein 19B	protein-coding
chr17	78359848	78359958	+	15.3	promoter-TSS (NR_110845)	176	NM_003955	SOCS3	ATOD4|CIS3|Cish3|SOCS-3|SSI-3|SSI3	suppressor of cytokine signaling 3	protein-coding
chr11	18791287	18791397	+	15.3	intron (NM_006906, intron 1 of 14)	500	NM_006906	PTPN5	PTPSTEP|STEP|STEP61	protein tyrosine phosphatase, non-receptor type 5	protein-coding
chr7	135170701	135170811	+	15.3	promoter-TSS (NM_001305629)	70	NM_024033	C7orf49	MRI|MRI-2	chromosome 7 open reading frame 49	protein-coding
chr1	143275673	143275783	+	15.3	Intergenic	146864	NR_027354	LOC645166	-	lymphocyte-specific protein 1 pseudogene	pseudo
chr1	200039834	200039944	+	15.3	intron (NM_205860, intron 2 of 7)	-2936	NM_003822	NR5A2	B1F|B1F2|CPF|FTF|FTZ-F1|FTZ-F1beta|LRH-1|LRH1|hB1F-2	nuclear receptor subfamily 5 group A member 2	protein-coding
chr12	132329354	132329464	+	15.3	promoter-TSS (NM_001122636)	-90	NM_021808	GALNT9	GALNAC-T9|GALNACT9	polypeptide N-acetylgalactosaminyltransferase 9	protein-coding
chr16	1025353	1025463	+	15.3	Intergenic	43600	NM_014587	SOX8	-	SRY-box 8	protein-coding
chr4	73869279	73869389	+	15.3	promoter-TSS (NR_046035)	-58	NM_001511	CXCL1	FSP|GRO1|GROa|MGSA|MGSA-a|NAP-3|SCYB1	C-X-C motif chemokine ligand 1	protein-coding
chr17	2336999	2337109	+	15.3	promoter-TSS (NM_001346700)	330	NM_018128	TSR1	-	TSR1, ribosome maturation factor	protein-coding
chr17	80101196	80101306	+	15.3	promoter-TSS (NR_134848)	-275	NM_000152	GAA	LYAG	glucosidase alpha, acid	protein-coding
chr16	2429573	2429683	+	15.3	intron (NM_001761, intron 1 of 16)	234	NM_001761	CCNF	FBX1|FBXO1	cyclin F	protein-coding
chr16	47037806	47037916	+	15.3	Intergenic	-64147	NM_005880	DNAJA2	CPR3|DJ3|DJA2|DNAJ|DNJ3|HIRIP4|PRO3015|RDJ2	DnaJ heat shock protein family (Hsp40) member A2	protein-coding
chr7	151115059	151115169	+	15.3	exon (NM_001308305, exon 1 of 9)	436	NM_031946	AGAP3	AGAP-3|CENTG3|CRAG|MRIP-1|cnt-g3	ArfGAP with GTPase domain, ankyrin repeat and PH domain 3	protein-coding
chr20	63499494	63499604	+	15.3	promoter-TSS (NM_001958)	-234	NM_001958	EEF1A2	EEF1AL|EF-1-alpha-2|EF1A|EIEE33|HS1|MRD38|STN|STNL	eukaryotic translation elongation factor 1 alpha 2	protein-coding
chr22	37519791	37519901	+	15.3	promoter-TSS (NM_014550)	-643	NM_014550	CARD10	BIMP1|CARMA3	caspase recruitment domain family member 10	protein-coding
chr17	17682789	17682899	+	15.3	intron (NM_030665, intron 1 of 5)	1371	NM_030665	RAI1	SMCR|SMS	retinoic acid induced 1	protein-coding
chr15	101541613	101541723	+	15.3	Intergenic	-51684	NM_002570	PCSK6	PACE4|SPC4	proprotein convertase subtilisin/kexin type 6	protein-coding
chr22	50059124	50059234	+	15.3	TTS (NM_139202)	26173	NM_015166	MLC1	LVM|MLC|VL	megalencephalic leukoencephalopathy with subcortical cysts 1	protein-coding
chr17	39636890	39637000	+	15.3	promoter-TSS (NM_001165937)	-135	NM_006804	STARD3	CAB1|MLN64|es64	StAR related lipid transfer domain containing 3	protein-coding
chr22	24119495	24119605	+	15.3	exon (NM_001201429, exon 27 of 36)	-61926	NM_019601	SUSD2	BK65A6.2	sushi domain containing 2	protein-coding
chr3	64533758	64533868	+	15.3	intron (NM_001318781, intron 36 of 38)	-27533	NR_110150	ADAMTS9-AS1	-	ADAMTS9 antisense RNA 1	ncRNA
chr1	78490998	78491108	+	15.3	promoter-TSS (NM_000959)	10	NM_000959	PTGFR	FP	prostaglandin F receptor	protein-coding
chr12	123271343	123271453	+	15.3	promoter-TSS (NR_073008)	-296	NM_004642	CDK2AP1	DOC1|DORC1|ST19|doc-1|p12DOC-1	cyclin dependent kinase 2 associated protein 1	protein-coding
chr1	62688059	62688169	+	15.3	intron (NM_001330614, intron 1 of 49)	254	NM_033407	DOCK7	EIEE23|ZIR2	dedicator of cytokinesis 7	protein-coding
chr22	20394241	20394351	+	15.3	non-coding (NR_046282, exon 1 of 6)	181	NM_003426	ZNF74	COS52|ZFP520|ZNF520|hZNF7	zinc finger protein 74	protein-coding
chr3	197791447	197791557	+	15.3	exon (NM_032773, exon 1 of 19)	276	NM_032773	LRCH3	-	leucine rich repeats and calponin homology domain containing 3	protein-coding
chr7	6637608	6637718	+	15.3	intron (NM_001278559, intron 1 of 8)	341	NM_001278559	ZNF316	ENST00000305834|MZF-3	zinc finger protein 316	protein-coding
chr1	242524939	242525049	+	15.3	promoter-TSS (NM_001320272)	-298	NM_152666	PLD5	PLDC	phospholipase D family member 5	protein-coding
chr6	33315092	33315202	+	15.3	promoter-TSS (NM_172208).4	-760	NM_003190	TAPBP	NGS17|TAPA|TPN|TPSN	TAP binding protein	protein-coding
chr1	11641688	11641798	+	15.3	Intergenic	-12632	NM_033182	FBXO44	FBG3|FBX30|FBX6A|Fbx44|Fbxo6a	F-box protein 44	protein-coding
chr1	26529556	26529666	+	15.3	promoter-TSS (NM_002953)	-147	NM_002953	RPS6KA1	HU-1|MAPKAPK1A|RSK|RSK1|p90Rsk	ribosomal protein S6 kinase A1	protein-coding
chr11	102110773	102110883	+	15.3	5' UTR (NM_001195044, exon 1 of 8)	367	NM_006106	YAP1	COB1|YAP|YAP2|YAP65|YKI	Yes associated protein 1	protein-coding
chr1	233327839	233327949	+	15.3	5' UTR (NM_032435, exon 1 of 10)	126	NM_032435	MAP3K21	KIAA1804|MLK4|dJ862P8.3	mitogen-activated protein kinase kinase kinase 21	protein-coding
chr17	66302697	66302807	+	15.3	promoter-TSS (NM_002737)	-56	NM_002737	PRKCA	AAG6|PKC-alpha|PKCA|PRKACA	protein kinase C alpha	protein-coding
chr2	96485929	96486039	+	15.3	Intergenic	19401	NM_001080535	NEURL3	LINCR	neuralized E3 ubiquitin protein ligase 3	protein-coding
chr17	1942436	1942546	+	15.3	intron (NM_178568, intron 1 of 1)	-75225	NR_135642	LOC105371485	-	uncharacterized LOC105371485	ncRNA
chr1	32882361	32882471	+	15.3	Intergenic	-4081	NM_002143	HPCA	BDR2|DYT2	hippocalcin	protein-coding
chr16	700875	700985	+	15.3	intron (NM_153350, intron 1 of 5)	4895	NM_153350	FBXL16	C16orf22|Fbl16|c380A1.1	F-box and leucine rich repeat protein 16	protein-coding
chr1	232551584	232551694	+	15.3	Intergenic	-36031	NM_020808	SIPA1L2	SPAL2	signal induced proliferation associated 1 like 2	protein-coding
chr1	159925478	159925588	+	15.3	promoter-TSS (NM_003564)	9	NM_003564	TAGLN2	HA1756	transgelin 2	protein-coding
chr3	17119008	17119118	+	15.3	Intergenic	185867	NR_037465	MIR3714	-	microRNA 3714	ncRNA
chr18	22348709	22348819	+	15.3	Intergenic	69151	NM_022663	CTAGE1	CT21.1|CT21.2|CTAGE|CTAGE-1|CTAGE-2	cutaneous T-cell lymphoma-associated antigen 1	protein-coding
chr1	203305820	203305930	+	15.3	promoter-TSS (NR_034150)	339	NM_006763	BTG2	APRO1|PC3|TIS21	BTG anti-proliferation factor 2	protein-coding
chr16	1964665	1964775	+	15.3	promoter-TSS (NR_003142)	106	NM_002952	RPS2	LLREP3|S2	ribosomal protein S2	protein-coding
chr11	66728466	66728576	+	15.3	Intergenic	-7122	NM_006946	SPTBN2	GTRAP41|SCA5|SCAR14	spectrin beta, non-erythrocytic 2	protein-coding
chr5	173233920	173234030	+	15.3	intron (NM_001166175, intron 1 of 1)	1337	NM_004387	NKX2-5	CHNG5|CSX|CSX1|HLHS2|NKX2.5|NKX2E|NKX4-1|VSD3	NK2 homeobox 5	protein-coding
chr7	158361008	158361118	+	15.3	intron (NM_130842, intron 1 of 21)	171750	NR_030325	MIR595	MIRN595|hsa-mir-595	microRNA 595	ncRNA
chr17	7022100	7022210	+	15.3	promoter-TSS (NM_181844)	-895	NM_181844	BCL6B	BAZF|ZBTB28|ZNF62	B-cell CLL/lymphoma 6B	protein-coding
chr12	122980812	122980922	+	15.3	TTS (NM_001304834)	807	NM_016638	ARL6IP4	SFRS20|SR-25|SRp25|SRrp37	ADP ribosylation factor like GTPase 6 interacting protein 4	protein-coding
chr9	19409118	19409228	+	15.3	exon (NM_001010887, exon 1 of 6)	246	NM_001010887	ACER2	ALKCDase2|ASAH3L	alkaline ceramidase 2	protein-coding
chr1	31618280	31618390	+	15.3	intron (NM_001525, intron 1 of 8)	635	NM_001525	HCRTR1	OX1R	hypocretin receptor 1	protein-coding
chr19	42254624	42254734	+	15.3	promoter-TSS (NM_001301035)	-44	NM_006494	ERF	CHYTS|CRS4|PE-2|PE2	ETS2 repressor factor	protein-coding
chr20	34704421	34704531	+	15.3	promoter-TSS (NM_001329431)	168	NM_021202	TP53INP2	C20orf110|DOR|PIG-U|PINH|dJ1181N3.1	tumor protein p53 inducible nuclear protein 2	protein-coding
chr19	798071	798181	+	15.3	intron (NM_031991, intron 1 of 13)	734	NM_002819	PTBP1	HNRNP-I|HNRNPI|HNRPI|PTB|PTB-1|PTB-T|PTB2|PTB3|PTB4|pPTB	polypyrimidine tract binding protein 1	protein-coding
chrX	107826804	107826914	+	15.3	intron (NM_052817, intron 1 of 9)	1005	NM_012216	MID2	FXY2|MRX101|RNF60|TRIM1	midline 2	protein-coding
chr16	89925980	89926090	+	15.3	intron (NM_006086, intron 1 of 3)	2756	NM_006086	TUBB3	CDCBM|CDCBM1|CFEOM3|CFEOM3A|FEOM3|TUBB4|beta-4	tubulin beta 3 class III	protein-coding
chr21	46098223	46098333	+	15.3	intron (NM_001849, intron 1 of 27)	159	NM_001849	COL6A2	BTHLM1|PP3610|UCMD1	collagen type VI alpha 2 chain	protein-coding
chr9	19230244	19230354	+	15.3	promoter-TSS (NM_017925)	-191	NM_017925	DENND4C	C9orf55|C9orf55B|RAB10GEF|bA513M16.3	DENN domain containing 4C	protein-coding
chr12	110614228	110614338	+	15.3	exon (NM_001319680, exon 1 of 14)	256	NM_024549	TCTN1	JBTS13|TECT1	tectonic family member 1	protein-coding
chr21	45554971	45555081	+	15.3	Intergenic	-12555	NM_003056	SLC19A1	CHMD|FOLT|IFC1|REFC|RFC1	solute carrier family 19 member 1	protein-coding
chrX	112840453	112840563	+	15.3	5' UTR (NM_133265, exon 1 of 12)	307	NM_133265	AMOT	-	angiomotin	protein-coding
chr14	21070892	21071002	+	15.3	promoter-TSS (NM_001282211)	-75	NM_016250	NDRG2	SYLD	NDRG family member 2	protein-coding
chr22	20438030	20438140	+	15.3	promoter-TSS (NM_153334)	-226	NM_153334	SCARF2	NSR1|SREC-II|SREC2|SRECRP-1|VDEGS	scavenger receptor class F member 2	protein-coding
chr19	14690255	14690365	+	15.3	intron (NM_032433, intron 1 of 11)	252	NM_032433	ZNF333	-	zinc finger protein 333	protein-coding
chr16	29805545	29805655	+	15.3	promoter-TSS (NM_001276275)	-496	NM_002383	MAZ	PUR1|Pur-1|SAF-1|SAF-2|SAF-3|ZF87|ZNF801|Zif87	MYC associated zinc finger protein	protein-coding
chr15	75347974	75348084	+	15.3	intron (NM_001256552, intron 1 of 9)	410	NM_024608	NEIL1	FPG1|NEI1|hFPG1	nei like DNA glycosylase 1	protein-coding
chr15	77885142	77885252	+	15.3	Intergenic	41649	NR_027024	LOC645752	-	golgin A6 family member A pseudogene	pseudo
chr7	139232013	139232123	+	15.3	intron (NM_173569, intron 1 of 17)	583	NM_173569	UBN2	-	ubinuclein 2	protein-coding
chr1	30766107	30766217	+	15.3	Intergenic	-8326	NM_006762	LAPTM5	CLAST6	lysosomal protein transmembrane 5	protein-coding
chr7	151245552	151245662	+	15.3	exon (NM_003078, exon 3 of 14)	3056	NM_003078	SMARCD3	BAF60C|CRACD3|Rsc6p	SWI/SNF related, matrix associated, actin dependent regulator of chromatin, subfamily d, member 3	protein-coding
chrX	154136724	154136834	+	15.3	Intergenic	-7445	NM_020061	OPN1LW	CBBM|CBP|COD5|RCP|ROP	opsin 1 (cone pigments), long-wave-sensitive	protein-coding
chr17	1725078	1725188	+	15.3	exon (NM_001163809, exon 1 of 10)	302	NM_152348	WDR81	CAMRQ2|PPP1R166|SORF-2	WD repeat domain 81	protein-coding
chr17	8383478	8383588	+	15.3	promoter-TSS (NM_000987)	-286	NM_000987	RPL26	DBA11|L26	ribosomal protein L26	protein-coding
chr19	1445383	1445493	+	15.3	Intergenic	-4711	NM_005883	APC2	APCL|SOTOS3	APC2, WNT signaling pathway regulator	protein-coding
chr16	30010025	30010135	+	15.3	exon (NM_003586, exon 2 of 11)	1000	NM_003586	DOC2A	Doc2	double C2 domain alpha	protein-coding
chr17	79778429	79778539	+	15.3	intron (NM_005189, intron 2 of 4)	306	NM_005189	CBX2	CDCA6|M33|SRXY5	chromobox 2	protein-coding
chr1	54406473	54406583	+	15.3	promoter-TSS (NM_001009955)	-133	NM_018070	SSBP3	CSDP|SSDP|SSDP1	single stranded DNA binding protein 3	protein-coding
chr3	49172453	49172563	+	15.3	intron (NM_173546, intron 1 of 5)	923	NM_173546	KLHDC8B	CHL	kelch domain containing 8B	protein-coding
chr11	64276680	64276790	+	15.3	intron (NM_004322, intron 1 of 2)	-7604	NM_020155	GPR137	C11orf4|GPR137A|TM7SF1L1	G protein-coupled receptor 137	protein-coding
chr5	176851640	176851750	+	15.3	intron (NM_133369, intron 1 of 14)	41136	NM_133369	UNC5A	UNC5H1	unc-5 netrin receptor A	protein-coding
chr2	97663711	97663821	+	15.3	intron (NM_005735, intron 1 of 10)	332	NM_005735	ACTR1B	ARP1B|CTRN2|PC3	ARP1 actin-related protein 1 homolog B, centractin beta	protein-coding
chr1	228378612	228378722	+	15.3	exon (NM_001098623, exon 105 of 105)	18442	NR_106800	MIR6742	hsa-mir-6742	microRNA 6742	ncRNA
chr22	45007360	45007470	+	15.3	intron (NM_001284296, intron 2 of 13)	1578	NM_138415	PHF21B	BHC80L|PHF4	PHD finger protein 21B	protein-coding
chr22	20132246	20132356	+	15.3	intron (NM_013373, intron 1 of 10)	460	NM_013373	ZDHHC8	DHHC8|ZDHHCL1|ZNF378	zinc finger DHHC-type containing 8	protein-coding
chr9	134294897	134295007	+	15.3	Intergenic	-31511	NM_002957	RXRA	NR2B1	retinoid X receptor alpha	protein-coding
chr17	1096883	1096993	+	15.3	intron (NM_001322840, intron 3 of 22).2	12162	NM_001092	ABR	MDB	active BCR-related	protein-coding
chr13	77026859	77026969	+	15.3	5' UTR (NM_012158, exon 1 of 5)	282	NM_012158	FBXL3	FBL3|FBL3A|FBXL3A	F-box and leucine rich repeat protein 3	protein-coding
chr21	42974823	42974933	+	15.3	intron (NM_004571, intron 1 of 10)	368	NM_004571	PKNOX1	PREP1|pkonx1c	PBX/knotted 1 homeobox 1	protein-coding
chr22	21013931	21014041	+	15.3	non-coding (NR_003608, exon 1 of 3)	301	NR_003608	TUBA3FP	-	tubulin alpha 3f pseudogene	pseudo
chr19	5804749	5804859	+	15.3	Intergenic	-13566	NM_020175	DUS3L	DUS3	dihydrouridine synthase 3 like	protein-coding
chr4	105895244	105895354	+	15.3	promoter-TSS (NM_001033047)	-141	NM_198278	NPNT	EGFL6L|POEM	nephronectin	protein-coding
chr3	42979180	42979290	+	15.3	promoter-TSS (NM_001129908)	-32	NM_001129908	FAM198A	C3orf41	family with sequence similarity 198 member A	protein-coding
chr10	63629982	63630092	+	15.3	Intergenic	-107962	NM_004241	JMJD1C	KDM3C|TRIP-8|TRIP8	jumonji domain containing 1C	protein-coding
chr12	57005997	57006107	+	15.3	intron (NM_014830, intron 1 of 1)	461	NM_014830	ZBTB39	ZNF922	zinc finger and BTB domain containing 39	protein-coding
chr13	80342872	80342982	+	15.3	Intergenic	-1812	NM_005842	SPRY2	IGAN3|hSPRY2	sprouty RTK signaling antagonist 2	protein-coding
chr11	119692046	119692156	+	15.3	intron (NM_203286, intron 1 of 5)	36624	NM_002855	NECTIN1	CD111|CLPED1|ED4|HIgR|HV1S|HVEC|OFC7|PRR|PRR1|PVRL1|PVRR|PVRR1|SK-12|nectin-1	nectin cell adhesion molecule 1	protein-coding
chr7	152894415	152894525	+	15.3	Intergenic	134721	NM_020445	ACTR3B	ARP11|ARP3BETA	ARP3 actin related protein 3 homolog B	protein-coding
chr18	32092975	32093085	+	15.3	intron (NM_198128, intron 1 of 4)	424	NM_016271	RNF138	HSD-4|NARF|STRIN|hNARF	ring finger protein 138	protein-coding
chr16	30896667	30896777	+	15.3	intron (NM_001142544, intron 1 of 2)	115	NM_001330	CTF1	CT-1|CT1	cardiotrophin 1	protein-coding
chr1	184795243	184795353	+	15.3	exon (NM_052966, exon 14 of 14)	-40391	NM_025191	EDEM3	C1orf22	ER degradation enhancing alpha-mannosidase like protein 3	protein-coding
chr3	46882308	46882418	+	15.3	intron (NM_001184744, intron 1 of 14)	114	NM_000316	PTH1R	PFE|PTHR|PTHR1	parathyroid hormone 1 receptor	protein-coding
chr16	3059144	3059254	+	15.3	non-coding (NR_123723, exon 1 of 5)	171	NR_123723	MMP25-AS1	-	MMP25 antisense RNA 1	ncRNA
chr17	75763218	75763328	+	15.3	intron (NM_000154, intron 3 of 7)	1926	NM_000154	GALK1	GALK|GK1|HEL-S-19	galactokinase 1	protein-coding
chr6	3068545	3068655	+	15.3	intron (NM_003804, intron 1 of 10)	4712	NM_003804	RIPK1	RIP|RIP-1|RIP1	receptor interacting serine/threonine kinase 1	protein-coding
chr13	91348787	91348897	+	15.3	intron (NR_027350, intron 1 of 1)	1022	NR_027349	MIR17HG	C13orf25|FGLDS2|LINC00048|MIHG1|MIRH1|MIRHG1|NCRNA00048|miR-17-92	miR-17-92a-1 cluster host gene	ncRNA
chr16	3065253	3065363	+	15.3	promoter-TSS (NM_001012631)	-4	NM_004221	IL32	IL-32alpha|IL-32beta|IL-32delta|IL-32gamma|NK4|TAIF|TAIFa|TAIFb|TAIFc|TAIFd	interleukin 32	protein-coding
chr1	109240749	109240859	+	15.3	Intergenic	-9215	NM_001408	CELSR2	ADGRC2|CDHF10|EGFL2|Flamingo1|MEGF3	cadherin EGF LAG seven-pass G-type receptor 2	protein-coding
chr1	16645378	16645488	+	15.3	promoter-TSS (NR_027504)	-141	NR_027504	MST1P2	MSPL-1|MSPL-2|MSPL-3|MSPL1|MSPL2|MSPL3|MSTP1|MSTP2|MSTP3	macrophage stimulating 1 pseudogene 2	pseudo
chr9	87498009	87498119	+	15.3	promoter-TSS (NM_001288729)	383	NM_004938	DAPK1	DAPK	death associated protein kinase 1	protein-coding
chr17	81701817	81701927	+	15.3	3' UTR (NM_004712, exon 22 of 22)	-1498	NM_002949	MRPL12	5c5-2|L12mt|MRP-L31/34|MRPL7|MRPL7/L12|RPML12	mitochondrial ribosomal protein L12	protein-coding
chr1	184386519	184386629	+	15.3	promoter-TSS (NM_030806)	-442	NM_030806	C1orf21	PIG13	chromosome 1 open reading frame 21	protein-coding
chr4	3703569	3703679	+	15.3	Intergenic	-25769	NR_034136	LOC100133461	-	uncharacterized LOC100133461	ncRNA
chr11	2139122	2139232	+	15.3	promoter-TSS (NM_000612)	-203	NM_000612	IGF2	C11orf43|GRDF|IGF-II|PP9974	insulin like growth factor 2	protein-coding
chr7	157011524	157011634	+	15.3	promoter-TSS (NM_005515)	722	NR_038835	MNX1-AS1	CCAT5	MNX1 antisense RNA 1 (head to head)	ncRNA
chr18	37485660	37485770	+	15.3	intron (NM_001025087, intron 1 of 12)	-19211	NR_132967	SNORA111	-	small nucleolar RNA, H/ACA box 111	snoRNA
chr16	30659438	30659548	+	15.3	promoter-TSS (NM_001105079)	-26	NM_022452	FBRS	FBS|FBS1	fibrosin	protein-coding
chr7	143381363	143381473	+	15.3	promoter-TSS (NM_001322263)	151	NM_003461	ZYX	ESP-2|HED-2	zyxin	protein-coding
chr17	41666106	41666216	+	15.3	Intergenic	-22714	NM_005801	EIF1	A121|EIF-1|EIF1A|ISO1|SUI1	eukaryotic translation initiation factor 1	protein-coding
chr17	47721334	47721444	+	15.3	Intergenic	-11855	NM_013351	TBX21	T-PET|T-bet|TBET|TBLYM	T-box 21	protein-coding
chr14	75428180	75428290	+	15.3	promoter-TSS (NM_001135048)	18	NM_130469	JDP2	JUNDM2	Jun dimerization protein 2	protein-coding
chr6	36636638	36636748	+	15.3	Intergenic	-14181	NR_037491	MIR3925	-	microRNA 3925	ncRNA
chr14	100306868	100306978	+	15.3	promoter-TSS (NM_001039355)	-376	NM_152333	SLC25A29	C14orf69|CACL|ORNT3	solute carrier family 25 member 29	protein-coding
chr18	34223631	34223741	+	15.3	promoter-TSS (NM_003787)	-135	NM_003787	NOL4	CT125|HRIHFB2255|NOLP	nucleolar protein 4	protein-coding
chr9	137423157	137423267	+	15.3	promoter-TSS (NM_001256068)	50	NM_017820	EXD3	mut-7	exonuclease 3'-5' domain containing 3	protein-coding
chr17	7329321	7329431	+	15.3	promoter-TSS (NM_032442)	-57	NM_032442	NEURL4	-	neuralized E3 ubiquitin protein ligase 4	protein-coding
chrX	151177765	151177875	+	15.3	promoter-TSS (NR_135300)	16	NR_135300	GPR50-AS1	-	GPR50 antisense RNA 1	ncRNA
chr22	17171776	17171886	+	15.3	Intergenic	-6544	NM_017829	CECR5	-	cat eye syndrome chromosome region, candidate 5	protein-coding
chr17	76585746	76585856	+	15.3	exon (NM_006456, exon 1 of 9)	262	NM_006456	ST6GALNAC2	SAITL1|SIAT7|SIAT7B|SIATL1|ST6GalNAII|STHM	ST6 N-acetylgalactosaminide alpha-2,6-sialyltransferase 2	protein-coding
chr12	51083452	51083562	+	15.3	non-coding (NR_045072, exon 1 of 5)	147	NM_030809	CSRNP2	C12orf2|C12orf22|FAM130A1|PPP1R72|TAIP-12	cysteine and serine rich nuclear protein 2	protein-coding
chr1	203127835	203127945	+	15.3	5' UTR (NM_000674, exon 1 of 4)	182	NM_000674	ADORA1	RDC7	adenosine A1 receptor	protein-coding
chr10	97791974	97792084	+	15.3	Intergenic	-20030	NM_003015	SFRP5	SARP3	secreted frizzled related protein 5	protein-coding
chr1	155208798	155208908	+	15.3	promoter-TSS (NM_001252607)	154	NM_002455	MTX1	MTX|MTXN	metaxin 1	protein-coding
chr19	1510470	1510580	+	15.3	intron (NM_213604, intron 3 of 11)	2664	NM_213604	ADAMTSL5	THSD6	ADAMTS like 5	protein-coding
chr2	88691631	88691741	+	15.3	promoter-TSS (NM_144563)	28	NM_144563	RPIA	RPI|RPIAD	ribose 5-phosphate isomerase A	protein-coding
chr1	230426348	230426458	+	15.3	promoter-TSS (NM_001258311)	-475	NM_024554	PGBD5	-	piggyBac transposable element derived 5	protein-coding
chr16	46884929	46885039	+	15.3	promoter-TSS (NM_001142466)	-130	NM_133443	GPT2	ALT2|GPT 2|MRT49	glutamic--pyruvic transaminase 2	protein-coding
chr17	1312985	1313095	+	15.3	Intergenic	33377	NM_172367	TUSC5	DSPB1|IFITMD3|LOST1	tumor suppressor candidate 5	protein-coding
chr6	7726824	7726934	+	15.3	5' UTR (NM_001718, exon 1 of 7)	780	NM_001718	BMP6	VGR|VGR1	bone morphogenetic protein 6	protein-coding
chr2	96815904	96816014	+	15.3	promoter-TSS (NM_017623)	-295	NM_017623	CNNM3	ACDP3	cyclin and CBS domain divalent metal cation transport mediator 3	protein-coding
chr21	45543144	45543254	+	15.3	promoter-TSS (NM_001205206)	-728	NM_003056	SLC19A1	CHMD|FOLT|IFC1|REFC|RFC1	solute carrier family 19 member 1	protein-coding
chr1	230067573	230067683	+	15.3	intron (NM_004481, intron 1 of 15)	433	NM_004481	GALNT2	GalNAc-T2	polypeptide N-acetylgalactosaminyltransferase 2	protein-coding
chr7	150799831	150799941	+	15.3	promoter-TSS (NM_018487)	647	NM_014020	TMEM176B	LR8|MS4B2	transmembrane protein 176B	protein-coding
chr19	1310813	1310923	+	15.3	Intergenic	24714	NM_001405	EFNA2	ELF-1|EPLG6|HEK7-L|LERK-6|LERK6	ephrin A2	protein-coding
chr15	90388592	90388702	+	15.3	intron (NM_003870, intron 1 of 37)	406	NM_003870	IQGAP1	HUMORFA01|SAR1|p195	IQ motif containing GTPase activating protein 1	protein-coding
chr9	133945512	133945622	+	15.3	intron (NM_003371, intron 1 of 26)	46757	NM_003371	VAV2	VAV-2	vav guanine nucleotide exchange factor 2	protein-coding
chr5	1105583	1105693	+	15.3	intron (NM_006598, intron 1 of 23).2	6419	NM_006598	SLC12A7	KCC4	solute carrier family 12 member 7	protein-coding
chr1	16708128	16708238	+	15.3	intron (NR_026567, intron 1 of 10)	11974	NR_026567	ESPNP	dJ1182A14.1	espin pseudogene	pseudo
chr2	231412363	231412473	+	15.3	Intergenic	16794	NM_145236	B3GNT7	beta3GnT7	UDP-GlcNAc:betaGal beta-1,3-N-acetylglucosaminyltransferase 7	protein-coding
chr17	75012538	75012648	+	15.3	promoter-TSS (NM_001303265)	-71	NM_001545	MRPL58	DS-1|DS1|ICT1|MRP-L58	mitochondrial ribosomal protein L58	protein-coding
chr12	109052452	109052562	+	15.3	promoter-TSS (NM_032663)	-63	NM_032663	USP30	-	ubiquitin specific peptidase 30	protein-coding
chr1	228082642	228082752	+	15.3	promoter-TSS (NM_001658)	37	NM_001658	ARF1	-	ADP ribosylation factor 1	protein-coding
chr1	225810275	225810385	+	15.3	5' UTR (NM_001291163, exon 1 of 9)	196	NM_000120	EPHX1	EPHX|EPOX|HYL1|MEH	epoxide hydrolase 1	protein-coding
chr5	172771461	172771571	+	15.3	promoter-TSS (NM_004417)	-316	NM_004417	DUSP1	CL100|HVH1|MKP-1|MKP1|PTPN10	dual specificity phosphatase 1	protein-coding
chr12	121296821	121296931	+	15.3	promoter-TSS (NM_172226)	-123	NM_006549	CAMKK2	CAMKK|CAMKKB	calcium/calmodulin dependent protein kinase kinase 2	protein-coding
chr17	76711057	76711167	+	15.3	promoter-TSS (NM_001008528)	-107	NM_198530	MXRA7	PS1TP1|TMAP1	matrix remodeling associated 7	protein-coding
chr1	244451711	244451821	+	15.3	exon (NM_001126, exon 1 of 13)	368	NM_001126	ADSS	ADEH|ADSS 2	adenylosuccinate synthase	protein-coding
chr2	74002419	74002529	+	15.3	intron (NM_001287491, intron 1 of 10)	16070	NM_001287491	TET3	hCG_40738	tet methylcytosine dioxygenase 3	protein-coding
chr11	119727812	119727922	+	15.3	intron (NM_203286, intron 1 of 5)	858	NM_002855	NECTIN1	CD111|CLPED1|ED4|HIgR|HV1S|HVEC|OFC7|PRR|PRR1|PVRL1|PVRR|PVRR1|SK-12|nectin-1	nectin cell adhesion molecule 1	protein-coding
chr3	46883588	46883698	+	15.3	intron (NM_000316, intron 3 of 15)	1394	NM_000316	PTH1R	PFE|PTHR|PTHR1	parathyroid hormone 1 receptor	protein-coding
chr1	2467429	2467539	+	15.3	promoter-TSS (NM_001303012)	25	NM_014638	PLCH2	PLC-L4|PLC-eta2|PLCL4|PLCeta2	phospholipase C eta 2	protein-coding
chr11	66069787	66069897	+	15.3	promoter-TSS (NM_018026)	-511	NM_018026	PACS1	MRD17|SHMS	phosphofurin acidic cluster sorting protein 1	protein-coding
chr17	4555527	4555637	+	15.3	promoter-TSS (NM_001105538)	-196	NM_014520	MYBBP1A	P160|PAP2	MYB binding protein 1a	protein-coding
chr22	23521508	23521618	+	15.3	Intergenic	-16539	NR_109832	PCAT14	-	prostate cancer associated transcript 14 (non-protein coding)	ncRNA
chr17	75087942	75088052	+	15.3	promoter-TSS (NM_004695)	56	NM_004695	SLC16A5	MCT5|MCT6	solute carrier family 16 member 5	protein-coding
chrX	124333925	124334035	+	15.3	Intergenic	-12302	NM_002351	SH2D1A	DSHP|EBVS|IMD5|LYP|MTCP1|SAP|SAP/SH2D1A|XLP|XLPD|XLPD1	SH2 domain containing 1A	protein-coding
chr16	46383301	46383411	+	15.3	Intergenic	185741	NM_001004299	ANKRD26P1	-	ankyrin repeat domain 26 pseudogene 1	pseudo
chr1	226634212	226634322	+	15.3	3' UTR (NM_002221, exon 8 of 8)	40801	NR_103784	ITPKB-IT1	-	ITPKB intronic transcript 1	ncRNA
chr1	227318852	227318962	+	15.3	promoter-TSS (NM_003607)	-782	NM_003607	CDC42BPA	MRCK|MRCKA|PK428	CDC42 binding protein kinase alpha	protein-coding
chr9	128122495	128122605	+	15.3	intron (NM_198938, intron 6 of 7)	-3816	NR_033374	SLC25A25-AS1	-	SLC25A25 antisense RNA 1	ncRNA
chr1	2204606	2204716	+	15.3	intron (NM_001282670, intron 2 of 7)	3072	NM_182533	FAAP20	C1orf86|FP7162	Fanconi anemia core complex associated protein 20	protein-coding
chr7	44062187	44062297	+	15.3	TTS (NM_000290)	3345	NM_000290	PGAM2	GSD10|PGAM-M|PGAMM	phosphoglycerate mutase 2	protein-coding
chr3	9890944	9891054	+	15.3	intron (NM_032492, intron 1 of 1)	412	NM_032492	JAGN1	GL009|SCN6	jagunal homolog 1	protein-coding
chr12	132687829	132687939	+	15.3	promoter-TSS (NM_006231)	278	NM_018663	PXMP2	PMP22	peroxisomal membrane protein 2	protein-coding
chr6	145735007	145735117	+	15.3	intron (NR_038246, intron 1 of 2)	193	NR_038244	LOC100507557	-	uncharacterized LOC100507557	ncRNA
chr10	102432507	102432617	+	15.3	5' UTR (NM_024040, exon 1 of 9)	104	NM_024040	CUEDC2	C10orf66|bA18I14.5	CUE domain containing 2	protein-coding
chr1	227563746	227563856	+	15.3	intron (NR_033184, intron 1 of 3)	282	NM_032755	ZNF678	-	zinc finger protein 678	protein-coding
chr7	69597828	69597938	+	15.3	promoter-TSS (NR_108105)	-388	NR_108105	LOC100507468	-	uncharacterized LOC100507468	ncRNA
chr1	33472531	33472641	+	15.3	promoter-TSS (NM_145238)	-45	NM_145238	ZSCAN20	KOX29|ZFP-31|ZNF31|ZNF360	zinc finger and SCAN domain containing 20	protein-coding
chr5	176365985	176366095	+	15.3	intron (NM_173664, intron 1 of 3)	572	NM_173664	ARL10	ARL10A	ADP ribosylation factor like GTPase 10	protein-coding
chr1	227762536	227762646	+	15.3	intron (NM_001323934, intron 3 of 4)	26896	NM_053052	SNAP47	C1orf142|ESFI5812|HEL-S-290|HEL170|SNAP-47|SVAP1	synaptosome associated protein 47	protein-coding
chr19	10718513	10718623	+	15.3	TTS (NR_030368)	164	NR_030368	MIR638	MIRN638|hsa-mir-638	microRNA 638	ncRNA
chr22	36816741	36816851	+	15.3	intron (NM_001315532, intron 1 of 3).2	239	NM_002854	PVALB	D22S749	parvalbumin	protein-coding
chr3	46673394	46673504	+	15.3	intron (NR_135622, intron 20 of 24)	20207	NM_147129	ALS2CL	RN49018	ALS2 C-terminal like	protein-coding
chr2	96869183	96869293	+	15.3	intron (NM_017789, intron 1 of 14)	760	NM_017789	SEMA4C	M-SEMA-F|SEMACL1|SEMAF|SEMAI	semaphorin 4C	protein-coding
chr16	30762458	30762568	+	15.3	promoter-TSS (NM_001014979)	224	NM_014771	RNF40	BRE1B|RBP95|STARING	ring finger protein 40	protein-coding
chr16	1154327	1154437	+	15.3	intron (NM_021098, intron 2 of 34)	1141	NM_021098	CACNA1H	CACNA1HB|Cav3.2|ECA6|EIG6|HALD4	calcium voltage-gated channel subunit alpha1 H	protein-coding
chr4	105895977	105896087	+	15.3	intron (NM_001184693, intron 1 of 11)	592	NM_198278	NPNT	EGFL6L|POEM	nephronectin	protein-coding
chr1	52142474	52142584	+	15.3	intron (NM_007324, intron 1 of 17)	435	NM_004799	ZFYVE9	MADHIP|NSP|PPP1R173|SARA|SMADIP	zinc finger FYVE-type containing 9	protein-coding
chr22	45502260	45502370	+	15.3	promoter-TSS (NM_006487)	-524	NM_001996	FBLN1	FBLN|FIBL1	fibulin 1	protein-coding
chr14	91509398	91509508	+	15.3	intron (NM_001284281, intron 1 of 12)	1027	NM_017936	PPP4R3A	FLFL1|KIAA2010|MSTP033|PP4R3|PP4R3A|SMEK1|smk-1|smk1	protein phosphatase 4 regulatory subunit 3A	protein-coding
chr5	168291960	168292070	+	15.3	promoter-TSS (NM_001161661)	-45	NM_015238	WWC1	HBEBP3|HBEBP36|KIBRA|MEMRYQTL|PPP1R168	WW and C2 domain containing 1	protein-coding
chr1	33256666	33256776	+	15.3	intron (NM_152493, intron 1 of 8)	148	NM_152493	ZNF362	RN|lin-29	zinc finger protein 362	protein-coding
chr15	70253130	70253240	+	15.3	Intergenic	-155268	NM_005078	TLE3	ESG|ESG3|GRG3|HsT18976	transducin like enhancer of split 3	protein-coding
chr17	7405527	7405637	+	15.3	Intergenic	-1451	NR_037719	TMEM256-PLSCR3	C17orf61-PLSCR3	TMEM256-PLSCR3 readthrough (NMD candidate)	ncRNA
chr11	64745225	64745335	+	15.3	promoter-TSS (NM_001098670)	176	NM_005825	RASGRP2	CALDAG-GEFI|CDC25L	RAS guanyl releasing protein 2	protein-coding
chr1	61742540	61742650	+	15.3	intron (NM_176877, intron 1 of 42)	118	NM_005799	PATJ	Cipp|INADL|InaD-like|hINADL	PATJ, crumbs cell polarity complex component	protein-coding
chr15	78810555	78810665	+	15.3	intron (NM_014272, intron 1 of 23)	853	NM_014272	ADAMTS7	ADAM-TS 7|ADAM-TS7|ADAMTS-7	ADAM metallopeptidase with thrombospondin type 1 motif 7	protein-coding
chr5	61331479	61331589	+	15.3	promoter-TSS (NM_020928)	-739	NM_020928	ZSWIM6	AFND	zinc finger SWIM-type containing 6	protein-coding
chr1	41662871	41662981	+	15.3	intron (NM_001127714, intron 1 of 7)	-178243	NM_001956	EDN2	ET-2|ET2|PPET2	endothelin 2	protein-coding
chr3	12993917	12994027	+	15.3	intron (NM_001134382, intron 1 of 13)	-6936	NM_014869	IQSEC1	ARF-GEP100|ARFGEP100|BRAG2|GEP100	IQ motif and Sec7 domain 1	protein-coding
chr3	42804025	42804135	+	15.3	intron (NM_001099669, intron 1 of 3)	362	NM_014056	HIGD1A	HIG1|RCF1a	HIG1 hypoxia inducible domain family member 1A	protein-coding
chr1	244835623	244835733	+	15.3	non-coding (NR_132419, exon 1 of 3)	202	NM_198076	COX20	FAM36A	COX20, cytochrome c oxidase assembly factor	protein-coding
chr17	78980643	78980753	+	15.3	promoter-TSS (NM_005567)	-719	NM_005567	LGALS3BP	90K|BTBD17B|CyCAP|M2BP|MAC-2-BP|TANGO10B|gp90	galectin 3 binding protein	protein-coding
chr17	74736896	74737006	+	15.3	promoter-TSS (NM_001006638)	131	NM_175738	RAB37	-	RAB37, member RAS oncogene family	protein-coding
chr13	76886573	76886683	+	15.3	promoter-TSS (NM_138444)	-223	NM_138444	KCTD12	C13orf2|PFET1|PFETIN	potassium channel tetramerization domain containing 12	protein-coding
[truncated: 4,711 more rows]
