# Supplementary material for: p50 mono-ubiquitination and interaction with BARD1 regulates cell cycle progression and maintains genome stability
Source: Nat Commun. 2020 Oct 6;11:5007. doi: 10.1038/s41467-020-18838-2 (PMC7538584; doi:10.1038/s41467-020-18838-2)
Supplement: Supplementary file 6 — Supplementary Data 3 [file 41467_2020_18838_MOESM6_ESM.xlsx]

## Sheet: Cyclebase 3.0 Periodic gene
CycleBase 3.0 Periodical Gene List (i.e. human genes related to the cell cycle that are modulated in a periodic manner)
ABCC5
ACTR2
ADGRE5
ADH4
AFAP1
AHI1
AKIRIN2
ALKBH7
ANKRD10
ANLN
ANTXR1
AOC2
ARGLU1
ARHGAP11A
ARHGEF39
ARL4A
ARL6IP1
ASF1B
ASIP
ASXL1
ATAD2
ATL2
ATRIP
AURKA
AURKB
BIRC2
BIRC3
BIRC5
BMP2
BORA
BRCA1
BRD8
BTBD3
BTNL9
BUB1
BUB1B
BUB3
CASP3
CCDC107
CCNA2
CCNB1
CCNB2
CCNE1
CCNE2
CCNF
CDC20
CDC25A
CDC25B
CDC25C
CDC27
CDC6
CDCA2
CDCA3
CDCA5
CDCA7
CDCA7L
CDCA8
CDH24
CDK1
CDKL5
CDKN1B
CDKN2AIP
CDKN2C
CDKN3
CENPA
CENPE
CENPF
CENPL
CENPQ
CENPU
CEP55
CEP70
CHAF1B
CIP2A
CIT
CKAP2
CKAP2L
CKAP5
CKS1B
CKS2
CLSPN
CNIH4
CNTROB
COQ6
CPLANE1
CREBZF
CTNNA1
CYP4V2
DCTPP1
DDX58
DEPDC1
DEPDC1B
DHFR2
DKC1
DLGAP5
DNAH11
DNAJB1
DNAJB6
DNMT3B
DONSON
DSCC1
DTL
DYNLL1
E2F1
E2F2
E2F5
E2F8
ECT2
EFHC1
EIF5A2
ELOA
ERN2
ESCO2
ESPL1
ETV4
EXO1
EZH2
FAM102B
FAM111B
FAM189B
FAM214A
FAM216A
FAM72B
FAM72C
FAM84B
FANCD2
FANCI
FEN1
FOPNL
FOXM1
FZR1
G2E3
GABPB1
GAS1
GAS2L3
GAS6
GCLM
GCSAM
GINS2
GMNN
GOLGA8A
GPSM2
GRPEL1
GSE1
GTSE1
H1F0
H2AFX
HBG2
HELLS
HIF1A
HINT3
HIST1H2AC
HIST1H4C
HIST2H2BE
HJURP
HLA-DRA
HMG20B
HMGB2
HMGB3
HMMR
HORMAD1
HP1BP3
HSPA1L
HSPA2
HSPA4
HSPA8
HSPB8
IDO1
IER5
IFIT2
IL6
IL7R
INPP5K
INSIG2
INTS8
IQGAP3
IRAK1
IVNS1ABP
JPT1
KBTBD2
KIF11
KIF14
KIF20B
KIF23
KIF2C
KIF5B
KIFC1
KLF6
KLF9
KMO
KNSTRN
KPNA2
LARP1
LBR
LIPH
LMNA
ARHGAP11B
LRIF1
LRRC17
LTBP3
MAD2L1
MAP2K6
MAPK13
MASTL
MBOAT1
MCM2
MCM4
MCM5
MCM6
MELK
MEPCE
MGAT2
MIS18BP1
MKI67
MND1
MSH2
MSH5
MSL1
MZT1
NASP
NCAPH
NCOA3
NDC80
NEIL3
NEK2
NFE2L2
NLRP2
NNMT
NR2F6
NUF2
NUP35
NUSAP1
NXF1
OLR1
OPN3
ORC1
PAQR4
PBK
PCBP1
PCF11
PCNA
PIF1
PIMREG
PKMYT1
PLAG1
PLCXD1
PLEKHG4B
PLK1
PNRC2
POLD3
POLQ
PPP1R10
PRC1
PRR11
PSMG3
PSRC1
PTTG1
PWP1
RAD21
RAD51AP1
RAD51C
RAD54L
RAN
RANGAP1
RBBP8
RCAN1
RFC2
RFC4
RGS3
RHNO1
RHOBTB3
RHPN1
RIDA
RPL37
RRM2
RRP1
RSRP1
RUNX1
SAP30
SAPCD2
SCYL1
SELENON
SEPHS1
SERPINB4
SFPQ
SGCD
SGO2
SH3GL2
SHCBP1
SKA3
SKP2
SLBP
SLC17A2
SLC1A3
SLC25A29
SLC39A10
SMAD3
SMC4
SMTN
SORBS2
SPAG5
SPDL1
SRD5A1
SREK1
SRSF3
STAG1
STAT1
STAT5B
STIL
STK17B
SUCLG2
TACC3
TIMP1
TMED7
TOP2A
TOPBP1
TPX2
TRIP13
TRMT2A
TROAP
TSC22D1
TTC38
TTK
TUBA1A
TUBA3D
TUBA4A
TUBB
TUBB2A
TUBB4B
TUBD1
UBE2C
UBE2D3
UBE2S
UBE2T
UBR5
UBR7
UNG
USB1
USP1
VANGL1
VPS25
WDR76
WDR90
WISP1
WSB1
XBP1
XPO4
XPR1
YEATS4
YWHAH
ZC3H3
ZC3HC1
ZCCHC14
ZNF248
ZNF367
ZNF414
ZNF521
ZPBP
ZRANB2
ZWINT

## Sheet: Cyclebase Overlap p50 ChIP-Seq
Overlap between Cyclebase and Vehicle treatment	Found in Cell Cycle ChIP-Seq?
KPNA2	Overlap with peaks in S Phase ChIP-Seq
ATL2
CCNE1	Overlap with peaks in G1 ChIP-Seq
BORA
SAPCD2
HSPA8
NXF1
DNAJB6	Overlap with peaks in G1 ChIP-Seq
ZNF521
CDC27
RFC2
LBR
Overlap between Cyclebase and Tamoxifen treatment
CDH24
DKC1
INPP5K
UBE2C
MCM4
TUBB4B
Overlap between Cyclebase and G1 ChIP-Seq
CCNE1
RUNX1
KLF6
MEPCE
DNAJB6
RAN
UBE2T
H1F0
RRM2
IER5
CDKN2C
Overlap between CycleBase and S Phase ChIP-Seq
KPNA2
DNMT3B
YWHAH
OPN3
MKI67

## Sheet: Genes in subsets of Fig. 6i
Overlap category	Gene List
Cyclebase overlap with Vehicle	KPNA2
	ATL2
	CCNE1
	BORA
	SAPCD2
	HSPA8
	NXF1
	DNAJB6
	ZNF521
	CDC27
	RFC2
	LBR
Cyclebase overlap with Tamoxifen	CDH24
	DKC1
	INPP5K
	UBE2C
	MCM4
	TUBB4B
Vehicle overlap with Tamoxifen	SMARCD3
	MIR4461
	BBC3
	SH2D1A
	ANKRD26P1
	CA11
	LINC01262
	GYG2P1
	CACHD1
	GAGE7
	EIF1
	RPL12
	CKB
	NFKB2
	LINC00448
	LOC105371703
	MTMR14
	EMBP1
	ZNF716
	METTL21A
	LOC101927050
	RNU11
	MARVELD1
	COL23A1
	LINC00960
	PCDH9-AS4
	PFN1P2
	SHH
	EDNRB
	LOC100131532
	KIAA1147
	PHC2
	HS3ST6
	LINC01052
	RNA28S5
	CCNK
	LOC441666
	SSR4P1
	PRSS27
	SNHG7
	LOC650226
	NELFB
	CWH43
	Sept9
	MEP1A
	OMA1
	PLS3
	LOC101928626
	WWOX
	MMEL1
	ALDOA
	ATG16L2
	RNU2-1
	ATF4
	ALAS1
	PCDH9-AS2
	MIR6723
	HMGXB4
	POGLUT1
	LOC100506585
	ARHGEF40
	GPBP1
	PARP8
	NAP1L1
	ARMCX3
	DOCK1
	ZNF767P
	HNRNPH1
	EMB
	LOC645166
	REXO1L2P
	OPTN
	LINC00358
	LOC102723769
	MIR3687-2
	JUNB
	LINC00273
	LINC01507
	LINC01096
	KCTD11
	C1QTNF3-AMACR
	SOX8
	RPL3
	KIAA1549
	SLC6A8
	WDR44
	KMT2A
	PDE4B
	UBE2MP1
	LINC01003
	UBE2Z
	RNA5-8S5
	TP53
	REL
	GUCD1
	LOC105379511
	IMMP2L
	MARCKSL1
	ZNF733P
	PATJ
	ACP6
	BCL3
	BMS1P22
	MAK
	NBPF9
	TLE4
	XLOC_007697
	APLF
	GPC6
	RNA45S5
	RNA18S5
	LINC00364
	JUN
	CALM1
	BAIAP2
	LRRC75A-AS1
	VRK1
	TOB1
	SLC25A5-AS1
	MIR3978
	LINC01075
	LZTS2
	SLC39A6
Vehicle Only	AACS
	ZFP92
	C17orf97
	ECHS1
	IRS4
	RMRP
	ADAM12
	SLC52A1
	AMZ2
	CCDC177
	PELI2
	SCAF8
	LZTR1
	TUBGCP3
	ZNF783
	ATXN7L2
	TAF9B
	IGF2BP3
	TIA1
	NDUFAF4
	AATK
	SLC37A3
	ESX1
	LOC107984640
	TOB2
	MBL2
	EIF3B
	USP20
	DUS2
	FIBCD1
	UTF1
	EPS8
	NOM1
	WDR89
	SLK
	STK26
	RXRA
	GPC5
	ENOX2
	DANT2
	UAP1L1
	DACH1
	ACBD3
	CLN5
	RTN4R
	KLHL23
	EXOSC2
	RMND5B
	MAPKAP1
	LRRC8D
	FBXL14
	ZFP37
	MIR3689C
	LINC01410
	SRSF6
	GJB1
	LCOR
	HIST1H3B
	STEAP3
	RPA2
	DDAH1
	DESI1
	LOC102723780
	TRNAU1AP
	KLRG2
	TEAD3
	MAP3K14
	LOC155060
	CENPH
	NPM1
	URI1
	ELAC2
	LOC403312
	SPOPL
	AGPAT3
	DHX33
	LOC730202
	SYPL2
	LOC642426
	LOC654342
	FAM204A
	PDXK
	LIF
	INO80D
	ARHGAP4
	H3F3B
	EZR
	ZNF467
	DEGS2
	DYNC1H1
	ARF1
	BAGE
	ADGRL2
	ACTR1A
	GRIN2C
	INPP5J
	HGH1
	MAFG-AS1
	DSC2
	MARK3
	FIRRE
	FBXW2
	EFNB3
	STON2
	AHCYL1
	KISS1R
	LINC00550
	NDNF
	ZCCHC18
	ZNF425
	CAMSAP1
	PLAGL1
	CTF1
	NEK6
	YWHAZ
	ZNF595
	RPL10
	RPS6KA6
	YY1
	ZCCHC12
	PRPF39
	JPX
	RPS2
	KAZALD1
	CCT4
	TOMM20L
	MRPL41
	LINC00517
	DYNLL2
	PLA2G6
	CCM2L
	C17orf107
	SLC9A7
	SYTL4
	ADRB1
	ALG13
	C1orf198
	PRORSD1P
	LINC01402
	NCAPG2
	IQCH-AS1
	UNK
	B4GALT6
	TRAPPC2
	SCN4B
	YDJC
	TARSL2
	CACUL1
	C7orf49
	TNMD
	PEX7
	TTTY23B
	ARSB
	MCFD2
	FAM212B
	RAB11FIP4
	SETD6
	IL20RA
	ELF4
	TMEM229A
	ERMARD
	CD83
	SAFB2
	NKAP
	ZNF644
	ANKRD54
	MIR4454
	ANP32A
	SUMF2
	ANAPC1
	MEGF11
	RABGGTB
	RBM3
	LOC105370586
	ZNF436-AS1
	LINC00689
	RALGDS
	RABL6
	CPNE9
	RNU4ATAC
	FAM45BP
	HS3ST5
	UTP14A
	SLC19A1
	NFIC
	UBE2L3
	ZC3H12C
	C16orf52
	BCL2L13
	ARID1B
	UROS
	PARS2
	DIS3L2
	AGBL5-AS1
	KLHDC2
	ATAD3A
	FBXL19
	SHMT1
	MAGI2-AS3
	CEP104
	CLTC
	ZBTB8A
	PBX3
	NRTN
	GRAMD1A
	TMEM265
	FBXO44
	MYOCD
	LOC100294362
	NAA35
	TRIM47
	ZMYM1
	FHOD3
	LINC00632
	HMBS
	GADD45B
	UCP2
	HSP90AA1
	RNF213
	COPS7B
	MMP11
	UCHL3
	L1CAM
	IGHMBP2
	ZDHHC18
	CCNO
	ADARB1
	LINC00163
	LINC01621
	C9orf142
	KCNE1B
	NDUFV3
	ACTR3BP2
	MOXD1
	P4HA2
	MIR8071-1
	HEATR5A
	DSC3
	TSSC4
	RACK1
	CSNK1E
	PARP12
	DENND2C
	LOC101927914
	PGRMC1
	HERPUD1
	HS3ST3B1
	CNTD1
	CEP78
	GHITM
	AARSD1
	FOXN3
	NUP188
	RTN2
	RAI1
	HIVEP2
	HNRNPA2B1
	GADD45A
	GP1BB
	MIR548X2
	DGKI
	AKAP1
	C19orf71
	EIF3A
	BCORL1
	LOC105372071
	SOD1
	MXI1
	CXorf57
	LINC00333
	IRF2BP1
	MIR924HG
	TIAM2
	FAM150A
	MIR4475
	BNIP1
	TRIM17
	RAB40AL
	BRI3
	ZNF786
	MRPL39
	FRMPD3-AS1
	MIR196A1
	C9orf172
	MOK
	MYCBP2
	RBSN
	KCNN1
	RHOB
	TAX1BP3
	PDZD8
	ANKRD60
	GLUL
	OPRD1
	KLF5
	METRNL
	HNRNPAB
	March2
	AP4S1
	TPK1
	LOC728743
	ASB6
	PRKD1
	ERO1A
	MIR4254
	SNORD84
	CELSR1
	PRR7
	C16orf72
	FAM184A
	MLST8
	RGL2
	EXD3
	RASD1
	RPS19
	PDZD2
	HTRA1
	LINC00466
	CAMK1D
	SLC35D1
	GLRX5
	EN2
	TNIP1
	TNRC6C
	PDXDC1
	SRC
	BPHL
	MAPRE2
	POLR2A
	TMEM121
	RPL13
	GPRASP1
	TSPAN9
	EMC6
	ACTB
	SRSF2
	DDX1
	TMEM243
	ZSWIM7
	CCR10
	NKAIN2
	TM9SF3
	IFNGR1
	RNH1
	MNT
	RBMX
	MIR595
	LINC00430
	MIR1202
	RELB
	HAAO
	PPA2
	SLC35A3
	DRAP1
	ILKAP
	FBXL3
	FAM53B
	MIR4651
	PKM
	HSPA1B
	MORC4
	RNF10
	JMJD8
	ARHGDIA
	MIR4673
	BTBD7
	GALNT11
	HNRNPA3
	USP5
	TIMM13
	FSTL3
	GPC3
	NPTX1
	RNU1-1
	CIRBP
	IMPDH1
	ANKRD33B
	SPACA9
	PNPLA7
	BOC
	CHURC1
	EGLN3
	COL26A1
	LRRC75B
	LOC101927248
	PFN1
	NFKB1
	TIMP2
	LINC01341
	PLEKHG1
	ELP2
	Sept2
	AFTPH
	LINC01596
	MMRN1
	NFKBIA
	CBX5
	ARHGAP24
	TPST1
	ADPRHL2
	TACO1
	PAQR9
	HNRNPH2
	SPRED2
	SEMA6B
	MFSD14A
	PANK4
	C14orf2
	AHNAK2
	ZBTB25
	ZSCAN20
	ZNF398
	ZNF341
	SERBP1
	KRBA1
	TMEM31
	MIR657
	ATP6V0E2
	LINC00347
	PRRT2
	MYO1D
	MTMR3
	ACTG1
	DDX3X
	SESN2
	CDH4
	MUM1
	DDX56
	TWIST1
	FLNA
	MTFR1L
	FAM155B
	G6PC3
	MYBBP1A
	FAM45A
	NDEL1
	PIM2
	ACSL4
	LOC102723968
	UBBP4
	MIR450B
	PDE4A
	TTC7B
	LMO7-AS1
	ARMCX2
	TCEAL1
	MNX1
	BRWD1
	C1QTNF1
	FAM49B
	GARS
	ELAVL3
	ZNRF1
	SLC6A17
	B3GNT2
	MAMLD1
	TMEM63A
	SPOCD1
	SLC2A11
	KCTD1
	DRD1
	DPH1
Tamoxifen Only	MYCBP2-AS1
	TRAF3IP2-AS1
	CYCS
	IQCA1L
	STK32C
	UBB
	MIR7641-2
	CCT8L2
	C5orf24
	GPR101
	CRY2
	DLX2
	MIR1228
	OXLD1
	HTR2C
	P3H1
	MTRNR2L1
	ARMCX5
	TEKT4P2
	TPI1
	SLC25A5
	NRARP
	CNKSR3
	CHST15
	PLXNA1
	SLC8A3
	PCDH9-AS3
	SRSF11
	BCL2
	SLC40A1
	MATN1-AS1
	SPANXN4
	COL18A1
	RAB35
	POMT1
	MFN2
	GPRASP2
	CCDC102A
	GTPBP3
	POU4F1
	ABCF2
	ACTRT1
	VASH1
	PCSK6
	CD58
	ZNF410
	UHMK1
	MPC1
	FRG1HP
	NBPF1
	SNAPC4
	AMMECR1
	BEX2
	DBT
	TBC1D8
	ZNF827
	C1GALT1C1
	C14orf80
	HS6ST2
	RAB33A
	LOC440934
	IL13RA1
	AGK
	NPAS4
	B2M
	H2BFWT
	MIR4674
	NSD3
	FAM199X
	USP45
	GPRIN2
	ESRRB
	LOC105372068
	LOC652276
	NYAP1
	KCTD2
	MIR2114
	LINC00226
	SLC9A3R2
	TBL2
	ANKRD9
	SNORA92
	HNRNPH3
	IFRD1
	RAPGEF4
	LOC100996437
	MAZ
	MIR3907
	GPR88
	SMYD2
	ZNF629
	VIPR2
	SMARCA1
	C14orf180
	CUL1
	FGFRL1
	QSOX2
	TMEM178B
	TBC1D4
	IL1RAPL2
	FCGR2A
	GAREM1
	GSC
	UNCX
	FLJ46906
	NME2
	MLLT6
	MIR3687-1
	KCNJ4
	SNHG5
	MIR648
	ZBTB21
	CEMIP
	LOC101927450
	NUDT19
	SASH3
	RPA1
	TMEM50B
	RBBP7
	CNTNAP2
	SOX21-AS1
	RBMX2
	CAPN5
	AAGAB
	MIR4477B
	PCDH9
	TPTE
	AZIN1
	SLC35C1
	GAB3
	SLC25A10
	DGCR6L
	CSNK2A3
	TMEM242
	KLC1
	SLITRK1
	C9orf69
	TCF7L2
	ACTR3BP5
	B3GNTL1
	LINC01798
	S100PBP
	RGS10
	RNF130
	ERI3
	SH3BGR
	ZHX1
	FASTK
	LINC00638
	ZBTB7B
	PWWP2B
	UBE3C
	HES4
	SLC30A3
	TBX6
	SSBP1
	MIR4704
	MAFF
	LRP11
	ESPNP
	MIR8071-2
	GBX1
	CBR1
CycleBase Only	ESPL1
	DONSON
	E2F8
	TUBD1
	CEP70
	IRAK1
	ARHGAP11A
	FAM214A
	JPT1
	RIDA
	HSPB8
	MSL1
	TPX2
	GPSM2
	DEPDC1B
	CENPQ
	CCNB1
	HMGB3
	G2E3
	TOPBP1
	HMG20B
	ZNF248
	DNAJB1
	YEATS4
	ARL6IP1
	TSC22D1
	BTNL9
	ARL4A
	SFPQ
	BRCA1
	CDC25B
	NASP
	GRPEL1
	RGS3
	SCYL1
	SMAD3
	DSCC1
	ANLN
	HSPA1L
	BIRC5
	PLK1
	ANKRD10
	FOXM1
	EZH2
	AKIRIN2
	CDKN1B
	CDK1
	ZC3H3
	TUBB
	NEIL3
	MBOAT1
	GCLM
	KIF11
	SKP2
	ASIP
	FAM72B
	ORC1
	FOPNL
	FAM102B
	MZT1
	KIF5B
	LRRC17
	HLA-DRA
	DNMT3B
	DNAH11
	DHFR2
	ASF1B
	EFHC1
	KNSTRN
	FAM216A
	E2F1
	CDC25C
	INTS8
	HINT3
	VPS25
	CDC6
	MIS18BP1
	HSPA4
	KIFC1
	CENPU
	HP1BP3
	UNG
	BRD8
	MASTL
	RUNX1
	SMC4
	LIPH
	HBG2
	AURKA
	CIP2A
	AHI1
	KIF14
	MAD2L1
	SORBS2
	NFE2L2
	IFIT2
	KLF6
	CYP4V2
	PAQR4
	MAP2K6
	FAM189B
	AURKB
	SLBP
	CDCA7L
	ERN2
	CKS1B
	UBR5
	NCOA3
	YWHAH
	PCBP1
	RHNO1
	KIF20B
	GAS2L3
	RSRP1
	TMED7
	CENPL
	LARP1
	TUBA1A
	GOLGA8A
	MEPCE
	RCAN1
	PCNA
	HSPA2
	ANTXR1
	ARHGEF39
	ETV4
	SLC25A29
	ZNF414
	XPO4
	SPDL1
	EIF5A2
	KIF2C
	UBE2D3
	OPN3
	OLR1
	SEPHS1
	RAD51C
	TUBA3D
	BMP2
	CENPA
	CDCA7
	MCM5
	MELK
	PPP1R10
	CDC20
	E2F5
	GABPB1
	WSB1
	ZWINT
	CREBZF
	NDC80
	BIRC2
	RFC4
	H2AFX
	CCNA2
	TIMP1
	GTSE1
	KLF9
	BUB1
	POLQ
	PBK
	NUF2
	SRSF3
	PSRC1
	PRR11
	NNMT
	ALKBH7
	ZRANB2
	TRIP13
	ARGLU1
	STAT1
	PTTG1
	IL6
	TROAP
	HMGB2
	CDCA5
	RAN
	UBE2T
	H1F0
	CKS2
	ZCCHC14
	FAM84B
	CASP3
	ECT2
	KIF23
	DEPDC1
	XPR1
	NUP35
	CNTROB
	GCSAM
	SKA3
	NCAPH
	IQGAP3
	PLCXD1
	BUB3
	CCDC107
	IVNS1ABP
	BTBD3
	IDO1
	TUBA4A
	RHPN1
	LRIF1
	INSIG2
	SHCBP1
	COQ6
	CPLANE1
	ADGRE5
	TUBB2A
	CENPE
	UBE2S
	SPAG5
	PNRC2
	PSMG3
	ELOA
	CTNNA1
	CDCA3
	PIMREG
	MGAT2
	MSH5
	ATAD2
	TACC3
	PCF11
	ZC3HC1
	STIL
	MND1
	RRP1
	AFAP1
	NLRP2
	SERPINB4
	CCNB2
	PRC1
	SRD5A1
	STAG1
	PLAG1
	PIF1
	DCTPP1
	SAP30
	CKAP2
	CEP55
	STAT5B
	DYNLL1
	RRM2
	PLEKHG4B
	TOP2A
	FEN1
	RBBP8
	ABCC5
	ATRIP
	HELLS
	FANCI
	RAD54L
	ZNF367
	CCNE2
	IER5
	MAPK13
	HIST1H2AC
	CDKN2AIP
	USB1
	ADH4
	MCM2
	HIF1A
	PKMYT1
	WISP1
	CNIH4
	PWP1
	SLC17A2
	MSH2
	XBP1
	BUB1B
	NR2F6
	WDR76
	DLGAP5
	HJURP
	RAD51AP1
	E2F2
	SGCD
	SMTN
	IL7R
	ESCO2
	GAS1
	CKAP2L
	MKI67
	SLC1A3
	CLSPN
	DTL
	KBTBD2
	SLC39A10
	CDCA2
	CIT
	HMMR
	VANGL1
	CHAF1B
	RHOBTB3
	EXO1
	DDX58
	CDKN2C
	MCM6
	CCNF
	GMNN
	ASXL1
	SELENON
	WDR90
	RAD21
	KMO
	CKAP5
	SREK1
	CDKL5
	SH3GL2
	GSE1
	SUCLG2
	POLD3
	LMNA
	FAM111B
	UBR7
	SGO2
	GAS6
	FAM72C
	HIST1H4C
	TTK
	CDKN3
	HORMAD1
	RPL37
	LTBP3
	TTC38
	STK17B
	ARHGAP11B
	NEK2
	USP1
	HIST2H2BE
	GINS2
	AOC2
	ZPBP
	CENPF
	NUSAP1
	RANGAP1
	FANCD2
	TRMT2A
	ACTR2
	BIRC3
	CDC25A
	CDCA8
	FZR1
