# Supplementary material for: p50 mono-ubiquitination and interaction with BARD1 regulates cell cycle progression and maintains genome stability
Source: Nat Commun. 2020 Oct 6;11:5007. doi: 10.1038/s41467-020-18838-2 (PMC7538584; doi:10.1038/s41467-020-18838-2)
Supplement: Supplementary file 7 — Supplementary Data 4 [file 41467_2020_18838_MOESM7_ESM.xlsx]

## Sheet: G1 Phase Peaks
Chr	Start	End	Strand	Peak Score	Annotation	Distance to TSS	Nearest Refseq	Gene Name	Gene Alias	Gene Description	Gene Type
chr16	46398855	46398979	+	180.6	Intergenic	170180	NM_001004299	ANKRD26P1	-	ankyrin repeat domain 26 pseudogene 1	pseudo
chr16	34586762	34586886	+	175.8	Intergenic	-426788	NM_001040069	LINC00273	NCRNA00273|TOP	long intergenic non-protein coding RNA 273	ncRNA
chr16	34574212	34574336	+	139.9	Intergenic	-414238	NM_001040069	LINC00273	NCRNA00273|TOP	long intergenic non-protein coding RNA 273	ncRNA
chr16	34582177	34582301	+	135.9	Intergenic	-422203	NM_001040069	LINC00273	NCRNA00273|TOP	long intergenic non-protein coding RNA 273	ncRNA
chr16	34588007	34588131	+	131.1	Intergenic	-428033	NM_001040069	LINC00273	NCRNA00273|TOP	long intergenic non-protein coding RNA 273	ncRNA
chr16	34581401	34581525	+	121.6	Intergenic	-421427	NM_001040069	LINC00273	NCRNA00273|TOP	long intergenic non-protein coding RNA 273	ncRNA
chr16	46386367	46386491	+	111.2	Intergenic	182668	NM_001004299	ANKRD26P1	-	ankyrin repeat domain 26 pseudogene 1	pseudo
chr16	46400071	46400195	+	109.6	Intergenic	168964	NM_001004299	ANKRD26P1	-	ankyrin repeat domain 26 pseudogene 1	pseudo
chr21	8434842	8434966	+	108	non-coding (NR_046235, exon 1 of 1)	1682	NR_046235	RNA45S5	RN45S	RNA, 45S pre-ribosomal 5	rRNA
chr1	633966	634090	+	100.8	Intergenic	-1615	NR_106781	MIR6723	hsa-mir-6723	microRNA 6723	ncRNA
chr1	125176932	125177056	+	98.4	Intergenic	3657882	NR_003955	EMBP1	-	embigin pseudogene 1	pseudo
chr16	34593206	34593330	+	97.6	Intergenic	-433232	NM_001040069	LINC00273	NCRNA00273|TOP	long intergenic non-protein coding RNA 273	ncRNA
chr16	34595163	34595287	+	95.3	Intergenic	-435189	NM_001040069	LINC00273	NCRNA00273|TOP	long intergenic non-protein coding RNA 273	ncRNA
chr16	46400805	46400929	+	90.5	Intergenic	168230	NM_001004299	ANKRD26P1	-	ankyrin repeat domain 26 pseudogene 1	pseudo
chr1	125173982	125174106	+	87.3	Intergenic	3654932	NR_003955	EMBP1	-	embigin pseudogene 1	pseudo
chr21	8434120	8434244	+	83.3	non-coding (NR_046235, exon 1 of 1)	960	NR_046235	RNA45S5	RN45S	RNA, 45S pre-ribosomal 5	rRNA
chr4	102578863	102578987	+	70.5	exon (NM_001165412, exon 8 of 24)	-76439	NR_136202	LOC105377621	-	uncharacterized LOC105377621	ncRNA
chr16	46399752	46399876	+	69.7	Intergenic	169283	NM_001004299	ANKRD26P1	-	ankyrin repeat domain 26 pseudogene 1	pseudo
chr5	49601566	49601690	+	68.9	Intergenic	839772	NM_198449	EMB	GP70	embigin	protein-coding
chr1	143247004	143247128	+	67.4	Intergenic	175526	NR_027354	LOC645166	-	lymphocyte-specific protein 1 pseudogene	pseudo
chr1	227795459	227795583	+	59.4	Intergenic	-20196	NM_183062	PRSS38	MPN2	protease, serine 38	protein-coding
chr1	143244941	143245065	+	56.2	Intergenic	177589	NR_027354	LOC645166	-	lymphocyte-specific protein 1 pseudogene	pseudo
chr4	102576883	102577007	+	56.2	exon (NM_001165412, exon 7 of 24)	-74459	NR_136202	LOC105377621	-	uncharacterized LOC105377621	ncRNA
chr5	178585631	178585755	+	54.6	intron (NM_173465, intron 1 of 28)	4862	NM_173465	COL23A1	-	collagen type XXIII alpha 1 chain	protein-coding
chr1	143264202	143264326	+	53	Intergenic	158328	NR_027354	LOC645166	-	lymphocyte-specific protein 1 pseudogene	pseudo
chr1	629886	630010	+	52.2	promoter-TSS (NR_125957)	-939	NR_125957	LOC101928626	-	uncharacterized LOC101928626	ncRNA
chr21	8435759	8435883	+	52.2	non-coding (NR_046235, exon 1 of 1)	-1055	NR_003286	RNA18S5	RN18S1	RNA, 18S ribosomal 5	rRNA
chr1	143264619	143264743	+	50.6	Intergenic	157911	NR_027354	LOC645166	-	lymphocyte-specific protein 1 pseudogene	pseudo
chr17	81105041	81105165	+	50.6	intron (NM_006340, intron 10 of 14)	20270	NR_030394	MIR657	MIRN657|hsa-mir-657	microRNA 657	ncRNA
chr4	102567028	102567152	+	49.8	exon (NM_001165412, exon 6 of 24)	-64604	NR_136202	LOC105377621	-	uncharacterized LOC105377621	ncRNA
chr7	155815404	155815528	+	49.8	Intergenic	-3193	NM_000193	SHH	HHG1|HLP3|HPE3|MCOPCB5|SMMCI|TPT|TPTPS	sonic hedgehog	protein-coding
chr21	8433805	8433929	+	46.6	non-coding (NR_046235, exon 1 of 1)	645	NR_046235	RNA45S5	RN45S	RNA, 45S pre-ribosomal 5	rRNA
chr16	34596031	34596155	+	45.8	Intergenic	-436057	NM_001040069	LINC00273	NCRNA00273|TOP	long intergenic non-protein coding RNA 273	ncRNA
chr21	8438713	8438837	+	45.8	TTS (NR_003286).3	-1048	NR_003285	RNA5-8S5	RN5-8S1	RNA, 5.8S ribosomal 5	rRNA
chr7	58033123	58033247	+	45	Intergenic	583008	NM_001159279	ZNF716	-	zinc finger protein 716	protein-coding
chr22	38218702	38218826	+	42.6	TTS (NM_012264)	5956	NR_132774	SNORA92	-	small nucleolar RNA, H/ACA box 92	snoRNA
chr1	143245772	143245896	+	41.8	Intergenic	176758	NR_027354	LOC645166	-	lymphocyte-specific protein 1 pseudogene	pseudo
chr1	236425362	236425486	+	40.3	intron (NM_145861, intron 3 of 5)	30008	NM_080738	EDARADD	ECTD11A|ECTD11B|ED3|EDA3	EDAR associated death domain	protein-coding
chr1	64470023	64470147	+	40.3	promoter-TSS (NM_020925)	-708	NM_020925	CACHD1	-	cache domain containing 1	protein-coding
chr16	34575978	34576102	+	39.5	Intergenic	-416004	NM_001040069	LINC00273	NCRNA00273|TOP	long intergenic non-protein coding RNA 273	ncRNA
chr7	155344619	155344743	+	37.9	Intergenic	23252	NR_103545	BLACE	-	B-cell acute lymphoblastic leukemia expressed	ncRNA
chr5	57173575	57173699	+	37.1	promoter-TSS (NM_001203246)	-311	NM_022913	GPBP1	GPBP|SSH6|VASCULIN	GC-rich promoter binding protein 1	protein-coding
chr4	102580521	102580645	+	36.3	exon (NM_001165412, exon 9 of 24)	-78097	NR_136202	LOC105377621	-	uncharacterized LOC105377621	ncRNA
chr4	102537849	102537973	+	35.5	exon (NM_001165412, exon 5 of 24)	-35425	NR_136202	LOC105377621	-	uncharacterized LOC105377621	ncRNA
chr5	49659807	49659931	+	34.7	Intergenic	781531	NM_198449	EMB	GP70	embigin	protein-coding
chr9	137151039	137151163	+	34.7	intron (NM_021569, intron 4 of 18)	11944	NM_000832	GRIN1	GluN1|MRD8|NMD-R1|NMDA1|NMDAR1|NR1	glutamate ionotropic receptor NMDA type subunit 1	protein-coding
chrX	119991135	119991259	+	34.7	Intergenic	24354	NR_131250	RHOXF1P1	TCONS_00017086|lncRHOXF1	Rhox homeobox family member 1 pseudogene 1	pseudo
chr17	7351721	7351845	+	33.9	promoter-TSS (NM_001002914)	-106	NM_001002914	KCTD11	C17orf36|KCASH1|REN|REN/KCTD11	potassium channel tetramerization domain containing 11	protein-coding
chr2	92081265	92081389	+	33.9	Intergenic	140194	NM_001032412	ACTR3BP2	FKSG73	ACTR3B pseudogene 2	pseudo
chr9	42900312	42900436	+	33.9	Intergenic	111974	NR_131213	XLOC_007697	-	uncharacterized LOC105500239	ncRNA
chr15	101489893	101490017	+	33.1	promoter-TSS (NM_001291309)	29	NM_002570	PCSK6	PACE4|SPC4	proprotein convertase subtilisin/kexin type 6	protein-coding
chr21	8213325	8213449	+	32.3	promoter-TSS (NR_003287)	-501	NR_003287	RNA28S5	RN28S1	RNA, 28S ribosomal 5	rRNA
chr6	10838516	10838640	+	32.3	promoter-TSS (NR_134936)	-23	NM_005906	MAK	RP62	male germ cell associated kinase	protein-coding
chr10	102394421	102394545	+	31.5	promoter-TSS (NM_001077494)	-95	NM_002502	NFKB2	CVID10|H2TF1|LYT-10|LYT10|NF-kB2|p100|p49/p100|p52	nuclear factor kappa B subunit 2	protein-coding
chr19	45001287	45001411	+	31.5	promoter-TSS (NM_006509)	-100	NM_006509	RELB	I-REL|IREL|REL-B	RELB proto-oncogene, NF-kB subunit	protein-coding
chr5	49658612	49658736	+	31.5	Intergenic	782726	NM_198449	EMB	GP70	embigin	protein-coding
chr4	49512692	49512816	+	29.9	Intergenic	526112	NM_025087	CWH43	CWH43-C	cell wall biogenesis 43 C-terminal homolog	protein-coding
chr1	227948159	227948283	+	29.1	promoter-TSS (NM_003395)	-246	NM_003395	WNT9A	WNT14	Wnt family member 9A	protein-coding
chr21	8440545	8440669	+	29.1	promoter-TSS (NR_003287).2	-539	NR_003287	RNA28S5	RN28S1	RNA, 28S ribosomal 5	rRNA
chr3	75669244	75669368	+	29.1	Intergenic	-2975	NR_040004	LINC00960	-	long intergenic non-protein coding RNA 960	ncRNA
chr11	72814286	72814410	+	28.3	promoter-TSS (NM_001318766)	-58	NM_033388	ATG16L2	ATG16B|WDR80	autophagy related 16 like 2	protein-coding
chr19	47231327	47231451	+	28.3	promoter-TSS (NM_014417)	-195	NM_014417	BBC3	JFY-1|JFY1|PUMA	BCL2 binding component 3	protein-coding
chr1	226703378	226703502	+	27.5	intron (NM_002221, intron 2 of 7)	-28372	NR_103784	ITPKB-IT1	-	ITPKB intronic transcript 1	ncRNA
chr1	147640913	147641037	+	27.5	Intergenic	29537	NM_016361	ACP6	ACPL1|LPAP|PACPL1	acid phosphatase 6, lysophosphatidic	protein-coding
chr1	143222192	143222316	+	27.5	Intergenic	200338	NR_027354	LOC645166	-	lymphocyte-specific protein 1 pseudogene	pseudo
chr13	74134975	74135099	+	27.5	Intergenic	-1108	NM_007249	KLF12	AP-2rep|AP2REP|HSPC122	Kruppel like factor 12	protein-coding
chr21	8208907	8209031	+	27.5	promoter-TSS (NR_003286)	125	NR_128714	MIR3687-2	hsa-mir-3687-2	microRNA 3687-2	ncRNA
chr4	49510996	49511120	+	26.7	Intergenic	524416	NM_025087	CWH43	CWH43-C	cell wall biogenesis 43 C-terminal homolog	protein-coding
chr7	158151397	158151521	+	26.7	intron (NM_130843, intron 6 of 21)	296874	NR_038966	LOC100506585	-	uncharacterized LOC100506585	ncRNA
chr1	3145446	3145570	+	25.9	intron (NM_199454, intron 1 of 16)	17533	NR_036215	MIR4251	-	microRNA 4251	ncRNA
chr17	7687464	7687588	+	25.9	promoter-TSS (NM_000546)	24	NM_000546	TP53	BCC7|LFS1|P53|TRP53	tumor protein p53	protein-coding
chr17	43251647	43251771	+	25.9	TTS (NR_002716).6	310	NR_002716	RNU2-1	RNU2|U2	RNA, U2 small nuclear 1	snRNA
chr21	7926360	7926484	+	25.9	Intergenic	-96790	NM_001330065	KCNE1B	-	potassium voltage-gated channel subfamily E regulatory subunit 1B	protein-coding
chr22	23448867	23448991	+	25.9	Intergenic	15365	NR_110538	LINC01659	-	long intergenic non-protein coding RNA 1659	ncRNA
chr4	102594873	102594997	+	25.9	exon (NM_001165412, exon 13 of 24)	-92449	NR_136202	LOC105377621	-	uncharacterized LOC105377621	ncRNA
chr1	143263388	143263512	+	25.1	Intergenic	159142	NR_027354	LOC645166	-	lymphocyte-specific protein 1 pseudogene	pseudo
chr7	1763660	1763784	+	25.1	Intergenic	-21412	NR_120508	ELFN1-AS1	MYCLo-2	ELFN1 antisense RNA 1	ncRNA
chr1	149176820	149176944	+	24.3	Intergenic	-94571	NM_001037675	NBPF9	AE01	neuroblastoma breakpoint family member 9	protein-coding
chr19	17947935	17948059	+	24.3	Intergenic	-3305	NM_002248	KCNN1	KCa2.1|SK1|SKCA1|hSK1	potassium calcium-activated channel subfamily N member 1	protein-coding
chr2	60881461	60881585	+	24.3	promoter-TSS (NR_033980)	28	NM_002908	REL	C-Rel	REL proto-oncogene, NF-kB subunit	protein-coding
chr2	90380689	90380813	+	24.3	Intergenic	-742844	NR_136329	LOC101927050	-	lysine methyltransferase 2C pseudogene	pseudo
chr20	24618153	24618277	+	24.3	intron (NM_001323606, intron 4 of 4)	148409	NM_024893	SYNDIG1	C20orf39|DSPC2|IFITMD5|TMEM90B	synapse differentiation inducing 1	protein-coding
chr6	4550274	4550398	+	24.3	Intergenic	-60229	NM_001011540	KU-MEL-3	-	uncharacterized LOC497048	ncRNA
chr22	12175033	12175157	+	23.5	Intergenic	277689	NR_110761	LOC102723769	-	uncharacterized LOC102723769	ncRNA
chr1	16715779	16715903	+	22.7	intron (NR_026567, intron 1 of 10)	4316	NR_026567	ESPNP	dJ1182A14.1	espin pseudogene	pseudo
chr20	764414	764538	+	22.7	intron (NM_033409, intron 2 of 4)	4108	NM_033409	SLC52A3	BVVLS|BVVLS1|C20orf54|RFT2|RFVT3|bA371L19.1|hRFT2	solute carrier family 52 member 3	protein-coding
chr5	628519	628643	+	22.7	intron (NM_018140, intron 4 of 11)	16291	NM_018140	CEP72	-	centrosomal protein 72	protein-coding
chr5	10563702	10563826	+	22.7	promoter-TSS (NM_001164440)	-559	NM_001164440	ANKRD33B	-	ankyrin repeat domain 33B	protein-coding
chr5	50667752	50667876	+	22.7	intron (NM_001331028, intron 1 of 25)	268	NM_024615	PARP8	ARTD16|pART16	poly(ADP-ribose) polymerase family member 8	protein-coding
chr9	134422506	134422630	+	22.7	intron (NM_002957, intron 6 of 9)	15986	NM_002957	RXRA	NR2B1	retinoid X receptor alpha	protein-coding
chr1	243849706	243849830	+	21.9	Intergenic	-6184	NM_005465	AKT3	MPPH|MPPH2|PKB-GAMMA|PKBG|PRKBG|RAC-PK-gamma|RAC-gamma|STK-2	AKT serine/threonine kinase 3	protein-coding
chr1	229626349	229626473	+	21.9	promoter-TSS (NM_014409)	195	NM_014777	URB2	KIAA0133|NET10|NPA2	URB2 ribosome biogenesis 2 homolog (S. cerevisiae)	protein-coding
chr1	143195463	143195587	+	21.9	Intergenic	227067	NR_027354	LOC645166	-	lymphocyte-specific protein 1 pseudogene	pseudo
chr17	78117374	78117498	+	21.9	intron (NM_001321185, intron 17 of 19)	-5637	NR_040071	TNRC6C-AS1	-	TNRC6C antisense RNA 1	ncRNA
chr4	102584698	102584822	+	21.9	exon (NM_001165412, exon 11 of 24)	-82274	NR_136202	LOC105377621	-	uncharacterized LOC105377621	ncRNA
chr7	73522185	73522309	+	21.9	promoter-TSS (NM_032408)	38	NM_023005	BAZ1B	WBSCR10|WBSCR9|WSTF	bromodomain adjacent to zinc finger domain 1B	protein-coding
chrY	11525237	11525361	+	21.9	Intergenic	896291	NR_033667	GYG2P1	GYG2P	glycogenin 2 pseudogene 1	pseudo
chr1	226083579	226083703	+	21.1	Intergenic	20914	NR_002315	H3F3AP4	p13	H3 histone, family 3A, pseudogene 4	pseudo
chr1	204479767	204479891	+	21.1	intron (NM_002646, intron 2 of 33)	10517	NM_002646	PIK3C2B	C2-PI3K	phosphatidylinositol-4-phosphate 3-kinase catalytic subunit type 2 beta	protein-coding
chr1	55215686	55215810	+	21.1	promoter-TSS (NM_015306)	340	NR_038320	LOC100507634	-	uncharacterized LOC100507634	ncRNA
chr1	228621021	228621145	+	21.1	TTS (NR_106988).2	443	NR_106988	MIR7641-2	B-ATF|hsa-mir-7641-2	microRNA 7641-2	ncRNA
chr15	66253150	66253274	+	21.1	intron (NM_032445, intron 1 of 22)	525	NM_032445	MEGF11	-	multiple EGF like domains 11	protein-coding
chr17	68290474	68290598	+	21.1	promoter-TSS (NM_001267727)	728	NM_004694	SLC16A6	MCT6|MCT7	solute carrier family 16 member 6	protein-coding
chr17	81422980	81423104	+	21.1	intron (NM_001291324, intron 1 of 27)	-22264	NR_039894	MIR4740	-	microRNA 4740	ncRNA
chr17	82964812	82964936	+	21.1	intron (NR_135465, intron 7 of 13)	42114	NM_001009905	B3GNTL1	3-Gn-T8|B3GNT8|BGnT-8|beta-1|beta3Gn-T8|beta3GnTL1	UDP-GlcNAc:betaGal beta-1,3-N-acetylglucosaminyltransferase-like 1	protein-coding
chr19	50566352	50566476	+	21.1	intron (NM_001080457, intron 1 of 2)	1631	NM_001080457	LRRC4B	HSM|LRIG4	leucine rich repeat containing 4B	protein-coding
chr2	218892479	218892603	+	21.1	intron (NM_025216, intron 3 of 3)	12008	NM_025216	WNT10A	OODD|SSPS|STHAG4	Wnt family member 10A	protein-coding
chr20	25130438	25130562	+	21.1	Intergenic	17493	NR_027091	LOC284798	-	uncharacterized LOC284798	ncRNA
chr21	45253960	45254084	+	21.1	intron (NR_135279, intron 2 of 2)	19682	NR_135279	LINC00334	C21orf89|NCRNA00334	long intergenic non-protein coding RNA 334	ncRNA
chr21	42477056	42477180	+	21.1	intron (NM_080860, intron 7 of 8)	19236	NM_080860	RSPH1	CT79|RSP44|RSPH10A|TSA2|TSGA2	radial spoke head 1 homolog	protein-coding
chr6	14117651	14117775	+	21.1	promoter-TSS (NM_001040280)	79	NM_004233	CD83	BL11|HB15	CD83 molecule	protein-coding
chr7	135170705	135170829	+	21.1	promoter-TSS (NM_001305629)	59	NM_024033	C7orf49	MRI|MRI-2	chromosome 7 open reading frame 49	protein-coding
chr1	143266381	143266505	+	20.3	Intergenic	156149	NR_027354	LOC645166	-	lymphocyte-specific protein 1 pseudogene	pseudo
chr1	226110456	226110580	+	20.3	Intergenic	47791	NR_002315	H3F3AP4	p13	H3 histone, family 3A, pseudogene 4	pseudo
chr1	11641669	11641793	+	20.3	Intergenic	-12644	NM_033182	FBXO44	FBG3|FBX30|FBX6A|Fbx44|Fbxo6a	F-box protein 44	protein-coding
chr1	75615780	75615904	+	20.3	intron (NM_001320283, intron 1 of 21)	167	NM_152697	SLC44A5	CTL5	solute carrier family 44 member 5	protein-coding
chr10	118968816	118968940	+	20.3	Intergenic	-60838	NM_199461	NANOS1	EC_Rep1a|NOS-1|NOS1|SPGF12|ZC2HC12A	nanos C2HC-type zinc finger 1	protein-coding
chr12	62602932	62603056	+	20.3	promoter-TSS (NR_029661)	440	NM_175895	LINC01465	C12orf61	long intergenic non-protein coding RNA 1465	ncRNA
chr13	77698594	77698718	+	20.3	promoter-TSS (NM_001040153)	-225	NM_144595	SLAIN1	C13orf32	SLAIN motif family member 1	protein-coding
chr14	105420388	105420512	+	20.3	promoter-TSS (NR_125384)	601	NM_004689	MTA1	-	metastasis associated 1	protein-coding
chr15	70096016	70096140	+	20.3	intron (NM_001105192, intron 2 of 19)	674	NM_005078	TLE3	ESG|ESG3|GRG3|HsT18976	transducin like enhancer of split 3	protein-coding
chr15	80776535	80776659	+	20.3	Intergenic	-2746	NM_018689	CEMIP	CCSP1|HYBID|KIAA1199|TMEM2L	cell migration inducing hyaluronan binding protein	protein-coding
chr16	29811324	29811448	+	20.3	promoter-TSS (NM_001256442)	-702	NM_145239	PRRT2	BFIC2|BFIS2|DSPB3|DYT10|EKD1|FICCA|ICCA|IFITMD1|PKC	proline rich transmembrane protein 2	protein-coding
chr19	38899899	38900023	+	20.3	promoter-TSS (NM_002503)	31	NM_002503	NFKBIB	IKBB|TRIP9	NFKB inhibitor beta	protein-coding
chr4	102582848	102582972	+	20.3	exon (NM_001165412, exon 10 of 24)	-80424	NR_136202	LOC105377621	-	uncharacterized LOC105377621	ncRNA
chr6	111872742	111872866	+	20.3	intron (NM_002037, intron 1 of 13)	648	NM_002037	FYN	SLK|SYN|p59-FYN	FYN proto-oncogene, Src family tyrosine kinase	protein-coding
chr6	27791938	27792062	+	20.3	Intergenic	15931	NM_003519	HIST1H2BL	H2B/c|H2BFC|dJ97D16.4	histone cluster 1 H2B family member l	protein-coding
chr9	132670914	132671038	+	20.3	promoter-TSS (NM_001322344)	-575	NM_022779	DDX31	PPP1R25	DEAD-box helicase 31	protein-coding
chr1	32651357	32651481	+	19.5	promoter-TSS (NM_001308135)	61	NM_005610	RBBP4	NURF55|RBAP48|lin-53	RB binding protein 4, chromatin remodeling factor	protein-coding
chr1	31509287	31509411	+	19.5	TTS (NR_034112)	-9086	NR_027085	LINC01226	-	long intergenic non-protein coding RNA 1226	ncRNA
chr1	112707156	112707280	+	19.5	promoter-TSS (NM_001042679)	-162	NM_175744	RHOC	ARH9|ARHC|H9|RHOH9	ras homolog family member C	protein-coding
chr16	3059321	3059445	+	19.5	promoter-TSS (NR_123723)	-13	NR_123723	MMP25-AS1	-	MMP25 antisense RNA 1	ncRNA
chr2	172095539	172095663	+	19.5	Intergenic	7149	NM_004405	DLX2	TES-1|TES1	distal-less homeobox 2	protein-coding
chr22	30250853	30250977	+	19.5	Intergenic	-4064	NM_002309	LIF	CDF|DIA|HILDA|MLPLI	leukemia inhibitory factor	protein-coding
chr3	42979206	42979330	+	19.5	promoter-TSS (NM_001129908)	1	NM_001129908	FAM198A	C3orf41	family with sequence similarity 198 member A	protein-coding
chr5	151081007	151081131	+	19.5	promoter-TSS (NM_001252385)	15	NM_006058	TNIP1	ABIN-1|NAF1|VAN|nip40-1	TNFAIP3 interacting protein 1	protein-coding
chr8	22918559	22918683	+	19.5	intron (NM_144962, intron 3 of 6)	9287	NM_144962	PEBP4	CORK-1|CORK1|GWTM1933|HEL-S-300|PEBP-4|PRO4408|hPEBP4	phosphatidylethanolamine binding protein 4	protein-coding
chrY	11746215	11746339	+	19.5	Intergenic	675313	NR_033667	GYG2P1	GYG2P	glycogenin 2 pseudogene 1	pseudo
chr1	167221550	167221674	+	18.7	intron (NM_002697, intron 1 of 15)	726	NM_002697	POU2F1	OCT1|OTF1|oct-1B	POU class 2 homeobox 1	protein-coding
chr1	143210848	143210972	+	18.7	Intergenic	211682	NR_027354	LOC645166	-	lymphocyte-specific protein 1 pseudogene	pseudo
chr10	13099994	13100118	+	18.7	promoter-TSS (NM_001282658)	-26	NM_021980	OPTN	ALS12|FIP2|GLC1E|HIP7|HYPL|NRP|TFIIIA-INTP	optineurin	protein-coding
chr11	76670448	76670572	+	18.7	promoter-TSS (NM_005512)	237	NM_005512	LRRC32	D11S833E|GARP	leucine rich repeat containing 32	protein-coding
chr12	54419327	54419451	+	18.7	promoter-TSS (NM_002205)	-123	NM_002205	ITGA5	CD49e|FNRA|VLA-5|VLA5A	integrin subunit alpha 5	protein-coding
chr14	21070899	21071023	+	18.7	promoter-TSS (NM_001282211)	-89	NM_016250	NDRG2	SYLD	NDRG family member 2	protein-coding
chr17	43232083	43232207	+	18.7	Intergenic	1832	NR_002716	RNU2-1	RNU2|U2	RNA, U2 small nuclear 1	snRNA
chr17	75036512	75036636	+	18.7	intron (NR_110835, intron 3 of 7)	4007	NM_015353	KCTD2	-	potassium channel tetramerization domain containing 2	protein-coding
chr18	36129318	36129442	+	18.7	promoter-TSS (NM_012319)	14	NM_012319	SLC39A6	LIV-1|ZIP6	solute carrier family 39 member 6	protein-coding
chr5	1105580	1105704	+	18.7	intron (NM_006598, intron 1 of 23).2	6415	NM_006598	SLC12A7	KCC4	solute carrier family 12 member 7	protein-coding
chr5	171479649	171479773	+	18.7	Intergenic	60048	NM_003862	FGF18	FGF-18|ZFGF5	fibroblast growth factor 18	protein-coding
chr5	134926997	134927121	+	18.7	promoter-TSS (NR_039666)	-980	NR_039666	MIR4461	mir-4461	microRNA 4461	ncRNA
chr6	20403407	20403531	+	18.7	promoter-TSS (NM_001243076)	-210	NM_001949	E2F3	E2F-3	E2F transcription factor 3	protein-coding
chr7	151431167	151431291	+	18.7	intron (NM_001308292, intron 2 of 2)	2410	NR_037468	MIR3907	-	microRNA 3907	ncRNA
chrY	11333145	11333269	+	18.7	Intergenic	1088383	NR_033667	GYG2P1	GYG2P	glycogenin 2 pseudogene 1	pseudo
chr1	1201585	1201709	+	17.9	Intergenic	5062	NM_004195	TNFRSF18	AITR|CD357|GITR|GITR-D	TNF receptor superfamily member 18	protein-coding
chr1	226736102	226736226	+	17.9	exon (NM_002221, exon 2 of 8)	3011	NM_002221	ITPKB	IP3-3KB|IP3K|IP3K-B|IP3KB|PIG37	inositol-trisphosphate 3-kinase B	protein-coding
chr1	227735326	227735450	+	17.9	promoter-TSS (NM_001161465)	23	NM_023007	JMJD4	-	jumonji domain containing 4	protein-coding
chr10	5648628	5648752	+	17.9	intron (NR_037164, intron 4 of 6)	17905	NM_024701	ASB13	-	ankyrin repeat and SOCS box containing 13	protein-coding
chr11	2699577	2699701	+	17.9	non-coding (NR_002728, exon 1 of 1)	359	NR_002728	KCNQ1OT1	KCNQ1-AS2|KCNQ10T1|Kncq1|KvDMR1|KvLQT1-AS|LIT1|NCRNA00012	KCNQ1 opposite strand/antisense transcript 1 (non-protein coding)	ncRNA
chr16	1387114	1387238	+	17.9	intron (NM_001193388, intron 9 of 14)	-7493	NM_023076	UNKL	C16orf28|ZC3H5L|ZC3HDC5L	unkempt family like zinc finger	protein-coding
chr18	35580869	35580993	+	17.9	Intergenic	-10806	NR_039771	MIR3975	-	microRNA 3975	ncRNA
chr19	39402854	39402978	+	17.9	Intergenic	-3931	NM_003407	ZFP36	G0S24|GOS24|NUP475|RNF162A|TIS11|TTP|zfp-36	ZFP36 ring finger protein	protein-coding
chr2	90381598	90381722	+	17.9	Intergenic	-743753	NR_136329	LOC101927050	-	lysine methyltransferase 2C pseudogene	pseudo
chr2	90392296	90392420	+	17.9	Intergenic	-754451	NR_136329	LOC101927050	-	lysine methyltransferase 2C pseudogene	pseudo
chr20	32583853	32583977	+	17.9	intron (NM_001256798, intron 1 of 10)	1158	NM_080616	NOL4L	C20orf112|C20orf113|dJ1184F4.2|dJ1184F4.4	nucleolar protein 4 like	protein-coding
chr5	669716	669840	+	17.9	intron (NM_007030, intron 2 of 3)	23617	NM_007030	TPPP	TPPP/p25|TPPP1|p24|p25|p25alpha	tubulin polymerization promoting protein	protein-coding
chr5	1152567	1152691	+	17.9	Intergenic	25976	NR_109911	CTD-3080P12.3	-	uncharacterized LOC101928857	ncRNA
chr6	12011750	12011874	+	17.9	promoter-TSS (NM_002114)	-679	NM_002114	HIVEP1	CIRIP|CRYBP1|GAAP|MBP-1|PRDII-BF1|Schnurri-1|ZAS1|ZNF40|ZNF40A	human immunodeficiency virus type I enhancer binding protein 1	protein-coding
chr7	140924999	140925123	+	17.9	promoter-TSS (NM_004333)	-297	NM_004333	BRAF	B-RAF1|B-raf|BRAF1|NS7|RAFB1	B-Raf proto-oncogene, serine/threonine kinase	protein-coding
chr1	2684042	2684166	+	17.1	intron (NM_001242672, intron 4 of 6)	-51062	NM_033467	MMEL1	MMEL2|NEP2|NEPII|NL1|NL2|SEP	membrane metalloendopeptidase like 1	protein-coding
chr1	6432127	6432251	+	17.1	intron (NM_031475, intron 2 of 12)	-2293	NR_036218	MIR4252	-	microRNA 4252	ncRNA
chr15	101490264	101490388	+	17.1	promoter-TSS (NM_001291309)	-342	NM_002570	PCSK6	PACE4|SPC4	proprotein convertase subtilisin/kexin type 6	protein-coding
chr15	75706193	75706317	+	17.1	intron (NM_001897, intron 1 of 9)	6593	NM_001897	CSPG4	HMW-MAA|MCSP|MCSPG|MEL-CSPG|MSK16|NG2	chondroitin sulfate proteoglycan 4	protein-coding
chr15	101502099	101502223	+	17.1	Intergenic	-12177	NM_002570	PCSK6	PACE4|SPC4	proprotein convertase subtilisin/kexin type 6	protein-coding
chr16	2963378	2963502	+	17.1	promoter-TSS (NM_001253725)	-776	NM_024507	KREMEN2	KRM2	kringle containing transmembrane protein 2	protein-coding
chr16	4206268	4206392	+	17.1	intron (NM_001098814, intron 1 of 5)	35750	NM_001098814	SRL	-	sarcalumenin	protein-coding
chr17	39920822	39920946	+	17.1	TTS (NM_001320802)	-2234	NM_018530	GSDMB	GSDML|PP4052|PRO2521	gasdermin B	protein-coding
chr17	39636873	39636997	+	17.1	promoter-TSS (NM_001165937)	-145	NM_006804	STARD3	CAB1|MLN64|es64	StAR related lipid transfer domain containing 3	protein-coding
chr2	90391463	90391587	+	17.1	Intergenic	-753618	NR_136329	LOC101927050	-	lysine methyltransferase 2C pseudogene	pseudo
chr20	62805122	62805246	+	17.1	intron (NM_007346, intron 1 of 6)	384	NM_007346	OGFR	-	opioid growth factor receptor	protein-coding
chr22	50674648	50674772	+	17.1	promoter-TSS (NM_033517)	68	NM_033517	SHANK3	DEL22q13.3|PROSAP2|PSAP2|SCZD15|SPANK-2	SH3 and multiple ankyrin repeat domains 3	protein-coding
chr3	119469296	119469420	+	17.1	intron (NR_024265, intron 1 of 10)	420	NM_152305	POGLUT1	C3orf9|CLP46|KDELCL1|KTELC1|LGMD2Z|MDS010|MDSRP|Rumi|hCLP46	protein O-glucosyltransferase 1	protein-coding
chr3	50260909	50261033	+	17.1	Intergenic	6400	NR_110702	SEMA3B-AS1	-	SEMA3B antisense RNA 1 (head to head)	ncRNA
chr5	1230007	1230131	+	17.1	intron (NM_182632, intron 1 of 11)	4714	NM_182632	SLC6A18	Xtrp2	solute carrier family 6 member 18	protein-coding
chr6	41427568	41427692	+	17.1	Intergenic	-74814	NR_120347	LINC01276	-	long intergenic non-protein coding RNA 1276	ncRNA
chr9	79258091	79258215	+	17.1	Intergenic	-112487	NR_109771	LOC101927450	-	uncharacterized LOC101927450	ncRNA
chr19	29811266	29811390	+	17.1	promoter-TSS (NM_001238)	-666	NM_001238	CCNE1	CCNE|pCCNE1	cyclin E1	protein-coding
chr1	16152865	16152989	+	16.3	intron (NM_004431, intron 1 of 16)	3182	NM_004431	EPHA2	ARCC2|CTPA|CTPP1|CTRCT6|ECK	EPH receptor A2	protein-coding
chr1	235327608	235327732	+	16.3	promoter-TSS (NM_001206794)	-183	NM_016374	ARID4B	BCAA|BRCAA1|RBBP1L1|RBP1L1|SAP180	AT-rich interaction domain 4B	protein-coding
chr1	225817166	225817290	+	16.3	intron (NM_001291163, intron 1 of 8)	7094	NM_000120	EPHX1	EPHX|EPOX|HYL1|MEH	epoxide hydrolase 1	protein-coding
chr11	65614323	65614447	+	16.3	promoter-TSS (NM_002419)	-136	NM_002419	MAP3K11	MEKK11|MLK-3|MLK3|PTK1|SPRK	mitogen-activated protein kinase kinase kinase 11	protein-coding
chr11	118145552	118145676	+	16.3	promoter-TSS (NM_001142349)	-145	NM_174934	SCN4B	ATFB17|LQT10|Navbeta4	sodium voltage-gated channel beta subunit 4	protein-coding
chr12	132615502	132615626	+	16.3	Intergenic	-3216	NM_012226	P2RX2	DFNA41|P2X2	purinergic receptor P2X 2	protein-coding
chr15	66704062	66704186	+	16.3	intron (NR_027654, intron 1 of 4)	1788	NM_005585	SMAD6	AOVD2|HsT17432|MADH6|MADH7	SMAD family member 6	protein-coding
chr17	78359514	78359638	+	16.3	promoter-TSS (NR_110845)	503	NM_003955	SOCS3	ATOD4|CIS3|Cish3|SOCS-3|SSI-3|SSI3	suppressor of cytokine signaling 3	protein-coding
chr17	43578930	43579054	+	16.3	Intergenic	-32560	NM_001986	ETV4	E1A-F|E1AF|PEA3|PEAS3	ETS variant 4	protein-coding
chr17	44218725	44218849	+	16.3	intron (NR_045058, intron 1 of 20)	886	NM_014233	UBTF	NOR-90|UBF|UBF-1|UBF1|UBF2	upstream binding transcription factor, RNA polymerase I	protein-coding
chr17	76385260	76385384	+	16.3	5' UTR (NM_001142602, exon 1 of 5)	114	NM_021972	SPHK1	SPHK	sphingosine kinase 1	protein-coding
chr17	63699325	63699449	+	16.3	promoter-TSS (NR_046273)	772	NM_030576	LIMD2	-	LIM domain containing 2	protein-coding
chr17	80477250	80477374	+	16.3	promoter-TSS (NM_002522)	-708	NM_002522	NPTX1	NP1	neuronal pentraxin 1	protein-coding
chr17	81387935	81388059	+	16.3	Intergenic	-2637	NM_001272086	LOC100130370	-	uncharacterized LOC100130370	protein-coding
chr18	34977476	34977600	+	16.3	promoter-TSS (NM_001143827)	610	NM_014268	MAPRE2	CSCSC2|EB1|EB2|RP1	microtubule associated protein RP/EB family member 2	protein-coding
chr19	1668906	1669030	+	16.3	Intergenic	-16639	NM_003200	TCF3	AGM8|E2A|E47|ITF1|TCF-3|VDIR|bHLHb21	transcription factor 3	protein-coding
chr19	10502752	10502876	+	16.3	promoter-TSS (NM_012289)	-9	NM_012289	KEAP1	INrf2|KLHL19	kelch like ECH associated protein 1	protein-coding
chr19	12793561	12793685	+	16.3	TTS (NM_002229)	2127	NM_002229	JUNB	AP-1	JunB proto-oncogene, AP-1 transcription factor subunit	protein-coding
chr2	73070755	73070879	+	16.3	5' UTR (NM_001330404, exon 1 of 14)	513	NM_144579	SFXN5	BBG-TCC	sideroflexin 5	protein-coding
chr2	169733818	169733942	+	16.3	promoter-TSS (NM_144711)	34	NM_144711	KLHL23	DITHP	kelch like family member 23	protein-coding
chr20	63626462	63626586	+	16.3	promoter-TSS (NR_132418)	577	NM_012384	GMEB2	GMEB-2|P79PIF|PIF79	glucocorticoid modulatory element binding protein 2	protein-coding
chr20	38724250	38724374	+	16.3	promoter-TSS (NM_080552)	-150	NM_080552	SLC32A1	VGAT|VIAAT	solute carrier family 32 member 1	protein-coding
chr21	45055007	45055131	+	16.3	Intergenic	18142	NM_032653	SSR4P1	C21orf122|PRED57|PRED90	signal sequence receptor subunit 4 pseudogene 1	pseudo
chr22	23849673	23849797	+	16.3	intron (NR_003082, intron 4 of 4)	-6968	NM_030807	SLC2A11	GLUT10|GLUT11	solute carrier family 2 member 11	protein-coding
chr3	49674342	49674466	+	16.3	exon (NM_001640, exon 1 of 22)	402	NM_001640	APEH	AARE|ACPH|APH|D3F15S2|D3S48E|DNF15S2|OPH	acylaminoacyl-peptide hydrolase	protein-coding
chr4	102529810	102529934	+	16.3	exon (NM_001165412, exon 3 of 24)	-27386	NR_136202	LOC105377621	-	uncharacterized LOC105377621	ncRNA
chr5	852897	853021	+	16.3	Intergenic	-1973	NM_024786	ZDHHC11	ZNF399	zinc finger DHHC-type containing 11	protein-coding
chr5	168579327	168579451	+	16.3	5' UTR (NM_024594, exon 1 of 7)	220	NM_024594	PANK3	-	pantothenate kinase 3	protein-coding
chr5	49661007	49661131	+	16.3	Intergenic	780331	NM_198449	EMB	GP70	embigin	protein-coding
chr7	149195411	149195535	+	16.3	promoter-TSS (NM_001303481)	11	NM_003575	ZNF282	HUB1	zinc finger protein 282	protein-coding
chr9	97983778	97983902	+	16.3	intron (NM_006401, intron 1 of 6)	633	NM_006401	ANP32B	APRIL|PHAPI2|SSP29	acidic nuclear phosphoprotein 32 family member B	protein-coding
chr9	36729069	36729193	+	16.3	Intergenic	94468	NR_039686	MIR4475	-	microRNA 4475	ncRNA
chrX	132218176	132218300	+	16.3	promoter-TSS (NM_021183)	-77	NM_021183	RAP2C	-	RAP2C, member of RAS oncogene family	protein-coding
chr1	227728352	227728476	+	15.5	promoter-TSS (NR_136654)	-104	NM_053052	SNAP47	C1orf142|ESFI5812|HEL-S-290|HEL170|SNAP-47|SVAP1	synaptosome associated protein 47	protein-coding
chr1	20476442	20476566	+	15.5	Intergenic	9731	NM_018584	CAMK2N1	PRO1489	calcium/calmodulin dependent protein kinase II inhibitor 1	protein-coding
chr1	165482307	165482431	+	15.5	non-coding (NR_026744, exon 6 of 7)	-37014	NM_006917	RXRG	NR2B3|RXRC	retinoid X receptor gamma	protein-coding
chr1	143275662	143275786	+	15.5	Intergenic	146868	NR_027354	LOC645166	-	lymphocyte-specific protein 1 pseudogene	pseudo
chr1	180231005	180231129	+	15.5	intron (NM_033343, intron 1 of 5)	769	NM_033343	LHX4	CPHD4	LIM homeobox 4	protein-coding
chr1	225810005	225810129	+	15.5	promoter-TSS (NM_001291163)	-7	NM_000120	EPHX1	EPHX|EPOX|HYL1|MEH	epoxide hydrolase 1	protein-coding
chr1	226309543	226309667	+	15.5	promoter-TSS (NM_173083)	-102	NM_173083	LIN9	BARA|BARPsv|Lin-9|TGS|TGS1|TGS2	lin-9 DREAM MuvB core complex component	protein-coding
chr1	154866810	154866934	+	15.5	intron (NM_002249, intron 1 of 7)	3406	NM_002249	KCNN3	KCa2.3|SK3|SKCA3|hSK3	potassium calcium-activated channel subfamily N member 3	protein-coding
chr1	155261717	155261841	+	15.5	intron (NM_005698, intron 1 of 8)	606	NM_005698	SCAMP3	C1orf3	secretory carrier membrane protein 3	protein-coding
chr11	44950885	44951009	+	15.5	promoter-TSS (NM_001258320)	-43	NM_006034	TP53I11	PIG11	tumor protein p53 inducible protein 11	protein-coding
chr13	40518678	40518802	+	15.5	Intergenic	-37734	NR_024505	LINC00598	-	long intergenic non-protein coding RNA 598	ncRNA
chr16	1025325	1025449	+	15.5	Intergenic	43579	NM_014587	SOX8	-	SRY-box 8	protein-coding
chr17	4584384	4584508	+	15.5	promoter-TSS (NM_001114974)	-93	NM_198501	SMTNL2	-	smoothelin like 2	protein-coding
chr17	39864168	39864292	+	15.5	promoter-TSS (NM_001257413)	-42	NM_012481	IKZF3	AIO|AIOLOS|ZNFN1A3	IKAROS family zinc finger 3	protein-coding
chr17	79009022	79009146	+	15.5	intron (NM_001159772, intron 1 of 5)	733	NM_138793	CANT1	DBQD|DBQD1|SCAN-1|SCAN1|SHAPY	calcium activated nucleotidase 1	protein-coding
chr17	180756	180880	+	15.5	intron (NM_003585, intron 1 of 8)	812	NM_003585	DOC2B	DOC2BL	double C2 domain beta	protein-coding
chr17	81926987	81927111	+	15.5	promoter-TSS (NR_015454)	662	NM_002359	MAFG	hMAF	MAF bZIP transcription factor G	protein-coding
chr19	10142377	10142501	+	15.5	intron (NM_001379, intron 28 of 39)	-22515	NM_003755	EIF3G	EIF3-P42|EIF3S4|eIF3-delta|eIF3-p44	eukaryotic translation initiation factor 3 subunit G	protein-coding
chr19	44748715	44748839	+	15.5	promoter-TSS (NM_005178)	56	NM_005178	BCL3	BCL4|D19S37	B-cell CLL/lymphoma 3	protein-coding
chr19	798079	798203	+	15.5	intron (NM_031991, intron 1 of 13)	749	NM_002819	PTBP1	HNRNP-I|HNRNPI|HNRPI|PTB|PTB-1|PTB-T|PTB2|PTB3|PTB4|pPTB	polypyrimidine tract binding protein 1	protein-coding
chr21	43957495	43957619	+	15.5	intron (NM_001037553, intron 1 of 8)	32159	NM_020132	AGPAT3	LPAAT-GAMMA1|LPAAT3	1-acylglycerol-3-phosphate O-acyltransferase 3	protein-coding
chr21	45974450	45974574	+	15.5	non-coding (NR_109931, exon 2 of 2)	1542	NR_109931	LOC101928796	-	uncharacterized LOC101928796	ncRNA
chr22	24952861	24952985	+	15.5	Intergenic	-13576	NM_001001663	TMEM211	bA9F11.1	transmembrane protein 211	protein-coding
chr5	75053031	75053155	+	15.5	promoter-TSS (NR_126375)	-450	NR_126375	LINC01336	-	long intergenic non-protein coding RNA 1336	ncRNA
chr6	143677790	143677914	+	15.5	promoter-TSS (NM_001100164)	-113	NM_014721	PHACTR2	C6orf56	phosphatase and actin regulator 2	protein-coding
chr7	100895124	100895248	+	15.5	intron (NM_001302621, intron 1 of 4)	734	NM_000665	ACHE	ACEE|ARACHE|N-ACHE|YT	acetylcholinesterase (Cartwright blood group)	protein-coding
chr7	425071	425195	+	15.5	Intergenic	45708	NR_033960	LOC442497	-	uncharacterized LOC442497	ncRNA
chr7	151877248	151877372	+	15.5	promoter-TSS (NM_016203)	-79	NM_016203	PRKAG2	AAKG|AAKG2|CMH6|H91620p|WPWS	protein kinase AMP-activated non-catalytic subunit gamma 2	protein-coding
chr7	157297110	157297234	+	15.5	Intergenic	-39844	NM_005494	DNAJB6	DJ4|DnaJ|HHDJ1|HSJ-2|HSJ2|LGMD1D|LGMD1E|MRJ|MSJ-1	DnaJ heat shock protein family (Hsp40) member B6	protein-coding
chrX	154371756	154371880	+	15.5	intron (NM_001456, intron 1 of 46)	2820	NM_001456	FLNA	ABP-280|ABPX|CSBS|CVD1|FLN|FLN-A|FLN1|FMD|MNS|NHBP|OPD|OPD1|OPD2|XLVD|XMVD	filamin A	protein-coding
chrY	10999857	10999981	+	15.5	Intergenic	1089121	NR_003593	TTTY23B	TTTY23	testis-specific transcript, Y-linked 23B (non-protein coding)	ncRNA
chr1	143223488	143223612	+	14.7	Intergenic	199042	NR_027354	LOC645166	-	lymphocyte-specific protein 1 pseudogene	pseudo
chr1	228735766	228735890	+	14.7	exon (NM_021205, exon 1 of 3)	751	NM_021205	RHOU	ARHU|CDC42L1|G28K|WRCH1|hG28K	ras homolog family member U	protein-coding
chr1	228059531	228059655	+	14.7	3' UTR (NM_033131, exon 4 of 4)	-23067	NM_001658	ARF1	-	ADP ribosylation factor 1	protein-coding
chr1	57423998	57424122	+	14.7	intron (NM_021080, intron 3 of 16)	-436483	NR_104362	DAB1-AS1	-	DAB1 antisense RNA 1	ncRNA
chr1	147172154	147172278	+	14.7	intron (NR_103871, intron 1 of 6)	373	NM_005399	PRKAB2	-	protein kinase AMP-activated non-catalytic subunit beta 2	protein-coding
chr1	184974153	184974277	+	14.7	intron (NM_052966, intron 1 of 13)	371	NM_052966	FAM129A	C1orf24|GIG39|NIBAN	family with sequence similarity 129 member A	protein-coding
chr1	27959870	27959994	+	14.7	TTS (NM_001304579)	470	NM_018053	XKR8	XRG8|hXkr8	XK related 8	protein-coding
chr1	32335574	32335698	+	14.7	intron (NR_052852, intron 1 of 1)	603	NM_023009	MARCKSL1	F52|MACMARCKS|MLP|MLP1|MRP	MARCKS like 1	protein-coding
chr1	36084269	36084393	+	14.7	intron (NM_014466, intron 1 of 9)	256	NM_014466	TEKT2	TEKTB1|TEKTIN-T|h-tektin-t	tektin 2	protein-coding
chr1	113390649	113390773	+	14.7	promoter-TSS (NM_001142782)	-142	NM_020965	MAGI3	MAGI-3|dJ730K3.2	membrane associated guanylate kinase, WW and PDZ domain containing 3	protein-coding
chr1	151282370	151282494	+	14.7	promoter-TSS (NR_135595)	120	NM_020832	ZNF687	PDB6	zinc finger protein 687	protein-coding
chr1	153969161	153969285	+	14.7	intron (NM_001255981, intron 3 of 9)	1024	NM_130898	CREB3L4	AIBZIP|ATCE1|CREB3|CREB4|JAL|hJAL	cAMP responsive element binding protein 3 like 4	protein-coding
chr1	167936789	167936913	+	14.7	promoter-TSS (NR_026550)	218	NM_015415	MPC2	BRP44	mitochondrial pyruvate carrier 2	protein-coding
chr1	181089379	181089503	+	14.7	exon (NM_016545, exon 1 of 1)	939	NM_016545	IER5	SBBI48	immediate early response 5	protein-coding
chr1	226121546	226121670	+	14.7	Intergenic	58881	NR_002315	H3F3AP4	p13	H3 histone, family 3A, pseudogene 4	pseudo
chr10	132788781	132788905	+	14.7	Intergenic	-2810	NM_177400	NKX6-2	GTX|NKX6.2|NKX6B	NK6 homeobox 2	protein-coding
chr11	62612500	62612624	+	14.7	promoter-TSS (NM_000327)	-179	NM_000327	ROM1	ROM|ROSP1|RP7|TSPAN23	retinal outer segment membrane protein 1	protein-coding
chr13	99968515	99968639	+	14.7	intron (NM_033132, intron 1 of 1)	3347	NM_033132	ZIC5	-	Zic family member 5	protein-coding
chr13	93227556	93227680	+	14.7	intron (NM_005708, intron 1 of 8)	810	NM_005708	GPC6	OMIMD1	glypican 6	protein-coding
chr15	66703476	66703600	+	14.7	exon (NM_005585, exon 1 of 4)	1202	NM_005585	SMAD6	AOVD2|HsT17432|MADH6|MADH7	SMAD family member 6	protein-coding
chr15	74221660	74221784	+	14.7	Intergenic	-12017	NM_022369	STRA6	MCOPCB8|MCOPS9|PP14296	stimulated by retinoic acid 6	protein-coding
chr15	75843987	75844111	+	14.7	promoter-TSS (NM_001145335)	5	NM_173469	UBE2Q2	-	ubiquitin conjugating enzyme E2 Q2	protein-coding
chr16	2964028	2964152	+	14.7	promoter-TSS (NM_001253725)	-126	NM_024507	KREMEN2	KRM2	kringle containing transmembrane protein 2	protein-coding
chr16	57536119	57536243	+	14.7	intron (NM_033212, intron 1 of 8)	384	NM_033212	CCDC102A	-	coiled-coil domain containing 102A	protein-coding
chr16	30091972	30092096	+	14.7	promoter-TSS (NM_004608)	-150	NM_004608	TBX6	SCDO5	T-box 6	protein-coding
chr16	67170268	67170392	+	14.7	promoter-TSS (NM_001276307)	-167	NM_003946	NOL3	ARC|FCM|MYP|NOP|NOP30	nucleolar protein 3	protein-coding
chr17	79009390	79009514	+	14.7	intron (NM_001159772, intron 1 of 5)	365	NM_138793	CANT1	DBQD|DBQD1|SCAN-1|SCAN1|SHAPY	calcium activated nucleotidase 1	protein-coding
chr17	386106	386230	+	14.7	Intergenic	-24159	NM_001013672	C17orf97	CK20|LIAT1	chromosome 17 open reading frame 97	protein-coding
chr17	16470598	16470722	+	14.7	TTS (NR_027171)	21531	NM_207387	LRRC75A	C17orf76|FAM211A	leucine rich repeat containing 75A	protein-coding
chr17	79931532	79931656	+	14.7	TTS (NM_001271844)	-4869	NR_110850	LINC01979	-	long intergenic non-protein coding RNA 1979	ncRNA
chr17	81735398	81735522	+	14.7	Intergenic	23224	NM_012140	SLC25A10	DIC	solute carrier family 25 member 10	protein-coding
chr17	1109555	1109679	+	14.7	promoter-TSS (NM_001092)	-517	NM_001092	ABR	MDB	active BCR-related	protein-coding
chr17	63445679	63445803	+	14.7	intron (NM_001915, intron 1 of 5)	443	NM_001915	CYB561	CYB561A1|FRRS2	cytochrome b561	protein-coding
chr17	82097613	82097737	+	14.7	intron (NM_004104, intron 1 of 42)	555	NM_004104	FASN	FAS|OA-519|SDR27X1	fatty acid synthase	protein-coding
chr19	6224234	6224358	+	14.7	intron (NM_005934, intron 5 of 11)	55652	NM_005934	MLLT1	ENL|LTG19|YEATS1	MLLT1, super elongation complex subunit	protein-coding
chr19	17952667	17952791	+	14.7	intron (NM_002248, intron 1 of 10)	1427	NM_002248	KCNN1	KCa2.1|SK1|SKCA1|hSK1	potassium calcium-activated channel subfamily N member 1	protein-coding
chr19	41353761	41353885	+	14.7	promoter-TSS (NM_000660)	60	NM_000660	TGFB1	CED|DPD1|LAP|TGFB|TGFbeta	transforming growth factor beta 1	protein-coding
chr19	5339725	5339849	+	14.7	intron (NM_130855, intron 1 of 29)	1016	NM_002850	PTPRS	PTPSIGMA|R-PTP-S|R-PTP-sigma	protein tyrosine phosphatase, receptor type S	protein-coding
chr19	8005082	8005206	+	14.7	intron (NM_001419, intron 1 of 5)	501	NM_001419	ELAVL1	ELAV1|HUR|Hua|MelG	ELAV like RNA binding protein 1	protein-coding
chr2	135985656	135985780	+	14.7	promoter-TSS (NM_001293312)	-34	NM_001349	DARS	HBSL|aspRS	aspartyl-tRNA synthetase	protein-coding
chr2	231680876	231681000	+	14.7	Intergenic	-27587	NM_002823	PTMA	TMSA	prothymosin, alpha	protein-coding
chr22	31944964	31945088	+	14.7	intron (NM_003405, intron 1 of 1)	336	NM_015372	C22orf24	HSN44A4A	chromosome 22 open reading frame 24	protein-coding
chr22	38455185	38455309	+	14.7	promoter-TSS (NM_152868)	-48	NM_004981	KCNJ4	HIR|HIRK2|HRK1|IRK-3|IRK3|Kir2.3	potassium voltage-gated channel subfamily J member 4	protein-coding
chr3	42804022	42804146	+	14.7	intron (NM_001099669, intron 1 of 3)	358	NM_014056	HIGD1A	HIG1|RCF1a	HIG1 hypoxia inducible domain family member 1A	protein-coding
chr5	177087071	177087195	+	14.7	intron (NM_213647, intron 1 of 17)	261	NM_002011	FGFR4	CD334|JTK2|TKF	fibroblast growth factor receptor 4	protein-coding
chr5	444645	444769	+	14.7	intron (NM_007277, intron 1 of 12)	1488	NM_007277	EXOC3	SEC6|SEC6L1|Sec6p	exocyst complex component 3	protein-coding
chr5	31639020	31639144	+	14.7	promoter-TSS (NM_178140)	-328	NM_015022	PDZD2	AIPC|PAPIN|PDZK3|PIN1	PDZ domain containing 2	protein-coding
chr5	1524124	1524248	+	14.7	promoter-TSS (NM_024830)	-209	NM_024830	LPCAT1	AGPAT10|AGPAT9|AYTL2|LPCAT-1|PFAAP3|lpcat|lysoPAFAT	lysophosphatidylcholine acyltransferase 1	protein-coding
chr6	110358315	110358439	+	14.7	promoter-TSS (NM_001123364)	-105	NM_001123364	METTL24	C6orf186|dJ71D21.2	methyltransferase like 24	protein-coding
chr6	43804267	43804391	+	14.7	Intergenic	32344	NM_003376	VEGFA	MVCD1|VEGF|VPF	vascular endothelial growth factor A	protein-coding
chr6	158819158	158819282	+	14.7	promoter-TSS (NM_003379)	204	NM_003379	EZR	CVIL|CVL|HEL-S-105|VIL2	ezrin	protein-coding
chr7	101018272	101018396	+	14.7	promoter-TSS (NR_120519)	-726	NR_120519	LOC102724094	-	uncharacterized LOC102724094	ncRNA
chr7	151248877	151249001	+	14.7	promoter-TSS (NM_001003801)	-276	NM_003078	SMARCD3	BAF60C|CRACD3|Rsc6p	SWI/SNF related, matrix associated, actin dependent regulator of chromatin, subfamily d, member 3	protein-coding
chr7	27155295	27155419	+	14.7	non-coding (NR_038832, exon 3 of 3)	1320	NM_006896	HOXA7	ANTP|HOX1|HOX1.1|HOX1A	homeobox A7	protein-coding
chr7	148698523	148698647	+	14.7	promoter-TSS (NM_003592)	-256	NM_003592	CUL1	-	cullin 1	protein-coding
chr7	151083391	151083515	+	14.7	promoter-TSS (NM_031434)	80	NM_031434	TMUB1	C7orf21|DULP|SB144	transmembrane and ubiquitin like domain containing 1	protein-coding
chr9	137236603	137236727	+	14.7	TTS (NM_001177317)	-4594	NM_006088	TUBB4B	Beta2|TUBB2|TUBB2C	tubulin beta 4B class IVb	protein-coding
chr9	137138635	137138759	+	14.7	promoter-TSS (NM_000832)	-460	NM_000832	GRIN1	GluN1|MRD8|NMD-R1|NMDA1|NMDAR1|NR1	glutamate ionotropic receptor NMDA type subunit 1	protein-coding
chr9	137423771	137423895	+	14.7	promoter-TSS (NM_017820)	438	NM_006647	NOXA1	NY-CO-31|SDCCAG31|p51NOX	NADPH oxidase activator 1	protein-coding
chrX	68901612	68901736	+	14.7	Intergenic	72677	NM_004429	EFNB1	CFND|CFNS|EFB1|EFL3|EPLG2|Elk-L|LERK2	ephrin B1	protein-coding
chr1	155135205	155135329	+	13.9	promoter-TSS (NM_001287590)	-77	NM_018845	SLC50A1	HsSWEET1|RAG1AP1|SCP|SWEET1|slv	solute carrier family 50 member 1	protein-coding
chr1	223102872	223102996	+	13.9	Intergenic	40348	NM_003268	TLR5	MELIOS|SLE1|SLEB1|TIL3	toll like receptor 5	protein-coding
chr1	226408137	226408261	+	13.9	promoter-TSS (NM_001618)	-99	NM_001618	PARP1	ADPRT|ADPRT 1|ADPRT1|ARTD1|PARP|PARP-1|PPOL|pADPRT-1	poly(ADP-ribose) polymerase 1	protein-coding
chr1	230426525	230426649	+	13.9	promoter-TSS (NM_001258311)	-659	NM_024554	PGBD5	-	piggyBac transposable element derived 5	protein-coding
chr1	243850380	243850504	+	13.9	Intergenic	-6858	NM_005465	AKT3	MPPH|MPPH2|PKB-GAMMA|PKBG|PRKBG|RAC-PK-gamma|RAC-gamma|STK-2	AKT serine/threonine kinase 3	protein-coding
chr1	37514767	37514891	+	13.9	promoter-TSS (NM_022756)	-10	NM_022756	MEAF6	C1orf149|CENP-28|EAF6|NY-SAR-91	MYST/Esa1 associated factor 6	protein-coding
chr1	36323434	36323558	+	13.9	non-coding (NR_130899, exon 1 of 2)	152	NM_018166	EVA1B	C1orf78|FAM176B	eva-1 homolog B	protein-coding
chr1	171741885	171742009	+	13.9	non-coding (NR_033704, exon 1 of 9)	292	NM_003762	VAMP4	VAMP-4|VAMP24	vesicle associated membrane protein 4	protein-coding
chr1	202118704	202118828	+	13.9	Intergenic	-4135	NM_004767	GPR37L1	ET(B)R-LP-2|ETBR-LP-2	G protein-coupled receptor 37 like 1	protein-coding
chr1	226122147	226122271	+	13.9	Intergenic	59482	NR_002315	H3F3AP4	p13	H3 histone, family 3A, pseudogene 4	pseudo
chr1	32817210	32817334	+	13.9	promoter-TSS (NM_001256121)	-170	NM_022753	S100PBP	S100PBPR	S100P binding protein	protein-coding
chr1	32886598	32886722	+	13.9	intron (NM_002143, intron 1 of 3)	163	NM_002143	HPCA	BDR2|DYT2	hippocalcin	protein-coding
chr1	43991988	43992112	+	13.9	TTS (NM_003780)	442	NM_152499	CCDC24	-	coiled-coil domain containing 24	protein-coding
chr10	132723464	132723588	+	13.9	intron (NM_001321042, intron 5 of 12)	42251	NM_005539	INPP5A	5PTASE	inositol polyphosphate-5-phosphatase A	protein-coding
chr10	42070519	42070643	+	13.9	Intergenic	297464	NR_024380	LOC441666	-	zinc finger protein 91 pseudogene	pseudo
chr10	42102528	42102652	+	13.9	Intergenic	265455	NR_024380	LOC441666	-	zinc finger protein 91 pseudogene	pseudo
chr10	38573456	38573580	+	13.9	Intergenic	-123078	NR_045000	ACTR3BP5	FKSG74	ACTR3B pseudogene 5	pseudo
chr11	69920266	69920390	+	13.9	Intergenic	-100904	NM_005247	FGF3	HBGF-3|INT2	fibroblast growth factor 3	protein-coding
chr11	46918494	46918618	+	13.9	promoter-TSS (NM_002334)	66	NM_002334	LRP4	CLSS|CMS17|LRP-4|LRP10|MEGF7|SOST2	LDL receptor related protein 4	protein-coding
chr11	118145897	118146021	+	13.9	promoter-TSS (NM_001142349)	-490	NM_174934	SCN4B	ATFB17|LQT10|Navbeta4	sodium voltage-gated channel beta subunit 4	protein-coding
chr12	95942787	95942911	+	13.9	promoter-TSS (NM_182496)	-199	NM_182496	CCDC38	-	coiled-coil domain containing 38	protein-coding
chr12	52081543	52081667	+	13.9	intron (NR_120437, intron 1 of 2)	1909	NR_120437	OR7E47P	OR7E141	olfactory receptor family 7 subfamily E member 47 pseudogene	pseudo
chr15	40471407	40471531	+	13.9	exon (NM_130468, exon 1 of 1)	508	NM_130468	CHST14	ATCS|D4ST1|EDSMC1|HNK1ST	carbohydrate sulfotransferase 14	protein-coding
chr15	67521595	67521719	+	13.9	promoter-TSS (NR_040055)	187	NR_040051	IQCH-AS1	-	IQCH antisense RNA 1	ncRNA
chr17	22521334	22521458	+	13.9	Intergenic	-1715	NM_001190452	MTRNR2L1	HN1	MT-RNR2-like 1	protein-coding
chr17	1942073	1942197	+	13.9	intron (NM_178568, intron 1 of 1)	-75581	NR_135642	LOC105371485	-	uncharacterized LOC105371485	ncRNA
chr17	75779159	75779283	+	13.9	intron (NM_005324, intron 1 of 3)	714	NM_005324	H3F3B	H3.3B	H3 histone family member 3B	protein-coding
chr17	19507510	19507634	+	13.9	Intergenic	-26282	NM_018242	SLC47A1	MATE1	solute carrier family 47 member 1	protein-coding
chr17	75270687	75270811	+	13.9	promoter-TSS (NM_001242500)	481	NM_020679	MIF4GD	AD023|MIFD|SLIP1	MIF4G domain containing	protein-coding
chr18	36297560	36297684	+	13.9	promoter-TSS (NM_001281739)	-74	NM_025135	FHOD3	FHOS2|Formactin2	formin homology 2 domain containing 3	protein-coding
chr19	50416826	50416950	+	13.9	intron (NM_002691, intron 24 of 26)	-2050	NM_003121	SPIB	SPI-B	Spi-B transcription factor	protein-coding
chr19	4065633	4065757	+	13.9	promoter-TSS (NM_001317990)	-166	NM_015898	ZBTB7A	FBI-1|FBI1|LRF|TIP21|ZBTB7|ZNF857A|pokemon	zinc finger and BTB domain containing 7A	protein-coding
chr19	46619797	46619921	+	13.9	TTS (NM_000960)	5238	NM_000960	PTGIR	IP|PRIPR	prostaglandin I2 (prostacyclin) receptor (IP)	protein-coding
chr19	1252754	1252878	+	13.9	intron (NM_177401, intron 4 of 7)	4263	NM_177401	MIDN	-	midnolin	protein-coding
chr2	91442657	91442781	+	13.9	Intergenic	217230	NR_027238	LOC654342	-	lymphocyte-specific protein 1 pseudogene	pseudo
chr2	96146198	96146322	+	13.9	promoter-TSS (NM_004418)	-820	NM_004418	DUSP2	PAC-1|PAC1	dual specificity phosphatase 2	protein-coding
chr2	97741433	97741557	+	13.9	Intergenic	7089	NM_001079	ZAP70	ADMIO2|IMD48|SRK|STCD|STD|TZK|ZAP-70	zeta chain of T cell receptor associated protein kinase 70	protein-coding
chr2	207625444	207625568	+	13.9	promoter-TSS (NM_001308021)	-128	NM_145280	METTL21A	FAM119A|HCA557b|HSPA-KMT	methyltransferase like 21A	protein-coding
chr2	91477929	91478053	+	13.9	Intergenic	181958	NR_027238	LOC654342	-	lymphocyte-specific protein 1 pseudogene	pseudo
chr2	241560914	241561038	+	13.9	intron (NM_032515, intron 2 of 4)	-1833	NR_033346	BOK-AS1	BOK-AS|BOKAS|NAToB|NCRNA00151	BOK antisense RNA 1	ncRNA
chr21	37267008	37267132	+	13.9	intron (NM_001331022, intron 1 of 6)	462	NM_006052	DSCR3	DCRA|DSCRA	DSCR3 arrestin fold containing	protein-coding
chr22	50261642	50261766	+	13.9	5' UTR (NM_001303252, exon 1 of 11)	106	NM_002969	MAPK12	ERK-6|ERK3|ERK6|MAPK 12|P38GAMMA|PRKM12|SAPK-3|SAPK3	mitogen-activated protein kinase 12	protein-coding
chr22	20230821	20230945	+	13.9	Intergenic	18328	NR_031618	MIR1286	MIRN1286|hsa-mir-1286|mir-1286	microRNA 1286	ncRNA
chr22	29703740	29703864	+	13.9	Intergenic	-16553	NM_182527	CABP7	CALN2	calcium binding protein 7	protein-coding
chr22	37804777	37804901	+	13.9	promoter-TSS (NM_005318)	-268	NM_005318	H1F0	H10|H1FV	H1 histone family member 0	protein-coding
chr22	38700740	38700864	+	13.9	promoter-TSS (NM_014876)	-348	NM_014876	JOSD1	dJ508I15.2	Josephin domain containing 1	protein-coding
chr22	38398339	38398463	+	13.9	intron (NR_002821, intron 1 of 4)	121	NM_001289912	LOC400927-CSNK1E	-	LOC400927-CSNK1E readthrough	protein-coding
chr22	38398697	38398821	+	13.9	promoter-TSS (NM_001289912)	167	NR_002821	LOC400927	-	TPTE and PTEN homologous inositol lipid phosphatase pseudogene	pseudo
chr3	124886710	124886834	+	13.9	intron (NM_002213, intron 1 of 14)	533	NM_002213	ITGB5	-	integrin subunit beta 5	protein-coding
chr3	53160820	53160944	+	13.9	promoter-TSS (NM_006254)	-325	NM_006254	PRKCD	ALPS3|CVID9|MAY1|PKCD|nPKC-delta	protein kinase C delta	protein-coding
chr3	8768840	8768964	+	13.9	intron (NM_000916, intron 1 of 3)	712	NM_000916	OXTR	OT-R	oxytocin receptor	protein-coding
chr4	76950243	76950367	+	13.9	intron (NM_018243, intron 1 of 9)	591	NM_018243	2018-09-11	-	septin 11	protein-coding
chr5	179678401	179678525	+	13.9	TTS (NM_001164444)	2511	NM_001164444	CBY3	-	chibby family member 3	protein-coding
chr5	176366073	176366197	+	13.9	intron (NM_173664, intron 1 of 3)	667	NM_173664	ARL10	ARL10A	ADP ribosylation factor like GTPase 10	protein-coding
chr6	43172235	43172359	+	13.9	promoter-TSS (NM_001292001)	-93	NM_003131	SRF	MCM1	serum response factor	protein-coding
chr6	90216370	90216494	+	13.9	intron (NM_001170794, intron 1 of 6)	80476	NM_021813	BACH2	BTBD25	BTB domain and CNC homolog 2	protein-coding
chr7	1028439	1028563	+	13.9	promoter-TSS (NR_134537)	-69	NM_032350	C7orf50	YCR016W	chromosome 7 open reading frame 50	protein-coding
chr7	100430207	100430331	+	13.9	exon (NM_019606, exon 1 of 4)	638	NM_019606	MEPCE	BCDIN3	methylphosphate capping enzyme	protein-coding
chr7	100966025	100966149	+	13.9	intron (NM_005960, intron 8 of 11)	-3536	NM_001164462	MUC12	MUC-11|MUC-12|MUC11	mucin 12, cell surface associated	protein-coding
chr9	135978596	135978720	+	13.9	Intergenic	-17278	NM_016172	UBAC1	GBDR1|KPC2|UBADC1	UBA domain containing 1	protein-coding
chr9	135696104	135696228	+	13.9	intron (NM_001101677, intron 5 of 7)	3362	NM_001012415	SOHLH1	C9orf157|NOHLH|SPATA27|TEB2|bA100C15.3|bHLHe80	spermatogenesis and oogenesis specific basic helix-loop-helix 1	protein-coding
chr1	93345842	93345966	+	13.1	promoter-TSS (NR_034089)	-17	NM_001938	DR1	NC2|NC2-BETA|NC2B	down-regulator of transcription 1	protein-coding
chr1	108746529	108746653	+	13.1	promoter-TSS (NM_007269)	-72	NM_007269	STXBP3	MUNC18-3|MUNC18C|PSP|UNC-18C	syntaxin binding protein 3	protein-coding
chr1	150150115	150150239	+	13.1	promoter-TSS (NM_001304723)	275	NM_016274	PLEKHO1	CKIP-1|CKIP1|JBP|OC120	pleckstrin homology domain containing O1	protein-coding
chr1	223713021	223713145	+	13.1	intron (NM_001748, intron 1 of 20)	666	NM_001748	CAPN2	CANP2|CANPL2|CANPml|mCANP	calpain 2	protein-coding
chr1	235649311	235649435	+	13.1	intron (NM_001098721, intron 1 of 3)	620	NM_004485	GNG4	-	G protein subunit gamma 4	protein-coding
chr1	242524526	242524650	+	13.1	intron (NM_152666, intron 1 of 10)	108	NM_152666	PLD5	PLDC	phospholipase D family member 5	protein-coding
chr1	16716725	16716849	+	13.1	intron (NR_026567, intron 1 of 10)	3370	NR_026567	ESPNP	dJ1182A14.1	espin pseudogene	pseudo
chr1	47437869	47437993	+	13.1	promoter-TSS (NR_126355)	-614	NR_126355	LINC01389	-	long intergenic non-protein coding RNA 1389	ncRNA
chr1	244970132	244970256	+	13.1	promoter-TSS (NM_001290327)	-135	NM_032328	EFCAB2	CFAP200|DRC8	EF-hand calcium binding domain 2	protein-coding
chr1	153963469	153963593	+	13.1	promoter-TSS (NM_001271957)	-39	NM_014437	SLC39A1	ZIP1|ZIRTL	solute carrier family 39 member 1	protein-coding
chr1	227886413	227886537	+	13.1	Intergenic	55208	NR_049806	MIR5008	-	microRNA 5008	ncRNA
chr1	32741572	32741696	+	13.1	promoter-TSS (NM_020888)	-277	NM_020888	KIAA1522	-	KIAA1522	protein-coding
chr1	61742557	61742681	+	13.1	intron (NM_176877, intron 1 of 42)	142	NM_005799	PATJ	Cipp|INADL|InaD-like|hINADL	PATJ, crumbs cell polarity complex component	protein-coding
chr10	42080551	42080675	+	13.1	Intergenic	287432	NR_024380	LOC441666	-	zinc finger protein 91 pseudogene	pseudo
chr10	116742009	116742133	+	13.1	intron (NM_001330164, intron 2 of 12)	503	NM_025015	HSPA12A	-	heat shock protein family A (Hsp70) member 12A	protein-coding
chr10	79069829	79069953	+	13.1	intron (NM_020338, intron 1 of 24)	856	NM_020338	ZMIZ1	MIZ|RAI17|TRAFIP10|ZIMP10|hZIMP10	zinc finger MIZ-type containing 1	protein-coding
chr10	100730711	100730835	+	13.1	Intergenic	-4936	NM_000278	PAX2	FSGS7|PAPRS	paired box 2	protein-coding
chr10	18659138	18659262	+	13.1	promoter-TSS (NM_178815)	-184	NM_178815	ARL5B	ARL8	ADP ribosylation factor like GTPase 5B	protein-coding
chr12	31118136	31118260	+	13.1	Intergenic	-44351	NR_038927	DDX11-AS1	CONCR	DDX11 antisense RNA 1	ncRNA
chr12	132601386	132601510	+	13.1	Intergenic	9003	NM_001195520	LRCOL1	-	leucine rich colipase like 1	protein-coding
chr14	21070141	21070265	+	13.1	promoter-TSS (NM_001278529)	-57	NM_018071	ARHGEF40	SOLO	Rho guanine nucleotide exchange factor 40	protein-coding
chr15	69979415	69979539	+	13.1	Intergenic	99991	NR_030714	MIR629	MIRN629|hsa-mir-629|mir-629	microRNA 629	ncRNA
chr15	74614717	74614841	+	13.1	promoter-TSS (NM_001130028)	-215	NM_001292	CLK3	PHCLK3|PHCLK3/152	CDC like kinase 3	protein-coding
chr15	75904148	75904272	+	13.1	intron (NR_037623, intron 1 of 5)	351	NM_012170	FBXO22	FBX22|FISTC1	F-box protein 22	protein-coding
chr15	101724428	101724552	+	13.1	promoter-TSS (NM_152334)	-48	NM_152334	TARSL2	-	threonyl-tRNA synthetase like 2	protein-coding
chr16	641338	641462	+	13.1	promoter-TSS (NR_138604)	-404	NM_032371	MCRIP2	C16orf14|FAM195A|c349E10.1	MAPK regulated corepressor interacting protein 2	protein-coding
chr16	4315486	4315610	+	13.1	intron (NM_001318918, intron 1 of 7)	787	NM_032575	GLIS2	NKL|NPHP7	GLIS family zinc finger 2	protein-coding
chr16	67248603	67248727	+	13.1	promoter-TSS (NM_001323971)	-207	NM_004594	SLC9A5	NHE5	solute carrier family 9 member A5	protein-coding
chr16	72875139	72875263	+	13.1	intron (NM_001164766, intron 3 of 8)	173174	NM_006885	ZFHX3	ATBF1|ATBT|ZNF927	zinc finger homeobox 3	protein-coding
chr16	89828033	89828157	+	13.1	promoter-TSS (NM_032451)	-404	NM_032451	SPIRE2	Spir-2	spire type actin nucleation factor 2	protein-coding
chr17	80475728	80475852	+	13.1	intron (NM_002522, intron 1 of 4)	814	NM_002522	NPTX1	NP1	neuronal pentraxin 1	protein-coding
chr17	82808547	82808671	+	13.1	intron (NM_005993, intron 11 of 38)	31446	NM_024702	ZNF750	ZFP750	zinc finger protein 750	protein-coding
chr17	1629096	1629220	+	13.1	promoter-TSS (NM_001284498)	-272	NM_152346	SLC43A2	LAT4	solute carrier family 43 member 2	protein-coding
chr17	81520210	81520334	+	13.1	Intergenic	-7406	NM_001614	ACTG1	ACT|ACTG|BRWS2|DFNA20|DFNA26|HEL-176	actin gamma 1	protein-coding
chr17	9021321	9021445	+	13.1	promoter-TSS (NM_004822)	-159	NM_004822	NTN1	NTN1L	netrin 1	protein-coding
chr17	57954835	57954959	+	13.1	intron (NM_001271875, intron 1 of 10)	426	NM_001271875	CUEDC1	-	CUE domain containing 1	protein-coding
chr17	75260850	75260974	+	13.1	promoter-TSS (NM_015971)	749	NM_014001	GGA3	-	golgi associated, gamma adaptin ear containing, ARF binding protein 3	protein-coding
chr17	81116555	81116679	+	13.1	TTS (NM_004920)	8756	NR_030394	MIR657	MIRN657|hsa-mir-657	microRNA 657	ncRNA
chr17	81423305	81423429	+	13.1	intron (NM_001291324, intron 1 of 27)	-22589	NR_039894	MIR4740	-	microRNA 4740	ncRNA
chr17	81928067	81928191	+	13.1	promoter-TSS (NM_002359)	300	NR_015454	MAFG-AS1	-	MAFG antisense RNA 1 (head to head)	ncRNA
chr19	2479231	2479355	+	13.1	Intergenic	3168	NM_015675	GADD45B	GADD45BETA|MYD118	growth arrest and DNA damage inducible beta	protein-coding
chr19	44747436	44747560	+	13.1	Intergenic	-1223	NM_005178	BCL3	BCL4|D19S37	B-cell CLL/lymphoma 3	protein-coding
chr19	674566	674690	+	13.1	Intergenic	-1761	NM_005860	FSTL3	FLRG|FSRP	follistatin like 3	protein-coding
chr19	979583	979707	+	13.1	Intergenic	-4683	NM_024100	WDR18	Ipi3|R32184_1	WD repeat domain 18	protein-coding
chr19	3041967	3042091	+	13.1	intron (NM_001144761, intron 2 of 19)	5606	NM_003260	TLE2	ESG|ESG2|GRG2	transducin like enhancer of split 2	protein-coding
chr19	34171967	34172091	+	13.1	promoter-TSS (NM_001114093)	-418	NM_015578	LSM14A	C19orf13|FAM61A|RAP55|RAP55A	LSM14A, mRNA processing body assembly factor	protein-coding
chr19	38975910	38976034	+	13.1	promoter-TSS (NM_024907)	-159	NM_024907	FBXO17	FBG4|FBX26|FBXO26|Fbx17	F-box protein 17	protein-coding
chr19	47608339	47608463	+	13.1	intron (NM_015711, intron 1 of 14)	205	NM_015711	GLTSCR1	-	glioma tumor suppressor candidate region gene 1	protein-coding
chr19	531604	531728	+	13.1	promoter-TSS (NM_004359)	-67	NM_004359	CDC34	E2-CDC34|UBC3|UBCH3|UBE2R1	cell division cycle 34	protein-coding
chr19	879751	879875	+	13.1	intron (NM_005481, intron 8 of 15)	13405	NM_005481	MED16	DRIP92|THRAP5|TRAP95	mediator complex subunit 16	protein-coding
chr19	6361936	6362060	+	13.1	intron (NM_006012, intron 2 of 5)	546	NM_006012	CLPP	DFNB81|PRLTS3	caseinolytic mitochondrial matrix peptidase proteolytic subunit	protein-coding
chr19	6740303	6740427	+	13.1	intron (NR_110231, intron 1 of 14)	683	NM_004240	TRIP10	CIP4|HSTP|STOT|STP|TRIP-10	thyroid hormone receptor interactor 10	protein-coding
chr19	9792413	9792537	+	13.1	Intergenic	-23741	NM_001077624	ZNF846	-	zinc finger protein 846	protein-coding
chr19	44753374	44753498	+	13.1	intron (NM_005178, intron 2 of 8)	4715	NM_005178	BCL3	BCL4|D19S37	B-cell CLL/lymphoma 3	protein-coding
chr2	10080737	10080861	+	13.1	promoter-TSS (NM_001037160)	-388	NM_001037160	CYS1	-	cystin 1	protein-coding
chr20	17569282	17569406	+	13.1	promoter-TSS (NM_001278608)	-124	NM_001195	BFSP1	CP115|CP94|CTRCT33|LIFL-H	beaded filament structural protein 1	protein-coding
chr20	31870264	31870388	+	13.1	promoter-TSS (NM_001012644)	-85	NM_080611	DUSP15	C20orf57|VHY	dual specificity phosphatase 15	protein-coding
chr20	61023979	61024103	+	13.1	Intergenic	-55023	NR_109919	LINC01718	-	long intergenic non-protein coding RNA 1718	ncRNA
chr21	6371466	6371590	+	13.1	Intergenic	88554	NM_000071	CBS	HIP4	cystathionine-beta-synthase	protein-coding
chr21	43866868	43866992	+	13.1	intron (NM_020132, intron 1 of 9)	1695	NM_020132	AGPAT3	LPAAT-GAMMA1|LPAAT3	1-acylglycerol-3-phosphate O-acyltransferase 3	protein-coding
chr21	43776212	43776336	+	13.1	5' UTR (NM_000100, exon 1 of 3)	101	NM_000100	CSTB	CPI-B|CST6|EPM1|EPM1A|PME|STFB|ULD	cystatin B	protein-coding
chr22	49962164	49962288	+	13.1	promoter-TSS (NR_106879)	-640	NR_106879	MIR6821	hsa-mir-6821	microRNA 6821	ncRNA
chr22	23241247	23241371	+	13.1	intron (NM_021574, intron 1 of 21)	-21458	NR_033408	FBXW4P1	FBW3|FBXW3|SHFM3P1	F-box and WD repeat domain containing 4 pseudogene 1	pseudo
chr22	45007381	45007505	+	13.1	intron (NM_001284296, intron 2 of 13)	1550	NM_138415	PHF21B	BHC80L|PHF4	PHD finger protein 21B	protein-coding
chr22	16352785	16352909	+	13.1	Intergenic	239963	NM_014406	CCT8L2	CESK1	chaperonin containing TCP1 subunit 8 like 2	protein-coding
chr3	46882382	46882506	+	13.1	intron (NM_001184744, intron 1 of 14)	195	NM_000316	PTH1R	PFE|PTHR|PTHR1	parathyroid hormone 1 receptor	protein-coding
chr3	128487984	128488108	+	13.1	promoter-TSS (NM_001145662)	-125	NM_032638	GATA2	DCML|IMD21|MONOMAC|NFE1B	GATA binding protein 2	protein-coding
chr3	23806350	23806474	+	13.1	intron (NM_182666, intron 1 of 4)	493	NR_046652	UBE2E1-AS1	-	UBE2E1 antisense RNA 1	ncRNA
chr4	102593378	102593502	+	13.1	exon (NM_001165412, exon 12 of 24)	-90954	NR_136202	LOC105377621	-	uncharacterized LOC105377621	ncRNA
chr4	49314405	49314529	+	13.1	Intergenic	327825	NM_025087	CWH43	CWH43-C	cell wall biogenesis 43 C-terminal homolog	protein-coding
chr6	16760567	16760691	+	13.1	promoter-TSS (NR_136240)	-509	NR_136240	LOC101928433	-	uncharacterized LOC101928433	ncRNA
chr6	170464501	170464625	+	13.1	Intergenic	88766	NM_002793	PSMB1	HC5|PMSB1|PSC5	proteasome subunit beta 1	protein-coding
chr7	74173935	74174059	+	13.1	promoter-TSS (NM_022170)	-379	NM_022170	EIF4H	WBSCR1|WSCR1|eIF-4H	eukaryotic translation initiation factor 4H	protein-coding
chr7	100895622	100895746	+	13.1	intron (NM_001302621, intron 1 of 4)	236	NM_000665	ACHE	ACEE|ARACHE|N-ACHE|YT	acetylcholinesterase (Cartwright blood group)	protein-coding
chr7	149126731	149126855	+	13.1	promoter-TSS (NM_001001661)	377	NM_020781	ZNF398	P51|P71|ZER6	zinc finger protein 398	protein-coding
chr7	149771836	149771960	+	13.1	intron (NM_207336, intron 1 of 4)	1581	NM_207336	ZNF467	EZI|Zfp467	zinc finger protein 467	protein-coding
chr9	136087902	136088026	+	13.1	intron (NM_144653, intron 1 of 5)	7321	NM_144653	NACC2	BEND9|BTBD14|BTBD14A|BTBD31|NAC-2|RBB	NACC family member 2	protein-coding
chr9	136399781	136399905	+	13.1	Intergenic	-1406	NM_003086	SNAPC4	PTFalpha|SNAP190	small nuclear RNA activating complex polypeptide 4	protein-coding
chr9	97501509	97501633	+	13.1	promoter-TSS (NM_003275)	-68	NM_003275	TMOD1	D9S57E|ETMOD|TMOD	tropomodulin 1	protein-coding
chr1	213982666	213982790	+	12.3	intron (NR_037850, intron 1 of 5)	3425	NR_037850	PROX1-AS1	-	PROX1 antisense RNA 1	ncRNA
chr1	202643525	202643649	+	12.3	promoter-TSS (NM_001136504)	-134	NM_177402	SYT2	CMS7|MYSPC|SytII	synaptotagmin 2	protein-coding
chr1	224183359	224183483	+	12.3	promoter-TSS (NM_001321542)	-90	NM_003676	DEGS1	DEGS|DEGS-1|DES1|Des-1|FADS7|MIG15|MLD	delta 4-desaturase, sphingolipid 1	protein-coding
chr1	225924112	225924236	+	12.3	5' UTR (NM_001271681, exon 1 of 6)	166	NM_013328	PYCR2	HLD10|P5CR2	pyrroline-5-carboxylate reductase family member 2	protein-coding
chr1	236065174	236065298	+	12.3	promoter-TSS (NM_002508)	-55	NM_002508	NID1	NID	nidogen 1	protein-coding
chr1	2578436	2578560	+	12.3	intron (NR_121638, intron 1 of 3)	-7962	NM_152371	FAM213B	C1orf93	family with sequence similarity 213 member B	protein-coding
chr1	16567128	16567252	+	12.3	exon (NM_017940, exon 25 of 29)	18276	NR_037446	MIR3675	-	microRNA 3675	ncRNA
chr1	22143253	22143377	+	12.3	promoter-TSS (NM_030761)	-289	NM_030761	WNT4	SERKAL|WNT-4	Wnt family member 4	protein-coding
chr1	26320555	26320679	+	12.3	TTS (NM_001803)	-2352	NM_145345	UBXN11	COA-1|PP2243|SOC|SOCI|UBXD5	UBX domain protein 11	protein-coding
chr1	37634577	37634701	+	12.3	5' UTR (NM_001038633, exon 1 of 8)	284	NM_173640	RSPO1	CRISTIN3|RSPO	R-spondin 1	protein-coding
chr1	63774563	63774687	+	12.3	intron (NM_005012, intron 1 of 8)	606	NM_005012	ROR1	NTRKR1|dJ537F10.1	receptor tyrosine kinase like orphan receptor 1	protein-coding
chr1	85200795	85200919	+	12.3	exon (NM_032184, exon 1 of 7)	188	NM_032184	SYDE2	-	synapse defective Rho GTPase homolog 2	protein-coding
chr1	156500228	156500352	+	12.3	intron (NM_005920, intron 1 of 11)	552	NM_005920	MEF2D	-	myocyte enhancer factor 2D	protein-coding
chr1	174021605	174021729	+	12.3	Intergenic	-28595	NM_172071	RC3H1	RNF198|ROQUIN	ring finger and CCCH-type domains 1	protein-coding
chr1	203127899	203128023	+	12.3	intron (NM_001048230, intron 1 of 2)	253	NM_000674	ADORA1	RDC7	adenosine A1 receptor	protein-coding
chr1	228257063	228257187	+	12.3	intron (NM_001098623, intron 15 of 104)	-43461	NM_001025495	C1orf145	-	chromosome 1 open reading frame 145	ncRNA
chr1	234373627	234373751	+	12.3	promoter-TSS (NM_001012985)	6	NM_001012985	COA6	C1orf31|CEMCOX4	cytochrome c oxidase assembly factor 6	protein-coding
chr1	24413451	24413575	+	12.3	promoter-TSS (NM_001322854)	26	NM_020448	NIPAL3	DJ462O23.2|NPAL3	NIPA like domain containing 3	protein-coding
chr10	77926885	77927009	+	12.3	promoter-TSS (NM_004747).2	135	NR_024585	DLG5-AS1	-	DLG5 antisense RNA 1	ncRNA
chr10	133020830	133020954	+	12.3	Intergenic	55358	NR_046231	LINC01168	-	long intergenic non-protein coding RNA 1168	ncRNA
chr10	132804013	132804137	+	12.3	Intergenic	-18042	NM_177400	NKX6-2	GTX|NKX6.2|NKX6B	NK6 homeobox 2	protein-coding
chr10	41850998	41851122	+	12.3	Intergenic	516985	NR_024380	LOC441666	-	zinc finger protein 91 pseudogene	pseudo
chr10	73495623	73495747	+	12.3	promoter-TSS (NR_132103)	-67	NR_132103	PPP3CB-AS1	USP54-AS1	PPP3CB antisense RNA 1 (head to head)	ncRNA
chr10	96833228	96833352	+	12.3	promoter-TSS (NR_135921)	335	NM_015652	LCOR	C10orf12|MLR2	ligand dependent nuclear receptor corepressor	protein-coding
chr10	102714489	102714613	+	12.3	promoter-TSS (NM_178858)	10	NM_178858	SFXN2	-	sideroflexin 2	protein-coding
chr10	110568196	110568320	+	12.3	intron (NM_005445, intron 1 of 28)	567	NM_005445	SMC3	BAM|BMH|CDLS3|CSPG6|HCAP|SMC3L1	structural maintenance of chromosomes 3	protein-coding
chr11	64743481	64743605	+	12.3	intron (NM_153819, intron 1 of 16)	615	NM_005825	RASGRP2	CALDAG-GEFI|CDC25L	RAS guanyl releasing protein 2	protein-coding
chr11	46381362	46381486	+	12.3	promoter-TSS (NM_001270551)	-231	NM_002391	MDK	ARAP|MK|NEGF2	midkine (neurite growth-promoting factor 2)	protein-coding
chr11	62614558	62614682	+	12.3	TTS (NM_001288721)	-1855	NM_153265	EML3	ELP95	echinoderm microtubule associated protein like 3	protein-coding
chr11	44740420	44740544	+	12.3	Intergenic	-23944	NM_130783	TSPAN18	TSPAN	tetraspanin 18	protein-coding
chr11	65663168	65663292	+	12.3	promoter-TSS (NM_001145138)	-258	NM_021975	RELA	NFKB3|p65	RELA proto-oncogene, NF-kB subunit	protein-coding
chr12	56079448	56079572	+	12.3	promoter-TSS (NM_001982)	-515	NM_001982	ERBB3	ErbB-3|HER3|LCCS2|MDA-BF-1|c-erbB-3|c-erbB3|erbB3-S|p180-ErbB3|p45-sErbB3|p85-sErbB3	erb-b2 receptor tyrosine kinase 3	protein-coding
chr12	124566913	124567037	+	12.3	intron (NM_001077261, intron 1 of 47)	489	NM_006312	NCOR2	CTG26|N-CoR2|SMAP270|SMRT|SMRTE|SMRTE-tau|TNRC14|TRAC|TRAC-1|TRAC1	nuclear receptor corepressor 2	protein-coding
chr12	51391678	51391802	+	12.3	promoter-TSS (NM_007210)	-324	NM_007210	GALNT6	GALNAC-T6|GalNAcT6	polypeptide N-acetylgalactosaminyltransferase 6	protein-coding
chr12	6606330	6606454	+	12.3	promoter-TSS (NM_001297553)	59	NM_001273	CHD4	CHD-4|Mi-2b|Mi2-BETA|SIHIWES	chromodomain helicase DNA binding protein 4	protein-coding
chr14	35403888	35404012	+	12.3	intron (NM_020529, intron 1 of 5)	804	NM_020529	NFKBIA	IKBA|MAD-3|NFKBI	NFKB inhibitor alpha	protein-coding
chr14	25049995	25050119	+	12.3	promoter-TSS (NM_014178)	-168	NM_014178	STXBP6	HSPC156|amisyn	syntaxin binding protein 6	protein-coding
chr15	98648554	98648678	+	12.3	promoter-TSS (NM_000875)	77	NM_000875	IGF1R	CD221|IGFIR|IGFR|JTK13	insulin like growth factor 1 receptor	protein-coding
chr15	75454980	75455104	+	12.3	intron (NM_001145357, intron 1 of 20)	741	NM_015477	SIN3A	WITKOS	SIN3 transcription regulator family member A	protein-coding
chr15	84819560	84819684	+	12.3	intron (NM_020778, intron 1 of 13)	2942	NM_020778	ALPK3	MAK|MIDORI	alpha kinase 3	protein-coding
chr15	74749882	74750006	+	12.3	exon (NM_000761, exon 2 of 7)	1101	NM_000761	CYP1A2	CP12|P3-450|P450(PA)	cytochrome P450 family 1 subfamily A member 2	protein-coding
chr15	90002177	90002301	+	12.3	intron (NM_198526, intron 1 of 4)	748	NM_198526	ZNF710	-	zinc finger protein 710	protein-coding
chr15	90352392	90352516	+	12.3	intron (NM_001004309, intron 1 of 3)	209	NM_001004309	ZNF774	-	zinc finger protein 774	protein-coding
chr15	90233851	90233975	+	12.3	promoter-TSS (NM_001013657)	134	NM_006384	CIB1	CIB|CIBP|KIP1|PRKDCIP|SIP2-28	calcium and integrin binding 1	protein-coding
chr16	84654007	84654131	+	12.3	intron (NM_024731, intron 2 of 4)	5558	NM_024731	KLHL36	C16orf44	kelch like family member 36	protein-coding
chr16	1943401	1943525	+	12.3	promoter-TSS (NM_016332)	-137	NM_016332	MSRB1	HSPC270|SELR|SELX|SEPX1|SepR	methionine sulfoxide reductase B1	protein-coding
chr16	30947369	30947493	+	12.3	3' UTR (NM_001282351, exon 11 of 11)	-1653	NM_152288	ORAI3	TMEM142C	ORAI calcium release-activated calcium modulator 3	protein-coding
chr16	89828747	89828871	+	12.3	intron (NM_032451, intron 1 of 14)	310	NM_032451	SPIRE2	Spir-2	spire type actin nucleation factor 2	protein-coding
chr16	700811	700935	+	12.3	intron (NM_153350, intron 1 of 5)	4952	NM_153350	FBXL16	C16orf22|Fbl16|c380A1.1	F-box and leucine rich repeat protein 16	protein-coding
chr17	38705709	38705833	+	12.3	intron (NM_005937, intron 1 of 19)	151	NM_005937	MLLT6	AF17	MLLT6, PHD finger domain containing	protein-coding
chr17	1488095	1488219	+	12.3	intron (NM_001080779, intron 1 of 31)	-2400	NM_033375	MYO1C	MMI-beta|MMIb|NMI|myr2	myosin IC	protein-coding
chr17	41689547	41689671	+	12.3	intron (NM_005801, intron 1 of 3)	734	NM_005801	EIF1	A121|EIF-1|EIF1A|ISO1|SUI1	eukaryotic translation initiation factor 1	protein-coding
chr17	81976731	81976855	+	12.3	promoter-TSS (NM_001251888)	-753	NM_024083	ASPSCR1	ASPCR1|ASPL|ASPS|RCC17|TUG|UBXD9|UBXN9	ASPSCR1, UBX domain containing tether for SLC2A4	protein-coding
chr17	7191630	7191754	+	12.3	intron (NR_135527, intron 19 of 20)	-12128	NM_001671	ASGR1	ASGPR|ASGPR1|CLEC4H1|HL-1	asialoglycoprotein receptor 1	protein-coding
chr17	18258396	18258520	+	12.3	promoter-TSS (NM_001256264)	98	NM_002018	FLII	FLI|FLIL|Fli1	FLII, actin remodeling protein	protein-coding
chr17	41819589	41819713	+	12.3	exon (NM_021939, exon 6 of 10)	6941	NM_021939	FKBP10	BRKS1|FKBP65|OI11|OI6|PPIASE|hFKBP65	FK506 binding protein 10	protein-coding
chr17	47896419	47896543	+	12.3	promoter-TSS (NR_135480)	331	NM_003110	SP2	-	Sp2 transcription factor	protein-coding
chr17	48997198	48997322	+	12.3	promoter-TSS (NM_001160423)	-152	NM_006546	IGF2BP1	CRD-BP|CRDBP|IMP-1|IMP1|VICKZ1|ZBP1	insulin like growth factor 2 mRNA binding protein 1	protein-coding
chr19	3285227	3285351	+	12.3	intron (NR_033342, intron 9 of 12)	59804	NM_021938	CELF5	BRUNOL-5|BRUNOL5|CELF-5	CUGBP, Elav-like family member 5	protein-coding
chr19	14495762	14495886	+	12.3	intron (NM_005716, intron 1 of 8)	325	NM_005716	GIPC1	C19orf3|GIPC|GLUT1CBP|Hs.6454|IIP-1|NIP|RGS19IP1|SEMCAP|SYNECTIIN|SYNECTIN|TIP-2	GIPC PDZ domain containing family member 1	protein-coding
chr19	3700019	3700143	+	12.3	intron (NM_001300849, intron 1 of 16)	398	NM_012398	PIP5K1C	LCCS3|PIP5K-GAMMA|PIP5K1-gamma|PIP5Kgamma	phosphatidylinositol-4-phosphate 5-kinase type 1 gamma	protein-coding
chr19	4067509	4067633	+	12.3	promoter-TSS (NM_015898)	-626	NM_015898	ZBTB7A	FBI-1|FBI1|LRF|TIP21|ZBTB7|ZNF857A|pokemon	zinc finger and BTB domain containing 7A	protein-coding
chr19	44643924	44644048	+	12.3	5' UTR (NM_006505, exon 1 of 8)	188	NM_006505	PVR	CD155|HVED|NECL5|Necl-5|PVS|TAGE4	poliovirus receptor	protein-coding
chr2	27264554	27264678	+	12.3	intron (NM_001318949, intron 1 of 8)	-1524	NM_003459	SLC30A3	ZNT3	solute carrier family 30 member 3	protein-coding
chr20	24949540	24949664	+	12.3	intron (NM_003650, intron 1 of 3)	372	NM_003650	CST7	CMAP	cystatin F	protein-coding
chr20	46308002	46308126	+	12.3	intron (NM_021248, intron 1 of 11)	434	NM_021248	CDH22	C20orf25|dJ998H6.1	cadherin 22	protein-coding
chr20	37095598	37095722	+	12.3	intron (NM_183404, intron 1 of 20)	555	NM_002895	RBL1	CP107|PRB1|p107	RB transcriptional corepressor like 1	protein-coding
chr20	46308597	46308721	+	12.3	promoter-TSS (NM_021248)	-161	NM_021248	CDH22	C20orf25|dJ998H6.1	cadherin 22	protein-coding
chr20	63431799	63431923	+	12.3	intron (NM_172108, intron 8 of 15)	40816	NM_004518	KCNQ2	BFNC|EBN|EBN1|ENB1|HNSPC|KCNA11|KV7.2	potassium voltage-gated channel subfamily Q member 2	protein-coding
chr21	42111122	42111246	+	12.3	exon (NM_001199527, exon 11 of 22)	-2650	NM_152507	UMODL1-AS1	C21orf128	UMODL1 antisense RNA 1	ncRNA
chr21	6369727	6369851	+	12.3	Intergenic	90293	NM_000071	CBS	HIP4	cystathionine-beta-synthase	protein-coding
chr21	34844685	34844809	+	12.3	intron (NM_001001890, intron 3 of 5)	43943	NM_001754	RUNX1	AML1|AML1-EVI-1|AMLCR1|CBF2alpha|CBFA2|EVI-1|PEBP2aB|PEBP2alpha	runt related transcription factor 1	protein-coding
chr21	34889754	34889878	+	12.3	intron (NM_001754, intron 3 of 8)	-1126	NM_001754	RUNX1	AML1|AML1-EVI-1|AMLCR1|CBF2alpha|CBFA2|EVI-1|PEBP2aB|PEBP2alpha	runt related transcription factor 1	protein-coding
chr22	23566351	23566475	+	12.3	Intergenic	13895	NM_020070	IGLL1	14.1|AGM2|CD179b|IGL1|IGL5|IGLJ14.1|IGLL|IGO|IGVPB|VPREB2	immunoglobulin lambda like polypeptide 1	protein-coding
chr22	27654999	27655123	+	12.3	Intergenic	146437	NM_002430	MN1	MGCR|MGCR1|MGCR1-PEN|dJ353E16.2	MN1 proto-oncogene, transcriptional regulator	protein-coding
chr22	38317460	38317584	+	12.3	promoter-TSS (NM_152221)	-114	NM_001894	CSNK1E	CKIepsilon|HCKIE	casein kinase 1 epsilon	protein-coding
chr22	38871305	38871429	+	12.3	intron (NM_014292, intron 4 of 4)	967	NM_014292	CBX6	-	chromobox 6	protein-coding
chr22	50526458	50526582	+	12.3	promoter-TSS (NM_001169111)	-81	NM_005138	SCO2	CEMCOX1|MYP6|SCO1L	SCO2, cytochrome c oxidase assembly protein	protein-coding
chr22	23894288	23894412	+	12.3	promoter-TSS (NM_002415)	-28	NM_002415	MIF	GIF|GLIF|MMIF	macrophage migration inhibitory factor (glycosylation-inhibiting factor)	protein-coding
chr22	24593100	24593224	+	12.3	promoter-TSS (NM_207644)	-94	NM_207644	LRRC75B	C22orf36|FAM211B	leucine rich repeat containing 75B	protein-coding
chr22	38755694	38755818	+	12.3	promoter-TSS (NM_001199580)	263	NM_015374	SUN2	UNC84B	Sad1 and UNC84 domain containing 2	protein-coding
chr3	23946379	23946503	+	12.3	intron (NM_001145425, intron 1 of 7)	320	NM_005126	NR1D2	BD73|EAR-1R|RVR	nuclear receptor subfamily 1 group D member 2	protein-coding
chr3	50292428	50292552	+	12.3	TTS (NM_003549)	105	NM_006764	IFRD2	IFNRP|SKMc15|SM15	interferon related developmental regulator 2	protein-coding
chr3	52443673	52443797	+	12.3	intron (NM_020163, intron 1 of 15)	1350	NM_020163	SEMA3G	sem2	semaphorin 3G	protein-coding
chr3	172040321	172040445	+	12.3	promoter-TSS (NM_001135095)	-171	NM_022763	FNDC3B	FAD104|PRO4979|YVTM2421	fibronectin type III domain containing 3B	protein-coding
chr3	113947784	113947908	+	12.3	promoter-TSS (NM_001320466)	-55	NM_173570	ZDHHC23	DHHC-23|NIDD	zinc finger DHHC-type containing 23	protein-coding
chr3	195908828	195908952	+	12.3	5' UTR (NM_005781, exon 1 of 15)	119	NM_005781	TNK2	ACK|ACK-1|ACK1|p21cdc42Hs	tyrosine kinase non receptor 2	protein-coding
chr4	8238498	8238622	+	12.3	intron (NR_134639, intron 14 of 14)	-31205	NM_053044	HTRA3	Prsp|Tasp	HtrA serine peptidase 3	protein-coding
chr5	132490934	132491058	+	12.3	promoter-TSS (NM_002198)	-223	NM_002198	IRF1	IRF-1|MAR	interferon regulatory factor 1	protein-coding
chr5	670492	670616	+	12.3	intron (NM_007030, intron 2 of 3)	22841	NM_007030	TPPP	TPPP/p25|TPPP1|p24|p25|p25alpha	tubulin polymerization promoting protein	protein-coding
chr5	846890	847014	+	12.3	intron (NM_024786, intron 3 of 12)	4034	NM_024786	ZDHHC11	ZNF399	zinc finger DHHC-type containing 11	protein-coding
chr6	113859070	113859194	+	12.3	intron (NM_002356, intron 1 of 1)	1797	NM_002356	MARCKS	80K-L|MACS|PKCSL|PRKCSL	myristoylated alanine rich protein kinase C substrate	protein-coding
chr6	133241770	133241894	+	12.3	intron (NM_001301012, intron 1 of 17)	333	NM_004100	EYA4	CMD1J|DFNA10	EYA transcriptional coactivator and phosphatase 4	protein-coding
chr6	149942209	149942333	+	12.3	intron (NM_025217, intron 1 of 4)	333	NM_025217	ULBP2	ALCAN-alpha|N2DL2|NKG2DL2|RAET1H	UL16 binding protein 2	protein-coding
chr6	43834832	43834956	+	12.3	Intergenic	-56134	NR_024478	LINC01512	HI-LNC77	long intergenic non-protein coding RNA 1512	ncRNA
chr6	46781540	46781664	+	12.3	Intergenic	-11755	NM_005588	MEP1A	PPHA	meprin A subunit alpha	protein-coding
chr6	131135293	131135417	+	12.3	promoter-TSS (NM_016377)	-331	NM_004842	AKAP7	AKAP15|AKAP18	A-kinase anchoring protein 7	protein-coding
chr7	490727	490851	+	12.3	Intergenic	29055	NM_002607	PDGFA	PDGF-A|PDGF1	platelet derived growth factor subunit A	protein-coding
chr7	149195741	149195865	+	12.3	intron (NM_003575, intron 1 of 7)	341	NM_003575	ZNF282	HUB1	zinc finger protein 282	protein-coding
chr7	75639354	75639478	+	12.3	intron (NM_005338, intron 1 of 30)	99556	NM_005338	HIP1	HIP-I|ILWEQ|SHON|SHONbeta|SHONgamma	huntingtin interacting protein 1	protein-coding
chr7	128531577	128531701	+	12.3	Intergenic	54910	NM_018396	METTL2B	METL|METTL2|METTL2A|PSENIP1	methyltransferase like 2B	protein-coding
chr7	141551241	141551365	+	12.3	promoter-TSS (NM_018238)	25	NM_018238	AGK	CATC5|CTRCT38|MTDPS10|MULK	acylglycerol kinase	protein-coding
chr7	151712437	151712561	+	12.3	intron (NM_016203, intron 3 of 15)	23815	NM_016203	PRKAG2	AAKG|AAKG2|CMH6|H91620p|WPWS	protein kinase AMP-activated non-catalytic subunit gamma 2	protein-coding
chr7	149802148	149802272	+	12.3	intron (NM_198455, intron 50 of 107)	26168	NM_198455	SSPO	-	SCO-spondin	protein-coding
chr8	70402577	70402701	+	12.3	intron (NM_001321703, intron 1 of 22)	616	NM_006540	NCOA2	GRIP1|KAT13C|NCoA-2|SRC2|TIF2|bHLHe75	nuclear receptor coactivator 2	protein-coding
chr9	136119374	136119498	+	12.3	promoter-TSS (NR_134506)	-551	NM_152833	C9orf69	-	chromosome 9 open reading frame 69	protein-coding
chr9	125747646	125747770	+	12.3	promoter-TSS (NM_001134778)	370	NM_006195	PBX3	-	PBX homeobox 3	protein-coding
chr9	137150310	137150434	+	12.3	intron (NM_021569, intron 4 of 18)	11215	NM_000832	GRIN1	GluN1|MRD8|NMD-R1|NMDA1|NMDAR1|NR1	glutamate ionotropic receptor NMDA type subunit 1	protein-coding
chr9	92960807	92960931	+	12.3	intron (NM_001083536, intron 1 of 17)	-3092	NM_033086	FGD3	ZFYVE5	FYVE, RhoGEF and PH domain containing 3	protein-coding
chr9	96566684	96566808	+	12.3	intron (NM_003671, intron 1 of 12)	175	NM_003671	CDC14B	CDC14B3|Cdc14B1|Cdc14B2|hCDC14B	cell division cycle 14B	protein-coding
chr9	127093269	127093393	+	12.3	intron (NM_012098, intron 3 of 4)	29434	NM_012098	ANGPTL2	ARP2|HARP	angiopoietin like 2	protein-coding
chrX	132217558	132217682	+	12.3	promoter-TSS (NR_110410)	541	NM_021183	RAP2C	-	RAP2C, member of RAS oncogene family	protein-coding
chrX	41442185	41442309	+	12.3	Intergenic	-5213	NM_022567	NYX	CLRP|CSNB1|CSNB1A|CSNB4|NBM1	nyctalopin	protein-coding
chrX	130010201	130010325	+	12.3	intron (NM_001184772, intron 1 of 12)	5075	NM_021946	BCORL1	BCoR-L1|CXorf10	BCL6 corepressor-like 1	protein-coding
chr1	31735693	31735817	+	11.6	intron (NM_001294336, intron 23 of 31)	22980	NR_036216	MIR4254	-	microRNA 4254	ncRNA
chr1	235867060	235867184	+	11.6	promoter-TSS (NM_000081)	-195	NM_000081	LYST	CHS|CHS1	lysosomal trafficking regulator	protein-coding
chr1	10704695	10704819	+	11.6	intron (NM_017766, intron 3 of 15)	91919	NM_017766	CASZ1	CAS11|CST|SRG|ZNF693|dJ734G22.1	castor zinc finger 1	protein-coding
chr1	32741888	32742012	+	11.6	promoter-TSS (NM_020888)	39	NM_020888	KIAA1522	-	KIAA1522	protein-coding
chr1	65066924	65067048	+	11.6	intron (NM_001321854, intron 1 of 25)	760	NM_002227	JAK1	JAK1A|JAK1B|JTK3	Janus kinase 1	protein-coding
chr1	154867941	154868065	+	11.6	intron (NM_002249, intron 1 of 7)	2275	NM_002249	KCNN3	KCa2.3|SK3|SKCA3|hSK3	potassium calcium-activated channel subfamily N member 3	protein-coding
chr1	156053160	156053284	+	11.6	intron (NM_020131, intron 1 of 10)	603	NM_020131	UBQLN4	A1U|A1Up|C1orf6|CIP75|UBIN	ubiquilin 4	protein-coding
chr1	202643840	202643964	+	11.6	promoter-TSS (NM_001136504)	-449	NM_177402	SYT2	CMS7|MYSPC|SytII	synaptotagmin 2	protein-coding
chr1	205570027	205570151	+	11.6	intron (NM_181644, intron 1 of 9)	1105	NM_181644	MFSD4A	MFSD4|UNQ3064	major facilitator superfamily domain containing 4A	protein-coding
chr1	226186487	226186611	+	11.6	exon (NM_022735, exon 1 of 8)	173	NM_022735	ACBD3	GCP60|GOCAP1|GOLPH1|PAP7	acyl-CoA binding domain containing 3	protein-coding
chr1	234922953	234923077	+	11.6	Intergenic	40984	NR_125945	LOC101927851	-	uncharacterized LOC101927851	ncRNA
chr1	3100994	3101118	+	11.6	intron (NM_199454, intron 1 of 16)	-26919	NR_036215	MIR4251	-	microRNA 4251	ncRNA
chr1	3617955	3618079	+	11.6	Intergenic	-6522	NM_001409	MEGF6	EGFL3	multiple EGF like domains 6	protein-coding
chr1	29237890	29238014	+	11.6	intron (NM_133178, intron 1 of 29)	1436	NM_005704	PTPRU	FMI|PCP-2|PTP|PTP-J|PTP-PI|PTP-RO|PTPPSI|PTPRO|PTPU2|R-PTP-PSI|R-PTP-U|hPTP-J	protein tyrosine phosphatase, receptor type U	protein-coding
chr1	29289811	29289935	+	11.6	intron (NM_005704, intron 15 of 30)	53357	NM_005704	PTPRU	FMI|PCP-2|PTP|PTP-J|PTP-PI|PTP-RO|PTPPSI|PTPRO|PTPU2|R-PTP-PSI|R-PTP-U|hPTP-J	protein tyrosine phosphatase, receptor type U	protein-coding
chr1	32013922	32014046	+	11.6	non-coding (NR_073498, exon 1 of 9)	290	NM_006559	KHDRBS1	Sam68|p62|p68	KH RNA binding domain containing, signal transduction associated 1	protein-coding
chr1	32205921	32206045	+	11.6	TTS (NM_024296)	348	NM_018134	IQCC	-	IQ motif containing C	protein-coding
chr1	32703038	32703162	+	11.6	promoter-TSS (NM_001161708)	-340	NM_030786	SYNC	SYNC1|SYNCOILIN	syncoilin, intermediate filament protein	protein-coding
chr1	34930130	34930254	+	11.6	promoter-TSS (NM_001080418)	-607	NM_001080418	DLGAP3	DAP3|SAPAP3	DLG associated protein 3	protein-coding
chr1	54542127	54542251	+	11.6	Intergenic	-5945	NM_015547	ACOT11	BFIT|STARD14|THEA|THEM1	acyl-CoA thioesterase 11	protein-coding
chr1	109910403	109910527	+	11.6	promoter-TSS (NM_172210)	-146	NM_000757	CSF1	CSF-1|MCSF	colony stimulating factor 1	protein-coding
chr1	205749594	205749718	+	11.6	intron (NM_022731, intron 1 of 6)	588	NM_022731	NUCKS1	JC7|NUCKS	nuclear casein kinase and cyclin dependent kinase substrate 1	protein-coding
chr1	208173981	208174105	+	11.6	intron (NM_025179, intron 3 of 31)	70277	NM_025179	PLXNA2	OCT|PLXN2	plexin A2	protein-coding
chr1	224434918	224435042	+	11.6	promoter-TSS (NM_001322302)	85	NM_152495	CNIH3	CNIH-3	cornichon family AMPA receptor auxiliary protein 3	protein-coding
chr1	227953564	227953688	+	11.6	Intergenic	-5651	NM_003395	WNT9A	WNT14	Wnt family member 9A	protein-coding
chr1	230754136	230754260	+	11.6	intron (NM_001319676, intron 1 of 17)	6814	NM_006615	CAPN9	GC36|nCL-4	calpain 9	protein-coding
chr1	236143095	236143219	+	11.6	intron (NM_003272, intron 1 of 6)	625	NM_003272	GPR137B	TM7SF1	G protein-coupled receptor 137B	protein-coding
chr10	6144937	6145061	+	11.6	exon (NM_001145443, exon 1 of 15)	121	NM_004566	PFKFB3	IPFK2|PFK2|iPFK-2	6-phosphofructo-2-kinase/fructose-2,6-biphosphatase 3	protein-coding
chr10	132307445	132307569	+	11.6	promoter-TSS (NM_001318879)	-285	NM_173575	STK32C	PKE|YANK3	serine/threonine kinase 32C	protein-coding
chr10	3785768	3785892	+	11.6	promoter-TSS (NM_001300)	-549	NM_001300	KLF6	BCD1|CBA1|COPEB|CPBP|GBF|PAC1|ST12|ZF9	Kruppel like factor 6	protein-coding
chr10	42096271	42096395	+	11.6	Intergenic	271712	NR_024380	LOC441666	-	zinc finger protein 91 pseudogene	pseudo
chr10	75405469	75405593	+	11.6	intron (NR_110302, intron 1 of 1)	1366	NR_024421	ZNF503-AS2	C10orf41|NCRNA00245	ZNF503 antisense RNA 2	ncRNA
chr10	122375219	122375343	+	11.6	intron (NM_001001974, intron 1 of 11)	703	NM_021622	PLEKHA1	TAPP1	pleckstrin homology domain containing A1	protein-coding
chr10	133160628	133160752	+	11.6	intron (NM_152643, intron 1 of 29)	236	NM_152643	KNDC1	C10orf23|RASGEF2|bB439H18.3	kinase non-catalytic C-lobe domain containing 1	protein-coding
chr11	3164988	3165112	+	11.6	intron (NM_145638, intron 1 of 20)	302	NM_020896	OSBPL5	OBPH1|ORP5	oxysterol binding protein like 5	protein-coding
chr11	8839999	8840123	+	11.6	intron (NM_005418, intron 2 of 22)	-28726	NM_005418	ST5	DENND2B|HTS1|p126	suppression of tumorigenicity 5	protein-coding
chr11	63917431	63917555	+	11.6	promoter-TSS (NM_173587)	-649	NM_173587	RCOR2	-	REST corepressor 2	protein-coding
chr11	64242020	64242144	+	11.6	promoter-TSS (NM_057092)	-34	NM_004470	FKBP2	FKBP-13|PPIase	FK506 binding protein 2	protein-coding
chr11	115503247	115503371	+	11.6	intron (NM_014333, intron 1 of 9)	1214	NM_014333	CADM1	BL2|IGSF4|IGSF4A|NECL2|Necl-2|RA175|ST17|SYNCAM|TSLC1|sTSLC-1|sgIGSF|synCAM1	cell adhesion molecule 1	protein-coding
chr11	67288960	67289084	+	11.6	promoter-TSS (NR_030767)	-269	NM_207354	ANKRD13D	-	ankyrin repeat domain 13D	protein-coding
chr12	52006311	52006435	+	11.6	promoter-TSS (NM_181711)	-572	NM_181711	GRASP	TAMALIN	general receptor for phosphoinositides 1 associated scaffold protein	protein-coding
chr12	51923562	51923686	+	11.6	TTS (NM_000020)	11295	NM_000020	ACVRL1	ACVRLK1|ALK-1|ALK1|HHT|HHT2|ORW2|SKR3|TSR-I	activin A receptor like type 1	protein-coding
chr12	96400467	96400591	+	11.6	promoter-TSS (NM_001170464)	59	NM_002595	CDK17	PCTAIRE2|PCTK2	cyclin dependent kinase 17	protein-coding
chr12	48985712	48985836	+	11.6	Intergenic	7321	NM_005430	WNT1	BMND16|INT1|OI15	Wnt family member 1	protein-coding
chr12	132329416	132329540	+	11.6	promoter-TSS (NM_001122636)	-159	NM_021808	GALNT9	GALNAC-T9|GALNACT9	polypeptide N-acetylgalactosaminyltransferase 9	protein-coding
chr12	65603633	65603757	+	11.6	intron (NR_120434, intron 2 of 4)	38677	NR_120431	LOC100507065	-	uncharacterized LOC100507065	ncRNA
chr14	21071382	21071506	+	11.6	promoter-TSS (NM_001282211)	-572	NM_016250	NDRG2	SYLD	NDRG family member 2	protein-coding
chr14	65412577	65412701	+	11.6	promoter-TSS (NR_024334)	-22	NR_024334	FUT8-AS1	-	FUT8 antisense RNA 1	ncRNA
chr15	65334847	65334971	+	11.6	intron (NM_004884, intron 4 of 13)	30232	NR_002757	RNU5B-1	RNU5B|RNU5B-1P|U5B1	RNA, U5B small nuclear 1	snRNA
chr15	92883327	92883451	+	11.6	promoter-TSS (NR_037602)	93	NR_037600	LINC01578	-	long intergenic non-protein coding RNA 1578	ncRNA
chr15	22980388	22980512	+	11.6	promoter-TSS (NM_001324122).2	-9	NM_014608	CYFIP1	P140SRA-1|SHYC|SRA-1|SRA1	cytoplasmic FMR1 interacting protein 1	protein-coding
chr15	77885171	77885295	+	11.6	Intergenic	41613	NR_027024	LOC645752	-	golgin A6 family member A pseudogene	pseudo
chr15	90388495	90388619	+	11.6	intron (NM_003870, intron 1 of 37)	316	NM_003870	IQGAP1	HUMORFA01|SAR1|p195	IQ motif containing GTPase activating protein 1	protein-coding
chr16	30369997	30370121	+	11.6	promoter-TSS (NM_001324459)	142	NM_015527	TBC1D10B	EPI64B|FP2461	TBC1 domain family member 10B	protein-coding
chr16	89137275	89137399	+	11.6	intron (NR_045667, intron 1 of 4)	789	NM_174917	ACSF3	-	acyl-CoA synthetase family member 3	protein-coding
chr16	89137601	89137725	+	11.6	intron (NR_045667, intron 1 of 4)	1115	NM_174917	ACSF3	-	acyl-CoA synthetase family member 3	protein-coding
chr16	2912188	2912312	+	11.6	intron (NM_032296, intron 1 of 9)	271	NM_020912	FLYWCH1	-	FLYWCH-type zinc finger 1	protein-coding
chr16	30055101	30055225	+	11.6	intron (NM_000034, intron 3 of 13)	2073	NM_000034	ALDOA	ALDA|GSD12|HEL-S-87p	aldolase, fructose-bisphosphate A	protein-coding
chr16	31073775	31073899	+	11.6	promoter-TSS (NM_001172668)	-335	NM_024706	ZNF668	-	zinc finger protein 668	protein-coding
chr16	57092962	57093086	+	11.6	intron (NM_152727, intron 1 of 15)	481	NM_152727	CPNE2	COPN2|CPN2	copine 2	protein-coding
chr16	67430856	67430980	+	11.6	promoter-TSS (NM_000196)	-215	NM_000196	HSD11B2	AME|AME1|HSD11K|HSD2|SDR9C3	hydroxysteroid 11-beta dehydrogenase 2	protein-coding
chr17	26854863	26854987	+	11.6	Intergenic	234316	NR_135673	LOC105371703	-	uncharacterized LOC105371703	ncRNA
chr17	49260203	49260327	+	11.6	Intergenic	12022	NM_001007529	FLJ40194	-	uncharacterized FLJ40194	ncRNA
chr17	76736477	76736601	+	11.6	promoter-TSS (NM_001242535)	9	NR_030366	MIR636	MIRN636|hsa-mir-636	microRNA 636	ncRNA
chr17	8436065	8436189	+	11.6	intron (NM_001330129, intron 1 of 7)	275	NM_030808	NDEL1	EOPA|MITAP1|NDE1L1|NDE2|NUDEL	nudE neurodevelopment protein 1 like 1	protein-coding
chr17	67245317	67245441	+	11.6	promoter-TSS (NM_014877)	-175	NM_014877	HELZ	DHRC|DRHC|HUMORF5	helicase with zinc finger	protein-coding
chr17	2023950	2024074	+	11.6	intron (NM_178568, intron 1 of 1)	1333	NM_178568	RTN4RL1	NGRH2|NgR3	reticulon 4 receptor like 1	protein-coding
chr17	45432207	45432331	+	11.6	5' UTR (NM_174919, exon 2 of 4)	647	NM_174919	ARHGAP27	CAMGAP1|PP905|SH3D20|SH3P20	Rho GTPase activating protein 27	protein-coding
chr17	58513550	58513674	+	11.6	intron (NM_004687, intron 2 of 18)	4278	NM_004687	MTMR4	FYVE-DSP2|ZFYVE11	myotubularin related protein 4	protein-coding
chr17	74260361	74260485	+	11.6	3' UTR (NM_052869, exon 8 of 8)	12057	NM_032646	TTYH2	C17orf29	tweety family member 2	protein-coding
chr17	78128595	78128719	+	11.6	5' UTR (NM_001127198, exon 1 of 20)	137	NM_007267	TMC6	EV1|EVER1|EVIN1|LAK-4P	transmembrane channel like 6	protein-coding
chr17	7330466	7330590	+	11.6	Intergenic	-1209	NM_032442	NEURL4	-	neuralized E3 ubiquitin protein ligase 4	protein-coding
chr17	12665438	12665562	+	11.6	promoter-TSS (NM_001146312)	-390	NM_153604	MYOCD	MYCD	myocardin	protein-coding
chr17	49361621	49361745	+	11.6	promoter-TSS (NR_110882)	313	NR_110882	LOC102724596	-	uncharacterized LOC102724596	ncRNA
chr17	79813336	79813460	+	11.6	Intergenic	-16282	NM_020649	CBX8	PC3|RC1	chromobox 8	protein-coding
chr17	81487816	81487940	+	11.6	Intergenic	24988	NM_001614	ACTG1	ACT|ACTG|BRWS2|DFNA20|DFNA26|HEL-176	actin gamma 1	protein-coding
chr18	36828868	36828992	+	11.6	promoter-TSS (NM_001322327)	-176	NM_020776	KIAA1328	-	KIAA1328	protein-coding
chr18	31042062	31042186	+	11.6	intron (NM_024423, intron 1 of 16)	691	NM_001941	DSC3	CDHF3|DSC|DSC1|DSC2|DSC4|HT-CP	desmocollin 3	protein-coding
chr18	32884724	32884848	+	11.6	Intergenic	-111775	NM_020805	KLHL14	-	kelch like family member 14	protein-coding
chr19	35903911	35904035	+	11.6	TTS (NM_001173514)	1493	NM_014266	HCST	DAP10|KAP10|PIK3AP	hematopoietic cell signal transducer	protein-coding
chr19	925601	925725	+	11.6	promoter-TSS (NM_005224)	-374	NM_005224	ARID3A	BRIGHT|DRIL1|DRIL3|E2FBP1	AT-rich interaction domain 3A	protein-coding
chr19	10009308	10009432	+	11.6	intron (NM_015719, intron 1 of 66)	1101	NM_015719	COL5A3	-	collagen type V alpha 3 chain	protein-coding
chr19	49442734	49442858	+	11.6	Intergenic	-1245	NM_020309	SLC17A7	BNPI|VGLUT1	solute carrier family 17 member 7	protein-coding
chr19	727826	727950	+	11.6	intron (NM_002579, intron 4 of 8)	18935	NM_002579	PALM	-	paralemmin	protein-coding
chr19	996226	996350	+	11.6	Intergenic	-4131	NM_138690	GRIN3B	GluN3B|NR3B	glutamate ionotropic receptor NMDA type subunit 3B	protein-coding
chr19	9792706	9792830	+	11.6	Intergenic	-24034	NM_001077624	ZNF846	-	zinc finger protein 846	protein-coding
chr19	10416576	10416700	+	11.6	promoter-TSS (NM_001243121)	-135	NM_006202	PDE4A	DPDE2|PDE4|PDE46	phosphodiesterase 4A	protein-coding
chr19	55340211	55340335	+	11.6	intron (NM_032701, intron 1 of 8)	420	NM_032701	KMT5C	SUV420H2|Suv4-20h2	lysine methyltransferase 5C	protein-coding
chr19	48646492	48646616	+	11.6	promoter-TSS (NR_136241)	-242	NM_001217	CA11	CARPX1	carbonic anhydrase 11	protein-coding
chr2	231412402	231412526	+	11.6	Intergenic	16840	NM_145236	B3GNT7	beta3GnT7	UDP-GlcNAc:betaGal beta-1,3-N-acetylglucosaminyltransferase 7	protein-coding
chr2	207529571	207529695	+	11.6	promoter-TSS (NM_134442)	-259	NM_004379	CREB1	CREB|CREB-1	cAMP responsive element binding protein 1	protein-coding
chr2	10122547	10122671	+	11.6	promoter-TSS (NM_001034)	41	NM_001034	RRM2	R2|RR2|RR2M	ribonucleotide reductase regulatory subunit M2	protein-coding
chr2	60554642	60554766	+	11.6	Intergenic	-1206	NM_018014	BCL11A	BCL11A-L|BCL11A-S|BCL11A-XL|BCL11a-M|CTIP1|DILOS|EVI9|HBFQTL5|ZNF856	B-cell CLL/lymphoma 11A	protein-coding
chr2	96157846	96157970	+	11.6	Intergenic	-12468	NM_004418	DUSP2	PAC-1|PAC1	dual specificity phosphatase 2	protein-coding
chr21	45406159	45406283	+	11.6	intron (NM_130445, intron 2 of 42)	1084	NM_030582	COL18A1	KNO|KNO1|KS	collagen type XVIII alpha 1 chain	protein-coding
chr21	33403223	33403347	+	11.6	5' UTR (NM_005534, exon 1 of 7)	389	NM_005534	IFNGR2	AF-1|IFGR2|IFNGT1|IMD28	interferon gamma receptor 2	protein-coding
chr21	42654292	42654416	+	11.6	intron (NM_001001580, intron 1 of 13)	602	NM_002606	PDE9A	HSPDE9A2	phosphodiesterase 9A	protein-coding
chr21	45404757	45404881	+	11.6	promoter-TSS (NM_130445)	-318	NM_030582	COL18A1	KNO|KNO1|KS	collagen type XVIII alpha 1 chain	protein-coding
chr21	32771136	32771260	+	11.6	promoter-TSS (NR_024622)	660	NM_013329	PAXBP1	BM020|C21orf66|FSAP105|GCFC|GCFC1	PAX3 and PAX7 binding protein 1	protein-coding
chr21	44300289	44300413	+	11.6	intron (NM_002626, intron 1 of 21)	317	NM_002626	PFKL	ATP-PFK|PFK-B|PFK-L	phosphofructokinase, liver type	protein-coding
chr21	45359124	45359248	+	11.6	Intergenic	-17196	NR_103811	LINC00316	C21orf111|NCRNA00316|PRED59	long intergenic non-protein coding RNA 316	ncRNA
chr21	43262647	43262771	+	11.6	Intergenic	69330	NR_103713	LINC00322	C21orf136|NCRNA00322	long intergenic non-protein coding RNA 322	ncRNA
chr22	20079982	20080106	+	11.6	promoter-TSS (NM_001190326)	-188	NM_022720	DGCR8	C22orf12|DGCRK6|Gy1|pasha	DGCR8, microprocessor complex subunit	protein-coding
chr22	29883505	29883629	+	11.6	intron (NM_153051, intron 1 of 18)	398	NM_021090	MTMR3	FYVE-DSP1|ZFYVE10	myotubularin related protein 3	protein-coding
chr22	35257386	35257510	+	11.6	promoter-TSS (NR_027780)	-4	NM_005487	HMGXB4	HMG2L1|HMGBCG|THC211630	HMG-box containing 4	protein-coding
chr22	50312865	50312989	+	11.6	intron (NM_001001794, intron 17 of 19)	-5355	NM_012401	PLXNB2	MM1|Nbla00445|PLEXB2|dJ402G11.3	plexin B2	protein-coding
chr22	50488315	50488439	+	11.6	intron (NM_017584, intron 5 of 9)	1593	NM_017584	MIOX	ALDRL6	myo-inositol oxygenase	protein-coding
chr22	20243790	20243914	+	11.6	intron (NM_023004, intron 1 of 1)	5359	NR_031618	MIR1286	MIRN1286|hsa-mir-1286|mir-1286	microRNA 1286	ncRNA
chr22	20267938	20268062	+	11.6	intron (NM_023004, intron 1 of 1)	293	NM_023004	RTN4R	NGR|NOGOR	reticulon 4 receptor	protein-coding
chr22	29720247	29720371	+	11.6	promoter-TSS (NM_182527)	-46	NM_182527	CABP7	CALN2	calcium binding protein 7	protein-coding
chr3	23202671	23202795	+	11.6	promoter-TSS (NM_152653)	-155	NR_136176	UBE2E2-AS1	-	UBE2E2 antisense RNA 1 (head to head)	ncRNA
chr3	184354456	184354580	+	11.6	intron (NM_004366, intron 14 of 23)	7133	NM_004366	CLCN2	CIC-2|CLC2|ECA2|ECA3|EGI11|EGI3|EGMA|EJM6|EJM8|LKPAT|clC-2	chloride voltage-gated channel 2	protein-coding
chr3	4978631	4978755	+	11.6	promoter-TSS (NM_003670)	-719	NM_003670	BHLHE40	BHLHB2|Clast5|DEC1|HLHB2|SHARP-2|SHARP2|STRA13|Stra14	basic helix-loop-helix family member e40	protein-coding
chr3	52036211	52036335	+	11.6	Intergenic	20172	NM_001947	DUSP7	MKPX|PYST2	dual specificity phosphatase 7	protein-coding
chr4	6473845	6473969	+	11.6	intron (NM_001206994, intron 2 of 9)	-1308	NM_020416	PPP2R2C	B55-GAMMA|IMYPNO|IMYPNO1|PR52|PR55G	protein phosphatase 2 regulatory subunit Bgamma	protein-coding
chr4	8238836	8238960	+	11.6	intron (NR_134639, intron 14 of 14)	-30867	NM_053044	HTRA3	Prsp|Tasp	HtrA serine peptidase 3	protein-coding
chr5	177363103	177363227	+	11.6	intron (NM_006480, intron 1 of 14)	5322	NM_006480	RGS14	-	regulator of G-protein signaling 14	protein-coding
chr5	114055419	114055543	+	11.6	Intergenic	-306838	NM_021614	KCNN2	KCa2.2|SK2|SKCA2|SKCa 2|hSK2	potassium calcium-activated channel subfamily N member 2	protein-coding
chr5	175871709	175871833	+	11.6	intron (NM_001008220, intron 1 of 3)	273	NM_006650	CPLX2	921-L|CPX-2|CPX2|Hfb1	complexin 2	protein-coding
chr6	3750662	3750786	+	11.6	intron (NM_183373, intron 1 of 4)	1288	NM_183373	PXDC1	C6orf145	PX domain containing 1	protein-coding
chr6	34224003	34224127	+	11.6	Intergenic	-12735	NM_002131	HMGA1	HMG-R|HMGA1A|HMGIY	high mobility group AT-hook 1	protein-coding
chr6	168065781	168065905	+	11.6	intron (NM_024919, intron 4 of 10)	10023	NM_024919	FRMD1	bA164L23.1	FERM domain containing 1	protein-coding
chr6	84762640	84762764	+	11.6	exon (NM_001080508, exon 2 of 8)	1534	NM_001080508	TBX18	CAKUT2	T-box 18	protein-coding
chr6	18155730	18155854	+	11.6	promoter-TSS (NM_000367)	404	NM_153042	KDM1B	AOF1|C6orf193|LSD2|bA204B7.3|dJ298J15.2	lysine demethylase 1B	protein-coding
chr7	100604680	100604804	+	11.6	promoter-TSS (NR_038910)	-704	NR_038910	PCOLCE-AS1	-	PCOLCE antisense RNA 1	ncRNA
chr7	140924302	140924426	+	11.6	intron (NM_004333, intron 1 of 17)	400	NM_004333	BRAF	B-RAF1|B-raf|BRAF1|NS7|RAFB1	B-Raf proto-oncogene, serine/threonine kinase	protein-coding
chr7	1664499	1664623	+	11.6	Intergenic	-44601	NM_001128636	ELFN1	PPP1R28	extracellular leucine rich repeat and fibronectin type III domain containing 1	protein-coding
chr7	5556550	5556674	+	11.6	Intergenic	-26011	NM_001101	ACTB	BRWS1|PS1TP5BP1	actin beta	protein-coding
chr7	74454578	74454702	+	11.6	intron (NM_016328, intron 1 of 26)	850	NM_005685	GTF2IRD1	BEN|CREAM1|GTF3|MUSTRD1|RBAP2|WBS|WBSCR11|WBSCR12|hMusTRD1alpha1	GTF2I repeat domain containing 1	protein-coding
chr7	101817095	101817219	+	11.6	promoter-TSS (NM_181552)	-445	NM_001913	CUX1	CASP|CDP|CDP/Cut|CDP1|COY1|CUTL1|CUX|Clox|Cux/CDP|GOLIM6|Nbla10317|p100|p110|p200|p75	cut like homeobox 1	protein-coding
chr7	140398281	140398405	+	11.6	intron (NM_207113, intron 1 of 14)	207	NM_032295	SLC37A3	-	solute carrier family 37 member 3	protein-coding
chr7	142854851	142854975	+	11.6	promoter-TSS (NM_001280794).2	-101	NM_004445	EPHB6	HEP	EPH receptor B6	protein-coding
chr7	73423937	73424061	+	11.6	Intergenic	-9780	NM_003508	FZD9	CD349|FZD3	frizzled class receptor 9	protein-coding
chr8	144337189	144337313	+	11.6	promoter-TSS (NM_031309)	-970	NM_031309	SCRT1	SCRT|ZNF898	scratch family transcriptional repressor 1	protein-coding
chr8	41767004	41767128	+	11.6	intron (NM_001142446, intron 1 of 42)	30556	NM_000037	ANK1	ANK|SPH1|SPH2	ankyrin 1	protein-coding
chr8	143018533	143018657	+	11.6	promoter-TSS (NR_026913)	110	NM_002346	LY6E	RIG-E|RIGE|SCA-2|SCA2|TSA-1	lymphocyte antigen 6 complex, locus E	protein-coding
chr9	19231009	19231133	+	11.6	intron (NM_001330640, intron 1 of 32)	306	NM_017925	DENND4C	C9orf55|C9orf55B|RAB10GEF|bA513M16.3	DENN domain containing 4C	protein-coding
chr9	120928447	120928571	+	11.6	intron (NM_001190945, intron 1 of 8)	664	NM_005658	TRAF1	EBI6|MGC:10353	TNF receptor associated factor 1	protein-coding
chr9	128204018	128204142	+	11.6	intron (NM_001005336, intron 1 of 22)	303	NM_012127	CIZ1	LSFR1|NP94|ZNF356	CDKN1A interacting zinc finger protein 1	protein-coding
chr9	136977706	136977830	+	11.6	intron (NM_000954, intron 1 of 6)	264	NM_000954	PTGDS	L-PGDS|LPGDS|PDS|PGD2|PGDS|PGDS2	prostaglandin D2 synthase	protein-coding
chr9	113060042	113060166	+	11.6	Intergenic	-3313	NM_003408	ZFP37	ZNF906|zfp-37	ZFP37 zinc finger protein	protein-coding
chrX	40153538	40153662	+	11.6	intron (NM_001123384, intron 1 of 13)	23729	NM_017745	BCOR	ANOP2|MAA2|MCOPS2	BCL6 corepressor	protein-coding
chrX	108736386	108736510	+	11.6	promoter-TSS (NM_003604)	-71	NM_003604	IRS4	IRS-4|PY160	insulin receptor substrate 4	protein-coding
chrX	123860208	123860332	+	11.6	non-coding (NR_037916, exon 1 of 6)	103	NM_001167	XIAP	API3|BIRC4|IAP-3|ILP1|MIHA|XLP2|hIAP-3|hIAP3	X-linked inhibitor of apoptosis	protein-coding
chrX	49184869	49184993	+	11.6	promoter-TSS (NM_001307979)	-38	NM_006150	PRICKLE3	LMO6	prickle planar cell polarity protein 3	protein-coding
chrX	139933173	139933297	+	11.6	Intergenic	-9004	NR_030230	MIR505	MIRN505|hsa-mir-505|mir-505	microRNA 505	ncRNA
chr1	37634895	37635019	+	10.8	promoter-TSS (NM_001038633)	-34	NM_173640	RSPO1	CRISTIN3|RSPO	R-spondin 1	protein-coding
chr1	31618065	31618189	+	10.8	intron (NM_001525, intron 1 of 8)	427	NM_001525	HCRTR1	OX1R	hypocretin receptor 1	protein-coding
chr1	31769933	31770057	+	10.8	Intergenic	-5932	NM_001703	ADGRB2	BAI2	adhesion G protein-coupled receptor B2	protein-coding
chr1	32817730	32817854	+	10.8	5' UTR (NM_003680, exon 1 of 13)	240	NM_003680	YARS	CMTDIC|TYRRS|YRS|YTS	tyrosyl-tRNA synthetase	protein-coding
chr1	50969306	50969430	+	10.8	promoter-TSS (NM_078626)	-602	NM_001262	CDKN2C	INK4C|p18|p18-INK4C	cyclin dependent kinase inhibitor 2C	protein-coding
chr1	54489002	54489126	+	10.8	Intergenic	-59070	NM_015547	ACOT11	BFIT|STARD14|THEA|THEM1	acyl-CoA thioesterase 11	protein-coding
chr1	109426181	109426305	+	10.8	intron (NM_001199774, intron 1 of 8)	205	NM_002790	PSMA5	PSC5|ZETA	proteasome subunit alpha 5	protein-coding
chr1	111739703	111739827	+	10.8	promoter-TSS (NM_019099)	-76	NR_038951	FAM212B-AS1	-	FAM212B antisense RNA 1	ncRNA
chr1	155195115	155195239	+	10.8	promoter-TSS (NR_030281)	0	NR_030281	MIR92B	MIRN92B|hsa-mir-92b|mir-92b	microRNA 92b	ncRNA
chr1	155977924	155978048	+	10.8	intron (NM_001162384, intron 1 of 21)	189	NM_004723	ARHGEF2	GEF|GEF-H1|GEFH1|LFP40|P40	Rho/Rac guanine nucleotide exchange factor 2	protein-coding
chr1	156421011	156421135	+	10.8	promoter-TSS (NR_029691)	-644	NR_029691	MIR9-1	MIRN9-1|hsa-mir-9-1|miRNA9-1|mir-9-1	microRNA 9-1	ncRNA
chr1	161444890	161445014	+	10.8	Intergenic	-60463	NM_021642	FCGR2A	CD32|CD32A|CDw32|FCG2|FCGR2|FCGR2A1|FcGR|IGFR2	Fc fragment of IgG receptor IIa	protein-coding
chr1	202311933	202312057	+	10.8	intron (NM_001017404, intron 14 of 15)	29971	NM_014176	UBE2T	FANCT|HSPC150|PIG50	ubiquitin conjugating enzyme E2 T	protein-coding
chr1	229558277	229558401	+	10.8	exon (NM_012089, exon 1 of 13)	356	NM_012089	ABCB10	EST20237|M-ABC2|MTABC2	ATP binding cassette subfamily B member 10	protein-coding
chr1	30719504	30719628	+	10.8	intron (NR_034182, intron 1 of 3)	794	NR_034182	MATN1-AS1	-	MATN1 antisense RNA 1	ncRNA
chr1	53688295	53688419	+	10.8	intron (NM_147193, intron 1 of 9)	45847	NM_147193	GLIS1	-	GLIS family zinc finger 1	protein-coding
chr1	54406618	54406742	+	10.8	promoter-TSS (NM_001009955)	-285	NM_018070	SSBP3	CSDP|SSDP|SSDP1	single stranded DNA binding protein 3	protein-coding
chr1	113812117	113812241	+	10.8	promoter-TSS (NR_125965)	297	NM_018364	RSBN1	ROSBIN	round spermatid basic protein 1	protein-coding
chr1	155322831	155322955	+	10.8	exon (NM_001105204, exon 2 of 10)	-1044	NM_014328	RUSC1	NESCA	RUN and SH3 domain containing 1	protein-coding
chr1	156054005	156054129	+	10.8	promoter-TSS (NM_001145264)	-242	NM_020131	UBQLN4	A1U|A1Up|C1orf6|CIP75|UBIN	ubiquilin 4	protein-coding
chr1	202710060	202710184	+	10.8	intron (NM_177402, intron 1 of 8)	301	NM_177402	SYT2	CMS7|MYSPC|SytII	synaptotagmin 2	protein-coding
chr1	203521944	203522068	+	10.8	Intergenic	27863	NM_014359	OPTC	OPT	opticin	protein-coding
chr1	211830672	211830796	+	10.8	promoter-TSS (NM_014873)	38	NM_014873	LPGAT1	FAM34A|FAM34A1|NET8	lysophosphatidylglycerol acyltransferase 1	protein-coding
chr1	215567457	215567581	+	10.8	5' UTR (NM_001319294, exon 1 of 18)	140	NM_016121	KCTD3	NY-REN-45	potassium channel tetramerization domain containing 3	protein-coding
chr1	109765048	109765172	+	10.8	Intergenic	-1088	NM_024526	EPS8L3	EPS8R3	EPS8 like 3	protein-coding
chr1	226223368	226223492	+	10.8	promoter-TSS (NM_001282402)	-188	NM_031944	MIXL1	MILD1|MIX|MIXL	Mix paired-like homeobox	protein-coding
chr10	132396635	132396759	+	10.8	promoter-TSS (NM_001098637)	-501	NM_138499	PWWP2B	PWWP2|bA432J24.1|pp8607	PWWP domain containing 2B	protein-coding
chr10	73414096	73414220	+	10.8	promoter-TSS (NM_001156)	-73	NM_001156	ANXA7	ANX7|SNX|SYNEXIN	annexin A7	protein-coding
chr10	102395249	102395373	+	10.8	promoter-TSS (NM_001261403)	-285	NM_002502	NFKB2	CVID10|H2TF1|LYT-10|LYT10|NF-kB2|p100|p49/p100|p52	nuclear factor kappa B subunit 2	protein-coding
chr10	125160761	125160885	+	10.8	promoter-TSS (NM_001321012)	238	NM_001329	CTBP2	-	C-terminal binding protein 2	protein-coding
chr10	132943401	132943525	+	10.8	promoter-TSS (NM_001200049)	-878	NM_017609	CFAP46	C10orf123|C10orf124|C10orf92|C10orf93|TTC40|bA288G11.4|bA288G11.5|bB137A17.2|bB137A17.3	cilia and flagella associated protein 46	protein-coding
chr10	689127	689251	+	10.8	intron (NM_014974, intron 1 of 36)	479	NM_014974	DIP2C	KIAA0934	disco interacting protein 2 homolog C	protein-coding
chr10	12349271	12349395	+	10.8	promoter-TSS (NM_020397)	-210	NM_020397	CAMK1D	CKLiK|CaM-K1|CaMKID	calcium/calmodulin dependent protein kinase ID	protein-coding
chr10	46549324	46549448	+	10.8	exon (NM_014696, exon 3 of 3)	6685	NM_014696	GPRIN2	GRIN2|KIAA0514	G protein regulated inducer of neurite outgrowth 2	protein-coding
chr10	132308197	132308321	+	10.8	promoter-TSS (NM_173575)	-286	NM_173575	STK32C	PKE|YANK3	serine/threonine kinase 32C	protein-coding
chr10	133160103	133160227	+	10.8	promoter-TSS (NM_001347864)	-289	NM_152643	KNDC1	C10orf23|RASGEF2|bB439H18.3	kinase non-catalytic C-lobe domain containing 1	protein-coding
chr10	132805680	132805804	+	10.8	Intergenic	-19709	NM_177400	NKX6-2	GTX|NKX6.2|NKX6B	NK6 homeobox 2	protein-coding
chr11	34234143	34234267	+	10.8	intron (NM_145804, intron 1 of 16)	123803	NM_145804	ABTB2	ABTB2A|BTBD22	ankyrin repeat and BTB domain containing 2	protein-coding
chr11	62544677	62544801	+	10.8	intron (NM_001620, intron 1 of 4)	948	NM_001620	AHNAK	AHNAKRS|PM227	AHNAK nucleoprotein	protein-coding
chr11	63768234	63768358	+	10.8	intron (NM_001144936, intron 1 of 4)	345	NM_001144936	C11orf95	-	chromosome 11 open reading frame 95	protein-coding
chr11	65652860	65652984	+	10.8	TTS (NM_001145138)	3730	NR_039709	MIR4489	mir-4489	microRNA 4489	ncRNA
chr11	73216078	73216202	+	10.8	Intergenic	-2158	NM_002564	P2RY2	HP2U|P2RU1|P2U|P2U1|P2UR|P2Y2|P2Y2R	purinergic receptor P2Y2	protein-coding
chr11	73958896	73959020	+	10.8	intron (NM_153614, intron 2 of 7)	8639	NM_153614	DNAJB13	CILD34|RSPH16A|TSARG5|TSARG6	DnaJ heat shock protein family (Hsp40) member B13	protein-coding
chr11	119567740	119567864	+	10.8	Intergenic	-142817	NM_006288	THY1	CD90|CDw90	Thy-1 cell surface antigen	protein-coding
chr11	120109764	120109888	+	10.8	Intergenic	19087	NM_012101	TRIM29	ATDC	tripartite motif containing 29	protein-coding
chr12	49706772	49706896	+	10.8	intron (NM_198900, intron 1 of 24)	580	NM_175736	FMNL3	FHOD3|FRL2|WBP-3|WBP3	formin like 3	protein-coding
chr12	125115792	125115916	+	10.8	intron (NM_023928, intron 9 of 17)	50487	NM_023928	AACS	ACSF1|SUR-5	acetoacetyl-CoA synthetase	protein-coding
chr12	53231952	53232076	+	10.8	5' UTR (NM_000966, exon 1 of 10)	242	NM_000966	RARG	NR1B3|RARC	retinoic acid receptor gamma	protein-coding
chr12	53996404	53996528	+	10.8	intron (NR_047505, intron 1 of 2)	319	NR_047505	HOXC-AS2	-	HOXC cluster antisense RNA 2	ncRNA
chr12	64610935	64611059	+	10.8	intron (NR_040718, intron 1 of 3)	484	NM_178169	RASSF3	RASSF5	Ras association domain family member 3	protein-coding
chr12	109433824	109433948	+	10.8	intron (NM_001101421, intron 19 of 30)	43658	NM_031954	KCTD10	BTBD28|MSTP028|ULRO61|hBACURD3	potassium channel tetramerization domain containing 10	protein-coding
chr12	118061355	118061479	+	10.8	promoter-TSS (NM_001278558)	-206	NM_018639	WSB2	SBA2	WD repeat and SOCS box containing 2	protein-coding
chr13	30422054	30422178	+	10.8	intron (NR_125771, intron 1 of 1)	128	NR_125771	LINC01058	-	long intergenic non-protein coding RNA 1058	ncRNA
chr13	99980423	99980547	+	10.8	Intergenic	-1287	NM_007129	ZIC2	HPE5	Zic family member 2	protein-coding
chr13	71865305	71865429	+	10.8	intron (NM_004392, intron 1 of 6)	1825	NM_004392	DACH1	DACH	dachshund family transcription factor 1	protein-coding
chr14	103108882	103109006	+	10.8	intron (NM_001077594, intron 10 of 10)	8800	NM_001077594	EXOC3L4	C14orf73	exocyst complex component 3 like 4	protein-coding
chr14	54566516	54566640	+	10.8	Intergenic	-1034	NM_015589	SAMD4A	SAMD4|SMAUG|SMAUG1|SMG|SMGA	sterile alpha motif domain containing 4A	protein-coding
chr14	63046135	63046259	+	10.8	promoter-TSS (NM_139318)	-959	NM_139318	KCNH5	EAG2|H-EAG2|Kv10.2|hEAG2	potassium voltage-gated channel subfamily H member 5	protein-coding
chr14	69153564	69153688	+	10.8	promoter-TSS (NM_001284206)	-429	NM_003861	DCAF5	BCRG2|BCRP2|D14S1461E|WDR22	DDB1 and CUL4 associated factor 5	protein-coding
chr14	102086558	102086682	+	10.8	intron (NM_001017963, intron 2 of 11)	555	NM_005348	HSP90AA1	EL52|HEL-S-65p|HSP86|HSP89A|HSP90A|HSP90N|HSPC1|HSPCA|HSPCAL1|HSPCAL4|HSPN|Hsp103|Hsp89|Hsp90|LAP-2|LAP2	heat shock protein 90 alpha family class A member 1	protein-coding
chr14	102777500	102777624	+	10.8	promoter-TSS (NM_001199427)	83	NM_003300	TRAF3	CAP-1|CAP1|CD40bp|CRAF1|IIAE5|LAP1	TNF receptor associated factor 3	protein-coding
chr14	105460186	105460310	+	10.8	intron (NM_001203258, intron 8 of 20)	-12690	NM_001312	CRIP2	CRIP|CRP2|ESP1	cysteine rich protein 2	protein-coding
chr15	32030777	32030901	+	10.8	intron (NM_001190455, intron 1 of 9)	356	NM_000746	CHRNA7	CHRNA7-2|NACHRA7	cholinergic receptor nicotinic alpha 7 subunit	protein-coding
chr15	68791619	68791743	+	10.8	intron (NM_006305, intron 1 of 6)	10244	NR_036197	MIR4312	-	microRNA 4312	ncRNA
chr15	90529736	90529860	+	10.8	promoter-TSS (NM_001042574)	-88	NM_022769	CRTC3	TORC-3|TORC3	CREB regulated transcription coactivator 3	protein-coding
chr15	101489049	101489173	+	10.8	intron (NM_138322, intron 1 of 9)	873	NM_002570	PCSK6	PACE4|SPC4	proprotein convertase subtilisin/kexin type 6	protein-coding
chr15	101544005	101544129	+	10.8	Intergenic	-54083	NM_002570	PCSK6	PACE4|SPC4	proprotein convertase subtilisin/kexin type 6	protein-coding
chr15	98649311	98649435	+	10.8	non-coding (NR_126453, exon 1 of 1)	834	NM_000875	IGF1R	CD221|IGFIR|IGFR|JTK13	insulin like growth factor 1 receptor	protein-coding
chr16	88856470	88856594	+	10.8	promoter-TSS (NM_001318525)	312	NM_016209	TRAPPC2L	HSPC176	trafficking protein particle complex 2 like	protein-coding
chr16	30958458	30958582	+	10.8	intron (NM_014712, intron 1 of 18)	1226	NM_014712	SETD1A	KMT2F|Set1|Set1A	SET domain containing 1A	protein-coding
chr16	684294	684418	+	10.8	promoter-TSS (NM_001323918)	83	NM_001005920	JMJD8	C16orf20|PP14397	jumonji domain containing 8	protein-coding
chr16	1379504	1379628	+	10.8	5' UTR (NM_001193389, exon 1 of 6)	117	NM_023076	UNKL	C16orf28|ZC3H5L|ZC3HDC5L	unkempt family like zinc finger	protein-coding
chr16	15643233	15643357	+	10.8	promoter-TSS (NM_001184998)	1	NR_030159	MIR484	MIRN484|hsa-mir-484|mir-484	microRNA 484	ncRNA
chr16	30011746	30011870	+	10.8	promoter-TSS (NM_003586)	-387	NM_003586	DOC2A	Doc2	double C2 domain alpha	protein-coding
chr16	30761801	30761925	+	10.8	promoter-TSS (NM_001286572)	251	NM_014771	RNF40	BRE1B|RBP95|STARING	ring finger protein 40	protein-coding
chr16	1379117	1379241	+	10.8	intron (NM_001193388, intron 10 of 14)	504	NM_023076	UNKL	C16orf28|ZC3H5L|ZC3HDC5L	unkempt family like zinc finger	protein-coding
chr16	1942614	1942738	+	10.8	intron (NM_016332, intron 1 of 3)	650	NM_016332	MSRB1	HSPC270|SELR|SELX|SEPX1|SepR	methionine sulfoxide reductase B1	protein-coding
chr16	28823054	28823178	+	10.8	promoter-TSS (NM_017492)	68	NM_007245	ATXN2L	A2D|A2LG|A2LP|A2RP	ataxin 2 like	protein-coding
chr16	30698556	30698680	+	10.8	promoter-TSS (NM_006662)	-129	NM_001256932	LOC730183	-	uncharacterized LOC730183	protein-coding
chr16	30998085	30998209	+	10.8	intron (NM_052874, intron 4 of 9)	12491	NM_052874	STX1B	GEFSP9|STX1B1|STX1B2	syntaxin 1B	protein-coding
chr16	84699881	84700005	+	10.8	promoter-TSS (NM_005153)	-6	NM_005153	USP10	UBPO	ubiquitin specific peptidase 10	protein-coding
chr16	86520131	86520255	+	10.8	Intergenic	9666	NM_001451	FOXF1	ACDMPV|FKHL5|FREAC1	forkhead box F1	protein-coding
chr17	41657363	41657487	+	10.8	Intergenic	-17226	NR_033415	KRT42P	-	keratin 42 pseudogene	pseudo
chr17	41777852	41777976	+	10.8	intron (NM_002230, intron 1 of 13)	8798	NM_002230	JUP	ARVD12|CTNNG|DP3|DPIII|PDGB|PKGB	junction plakoglobin	protein-coding
chr17	50193027	50193151	+	10.8	intron (NM_000088, intron 25 of 50)	8550	NM_000088	COL1A1	EDSC|OI1|OI2|OI3|OI4	collagen type I alpha 1 chain	protein-coding
chr17	60161067	60161191	+	10.8	intron (NR_137422, intron 8 of 11)	11193	NM_000717	CA4	CAIV|Car4|RP17	carbonic anhydrase 4	protein-coding
chr17	63543088	63543212	+	10.8	intron (NM_173092, intron 10 of 14)	-7285	NM_005828	DCAF7	AN11|HAN11|SWAN-1|WDR68	DDB1 and CUL4 associated factor 7	protein-coding
chr17	68197149	68197273	+	10.8	Intergenic	-1449	NR_027283	LOC440461	-	Rho GTPase activating protein 27 pseudogene	pseudo
chr17	78314223	78314347	+	10.8	Intergenic	-35793	NR_073178	LINC01993	-	long intergenic non-protein coding RNA 1993	ncRNA
chr17	78664818	78664942	+	10.8	Intergenic	-32823	NR_110848	LINC02081	-	long intergenic non-protein coding RNA 2081	ncRNA
chr17	82586343	82586467	+	10.8	intron (NM_004514, intron 7 of 8)	62130	NM_019613	WDR45B	WDR45L|WIPI-3|WIPI3	WD repeat domain 45B	protein-coding
chr17	28985955	28986079	+	10.8	intron (NM_001290202, intron 1 of 16)	20046	NM_178860	SEZ6	BSRPC	seizure related 6 homolog	protein-coding
chr17	79512750	79512874	+	10.8	intron (NM_001082575, intron 1 of 14)	3336	NM_001025448	RBFOX3	FOX-3|FOX3|HRNBP3|NEUN	RNA binding protein, fox-1 homolog 3	protein-coding
chr17	26784100	26784224	+	10.8	Intergenic	305079	NR_135673	LOC105371703	-	uncharacterized LOC105371703	ncRNA
chr17	81959889	81960013	+	10.8	intron (NM_178493, intron 1 of 10)	1230	NM_178493	NOTUM	hNOTUM	NOTUM, palmitoleoyl-protein carboxylesterase	protein-coding
chr17	7350215	7350339	+	10.8	intron (NM_014716, intron 20 of 21)	-1612	NM_001002914	KCTD11	C17orf36|KCASH1|REN|REN/KCTD11	potassium channel tetramerization domain containing 11	protein-coding
chr17	38571408	38571532	+	10.8	intron (NM_025248, intron 2 of 18)	34460	NM_025248	SRCIN1	P140|SNIP	SRC kinase signaling inhibitor 1	protein-coding
chr17	50148884	50149008	+	10.8	intron (NM_032595, intron 1 of 9)	1571	NM_032595	PPP1R9B	PPP1R6|PPP1R9|SPINO|Spn	protein phosphatase 1 regulatory subunit 9B	protein-coding
chr17	272929	273053	+	10.8	intron (NM_001190413, intron 4 of 7)	-58214	NM_001242780	LOC100506388	-	uncharacterized LOC100506388	protein-coding
chr17	7021901	7022025	+	10.8	Intergenic	-1087	NM_181844	BCL6B	BAZF|ZBTB28|ZNF62	B-cell CLL/lymphoma 6B	protein-coding
chr17	35183575	35183699	+	10.8	intron (NM_173167, intron 18 of 18)	10756	NM_152462	SLC35G3	AMAC1|TMEM21A	solute carrier family 35 member G3	protein-coding
chr17	40101063	40101187	+	10.8	promoter-TSS (NM_021724)	-400	NM_021724	NR1D1	EAR1|THRA1|THRAL|ear-1|hRev	nuclear receptor subfamily 1 group D member 1	protein-coding
chr17	41617428	41617552	+	10.8	Intergenic	-4663	NM_005557	KRT16	CK16|FNEPPK|K16|K1CP|KRT16A|NEPPK|PC1	keratin 16	protein-coding
chr17	44549778	44549902	+	10.8	Intergenic	-7604	NM_001466	FZD2	Fz2|fz-2|fzE2|hFz2	frizzled class receptor 2	protein-coding
chr17	45222267	45222391	+	10.8	intron (NM_005892, intron 1 of 26)	404	NM_005892	FMNL1	C17orf1|C17orf1B|FHOD4|FMNL|KW-13	formin like 1	protein-coding
chr17	47872319	47872443	+	10.8	Intergenic	-16507	NM_199262	SP6	EPFN|EPIPROFIN|KLF14	Sp6 transcription factor	protein-coding
chr17	58083666	58083790	+	10.8	promoter-TSS (NR_110809)	309	NM_080677	DYNLL2	DNCL1B|Dlc2|RSPH22	dynein light chain LC8-type 2	protein-coding
chr17	59620458	59620582	+	10.8	intron (NM_004859, intron 1 of 31)	831	NM_004859	CLTC	CHC|CHC17|CLH-17|CLTCL2|Hc	clathrin heavy chain	protein-coding
chr17	73232612	73232736	+	10.8	promoter-TSS (NM_001098832)	52	NM_017941	C17orf80	HLC-8|MIG3|SPEP1	chromosome 17 open reading frame 80	protein-coding
chr17	75047040	75047164	+	10.8	promoter-TSS (NM_015353)	-82	NM_015353	KCTD2	-	potassium channel tetramerization domain containing 2	protein-coding
chr17	9389179	9389303	+	10.8	intron (NM_004853, intron 6 of 7)	186717	NM_004853	STX8	CARB	syntaxin 8	protein-coding
chr18	32092911	32093035	+	10.8	intron (NM_198128, intron 1 of 4)	367	NM_016271	RNF138	HSD-4|NARF|STRIN|hNARF	ring finger protein 138	protein-coding
chr18	36298437	36298561	+	10.8	intron (NM_025135, intron 1 of 24)	803	NM_025135	FHOD3	FHOS2|Formactin2	formin homology 2 domain containing 3	protein-coding
chr18	38940841	38940965	+	10.8	Intergenic	681272	NR_030628	MIR924	MIRN924|hsa-mir-924	microRNA 924	ncRNA
chr18	24426794	24426918	+	10.8	intron (NM_018439, intron 1 of 10)	211	NM_018439	IMPACT	RWDD5	impact RWD domain protein	protein-coding
chr18	31685392	31685516	+	10.8	promoter-TSS (NM_001330570)	-731	NM_004775	B4GALT6	B4Gal-T6|beta4Gal-T6	beta-1,4-galactosyltransferase 6	protein-coding
chr19	4229265	4229389	+	10.8	promoter-TSS (NM_005755)	-216	NM_005755	EBI3	IL-27B|IL27B|IL35B	Epstein-Barr virus induced 3	protein-coding
chr19	47227563	47227687	+	10.8	promoter-TSS (NR_036159)	-606	NR_036159	MIR3191	mir-3191	microRNA 3191	ncRNA
chr19	41226150	41226274	+	10.8	promoter-TSS (NM_001278599)	-543	NM_001699	AXL	ARK|JTK11|Tyro7|UFO	AXL receptor tyrosine kinase	protein-coding
chr19	45455864	45455988	+	10.8	Intergenic	-12069	NM_006732	FOSB	AP-1|G0S3|GOS3|GOSB	FosB proto-oncogene, AP-1 transcription factor subunit	protein-coding
chr19	49897821	49897945	+	10.8	promoter-TSS (NM_152899)	-993	NM_152899	IL4I1	FIG1|LAAO|LAO	interleukin 4 induced 1	protein-coding
chr19	58380722	58380846	+	10.8	intron (NR_049780, intron 1 of 2)	238	NM_138466	ZNF837	-	zinc finger protein 837	protein-coding
chr19	1621347	1621471	+	10.8	intron (NM_003200, intron 11 of 18)	-15925	NM_006830	UQCR11	0710008D09Rik|QCR10|UQCR	ubiquinol-cytochrome c reductase, complex III subunit XI	protein-coding
chr19	6720672	6720796	+	10.8	promoter-TSS (NM_000064)	-52	NM_000064	C3	AHUS5|ARMD9|ASP|C3a|C3b|CPAMD1|HEL-S-62p	complement C3	protein-coding
chr19	36114569	36114693	+	10.8	promoter-TSS (NM_001281)	-355	NM_001281	TBCB	CG22|CKAP1|CKAPI	tubulin folding cofactor B	protein-coding
chr19	53879348	53879472	+	10.8	Intergenic	-2774	NM_002739	PRKCG	PKC-gamma|PKCC|PKCG|SCA14	protein kinase C gamma	protein-coding
chr19	10870878	10871002	+	10.8	promoter-TSS (NM_199141)	-637	NM_199141	CARM1	PRMT4	coactivator associated arginine methyltransferase 1	protein-coding
chr2	96868729	96868853	+	10.8	intron (NM_017789, intron 1 of 14)	1207	NM_017789	SEMA4C	M-SEMA-F|SEMACL1|SEMAF|SEMAI	semaphorin 4C	protein-coding
chr2	32356885	32357009	+	10.8	promoter-TSS (NM_016252)	-81	NM_016252	BIRC6	APOLLON|BRUCE	baculoviral IAP repeat containing 6	protein-coding
chr20	49982708	49982832	+	10.8	promoter-TSS (NM_005985)	-206	NM_005985	SNAI1	SLUGH2|SNA|SNAH|SNAIL|SNAIL1|dJ710H13.1	snail family transcriptional repressor 1	protein-coding
chr20	57006901	57007025	+	10.8	Intergenic	-206733	NR_110631	BMP7-AS1	-	BMP7 antisense RNA 1	ncRNA
chr20	3045820	3045944	+	10.8	promoter-TSS (NM_030811)	-147	NM_030811	MRPS26	C20orf193|GI008|MRP-S13|MRP-S26|MRPS13|NY-BR-87|RPMS13|dJ534B8.3	mitochondrial ribosomal protein S26	protein-coding
chr20	38806228	38806352	+	10.8	intron (NM_015568, intron 1 of 10)	597	NM_015568	PPP1R16B	ANKRD4|TIMAP	protein phosphatase 1 regulatory subunit 16B	protein-coding
chr20	63499430	63499554	+	10.8	promoter-TSS (NM_001958)	-177	NM_001958	EEF1A2	EEF1AL|EF-1-alpha-2|EF1A|EIEE33|HS1|MRD38|STN|STNL	eukaryotic translation elongation factor 1 alpha 2	protein-coding
chr21	25639400	25639524	+	10.8	non-coding (NR_072999, exon 1 of 10)	180	NM_021219	JAM2	C21orf43|CD322|JAM-B|JAMB|PRO245|VE-JAM|VEJAM	junctional adhesion molecule 2	protein-coding
chr21	43939192	43939316	+	10.8	intron (NM_001037553, intron 1 of 8)	13856	NM_020132	AGPAT3	LPAAT-GAMMA1|LPAAT3	1-acylglycerol-3-phosphate O-acyltransferase 3	protein-coding
chr21	44339061	44339185	+	10.8	promoter-TSS (NM_001271442)	279	NM_004928	C21orf2	LRRC76|YF5/A2	chromosome 21 open reading frame 2	protein-coding
chr21	45941318	45941442	+	10.8	intron (NM_020528, intron 13 of 13)	-31590	NR_109931	LOC101928796	-	uncharacterized LOC101928796	ncRNA
chr21	46097723	46097847	+	10.8	promoter-TSS (NM_058174)	-334	NM_001849	COL6A2	BTHLM1|PP3610|UCMD1	collagen type VI alpha 2 chain	protein-coding
chr21	46098200	46098324	+	10.8	intron (NM_001849, intron 1 of 27)	143	NM_001849	COL6A2	BTHLM1|PP3610|UCMD1	collagen type VI alpha 2 chain	protein-coding
chr21	46135704	46135828	+	10.8	TTS (NM_006657)	19801	NM_006657	FTCD	LCHC1	formimidoyltransferase cyclodeaminase	protein-coding
chr22	20495936	20496060	+	10.8	promoter-TSS (NM_032775)	-115	NM_032775	KLHL22	KELCHL	kelch like family member 22	protein-coding
chr22	17370118	17370242	+	10.8	intron (NM_001290047, intron 1 of 18)	814	NM_031413	CECR2	-	CECR2, histone acetyl-lysine reader	protein-coding
chr22	23768496	23768620	+	10.8	promoter-TSS (NM_001301339)	-586	NM_213720	CHCHD10	C22orf16|FTDALS2|IMMD|N27C7-4|SMAJ	coiled-coil-helix-coiled-coil-helix domain containing 10	protein-coding
chr22	18000554	18000678	+	10.8	intron (NM_015241, intron 1 of 31)	-19655	NR_030378	MIR648	MIRN648|hsa-mir-648	microRNA 648	ncRNA
chr22	19291329	19291453	+	10.8	intron (NM_007098, intron 1 of 32)	325	NM_001835	CLTCL1	CHC22|CLH22|CLTCL|CLTD	clathrin heavy chain like 1	protein-coding
chr22	29306870	29306994	+	10.8	promoter-TSS (NM_001278730)	-63	NM_006478	GAS2L1	GAR22	growth arrest specific 2 like 1	protein-coding
chr22	37128369	37128493	+	10.8	exon (NM_000878, exon 10 of 10)	-18868	NM_153609	TMPRSS6	IRIDA	transmembrane protease, serine 6	protein-coding
chr22	38202400	38202524	+	10.8	promoter-TSS (NM_001161573)	530	NM_012323	MAFF	U-MAF|hMafF	MAF bZIP transcription factor F	protein-coding
chr22	38463492	38463616	+	10.8	Intergenic	-4508	NM_006855	KDELR3	ERD2L3	KDEL endoplasmic reticulum protein retention receptor 3	protein-coding
chr22	50312584	50312708	+	10.8	intron (NM_001001794, intron 17 of 19)	-5074	NM_012401	PLXNB2	MM1|Nbla00445|PLEXB2|dJ402G11.3	plexin B2	protein-coding
chr22	50728739	50728863	+	10.8	intron (NM_033517, intron 21 of 21)	9368	NR_134637	LOC105373100	-	uncharacterized LOC105373100	ncRNA
chr22	20154477	20154601	+	10.8	Intergenic	-4631	NM_001243537	CCDC188	-	coiled-coil domain containing 188	protein-coding
chr22	31107243	31107367	+	10.8	intron (NM_080430, intron 1 of 4)	282	NM_080430	SELENOM	SELM|SEPM	selenoprotein M	protein-coding
chr22	37967986	37968110	+	10.8	TTS (NR_106878)	485	NR_106878	MIR6820	hsa-mir-6820	microRNA 6820	ncRNA
chr22	38336418	38336542	+	10.8	intron (NM_001289912, intron 5 of 14)	-18396	NM_001894	CSNK1E	CKIepsilon|HCKIE	casein kinase 1 epsilon	protein-coding
chr22	39290813	39290937	+	10.8	Intergenic	23036	NR_000028	SNORD83B	RNU83B|U83B	small nucleolar RNA, C/D box 83B	snoRNA
chr22	41447188	41447312	+	10.8	promoter-TSS (NM_016272)	-227	NM_016272	TOB2	APRO5|TOB4|TOBL|TROB2	transducer of ERBB2, 2	protein-coding
chr22	44752645	44752769	+	10.8	intron (NM_181335, intron 1 of 11)	149	NM_181335	ARHGAP8	BPGAP1|PP610	Rho GTPase activating protein 8	protein-coding
chr22	17194282	17194406	+	10.8	intron (NM_001282225, intron 4 of 9)	5439	NM_017424	CECR1	ADA2|ADGF|IDGFL|PAN|SNEDS	cat eye syndrome chromosome region, candidate 1	protein-coding
chr22	16354674	16354798	+	10.8	Intergenic	238074	NM_014406	CCT8L2	CESK1	chaperonin containing TCP1 subunit 8 like 2	protein-coding
chr22	39998108	39998232	+	10.8	intron (NM_138435, intron 1 of 4)	3221	NM_138435	FAM83F	-	family with sequence similarity 83 member F	protein-coding
chr3	9398745	9398869	+	10.8	intron (NM_001292043, intron 1 of 24)	1107	NM_018187	SETD5	-	SET domain containing 5	protein-coding
chr3	23916759	23916883	+	10.8	promoter-TSS (NM_001253384)	17	NM_002948	RPL15	DBA12|EC45|L15|RPL10|RPLY10|RPYL10	ribosomal protein L15	protein-coding
chr3	50138472	50138596	+	10.8	intron (NR_135301, intron 1 of 3)	-16511	NM_004186	SEMA3F	SEMA-IV|SEMA4|SEMAK	semaphorin 3F	protein-coding
chr3	52300267	52300391	+	10.8	Intergenic	-6021	NR_029677	MIR135A1	MIRN135-1|MIRN135A1|mir-135a-1	microRNA 135a-1	ncRNA
chr3	113019402	113019526	+	10.8	intron (NR_134969, intron 1 of 5)	244	NM_015412	NEPRO	C3orf17|NET17	nucleolus and neural progenitor protein	protein-coding
chr3	9704757	9704881	+	10.8	intron (NM_153635, intron 3 of 19)	993	NM_153635	CPNE9	-	copine family member 9	protein-coding
chr3	38029581	38029705	+	10.8	promoter-TSS (NM_006225)	20	NM_006225	PLCD1	NDNC3|PLC-III	phospholipase C delta 1	protein-coding
chr3	46693512	46693636	+	10.8	promoter-TSS (NM_001190707)	82	NM_147129	ALS2CL	RN49018	ALS2 C-terminal like	protein-coding
chr3	50204240	50204364	+	10.8	promoter-TSS (NM_006841)	-944	NM_006841	SLC38A3	G17|NAT1|SN1|SNAT3	solute carrier family 38 member 3	protein-coding
chr3	52533287	52533411	+	10.8	intron (NM_022908, intron 1 of 13)	428	NM_022908	NT5DC2	-	5'-nucleotidase domain containing 2	protein-coding
chr3	38649351	38649475	+	10.8	intron (NM_198056, intron 1 of 27)	259	NM_000335	SCN5A	CDCD2|CMD1E|CMPD2|HB1|HB2|HBBD|HH1|ICCD|IVF|LQT3|Nav1.5|PFHB1|SSS1|VF1	sodium voltage-gated channel alpha subunit 5	protein-coding
chr4	825688	825812	+	10.8	intron (NM_006651, intron 1 of 3)	407	NM_006651	CPLX1	CPX-I|CPX1	complexin 1	protein-coding
chr4	1026350	1026474	+	10.8	3' UTR (NM_021923, exon 6 of 6)	13948	NM_021923	FGFRL1	FGFR5|FHFR	fibroblast growth factor receptor-like 1	protein-coding
chr4	77157845	77157969	+	10.8	intron (NM_004354, intron 1 of 7)	703	NM_004354	CCNG2	-	cyclin G2	protein-coding
chr4	49512341	49512465	+	10.8	Intergenic	525761	NM_025087	CWH43	CWH43-C	cell wall biogenesis 43 C-terminal homolog	protein-coding
chr5	1192051	1192175	+	10.8	Intergenic	-9482	NM_001003841	SLC6A19	B0AT1|HND	solute carrier family 6 member 19	protein-coding
chr5	1140511	1140635	+	10.8	Intergenic	-28516	NM_006598	SLC12A7	KCC4	solute carrier family 12 member 7	protein-coding
chr5	175478785	175478909	+	10.8	intron (NM_001322982, intron 1 of 10)	349	NM_022754	SFXN1	TCC	sideroflexin 1	protein-coding
chr5	176543108	176543232	+	10.8	intron (NM_001171976, intron 1 of 31)	659	NM_017675	CDHR2	PCDH24|PCLKC	cadherin related family member 2	protein-coding
chr5	373889	374013	+	10.8	intron (NM_020731, intron 3 of 11)	69209	NM_138464	EXOC3-AS1	C5orf55	EXOC3 antisense RNA 1	ncRNA
chr5	754377	754501	+	10.8	Intergenic	-61044	NM_007030	TPPP	TPPP/p25|TPPP1|p24|p25|p25alpha	tubulin polymerization promoting protein	protein-coding
chr5	66597499	66597623	+	10.8	intron (NM_001164664, intron 1 of 28)	1213	NM_015183	MAST4	-	microtubule associated serine/threonine kinase family member 4	protein-coding
chr5	179796093	179796217	+	10.8	intron (NM_145867, intron 4 of 4)	2170	NM_145867	LTC4S	-	leukotriene C4 synthase	protein-coding
chr5	179819125	179819249	+	10.8	intron (NM_001142299, intron 2 of 8)	-1655	NM_003900	SQSTM1	A170|DMRV|FTDALS3|NADGP|OSIL|PDB3|ZIP3|p60|p62|p62B	sequestosome 1	protein-coding
chr5	38556178	38556302	+	10.8	promoter-TSS (NR_103553)	406	NM_002310	LIFR	CD118|LIF-R|SJS2|STWS|SWS	leukemia inhibitory factor receptor alpha	protein-coding
chr6	41504105	41504229	+	10.8	intron (NR_120347, intron 2 of 2)	1723	NR_120347	LINC01276	-	long intergenic non-protein coding RNA 1276	ncRNA
chr6	16685325	16685449	+	10.8	intron (NM_001128164, intron 2 of 7)	-75751	NR_136240	LOC101928433	-	uncharacterized LOC101928433	ncRNA
chr6	43771959	43772083	+	10.8	promoter-TSS (NM_001287044)	36	NM_003376	VEGFA	MVCD1|VEGF|VPF	vascular endothelial growth factor A	protein-coding
chr6	44065938	44066062	+	10.8	intron (NR_125864, intron 1 of 4)	8652	NR_125864	LOC101929705	-	uncharacterized LOC101929705	ncRNA
chr6	146871197	146871321	+	10.8	intron (NR_034115, intron 7 of 10)	-67435	NR_003954	KATNBL1P6	-	katanin regulatory subunit B1 like 1 pseudogene 6	pseudo
chr6	158818550	158818674	+	10.8	promoter-TSS (NM_003379)	-304	NM_003379	EZR	CVIL|CVL|HEL-S-105|VIL2	ezrin	protein-coding
chr6	168364623	168364747	+	10.8	Intergenic	-44931	NM_214462	DACT2	C6orf116|DAPPER2|DPR2|bA503C24.7	dishevelled binding antagonist of beta catenin 2	protein-coding
chr6	32191983	32192107	+	10.8	intron (NM_022107, intron 6 of 7).7	870	NM_022107	GPSM3	AGS4|C6orf9|G18|G18.1a|G18.1b|G18.2|NG1	G-protein signaling modulator 3	protein-coding
chr6	41545685	41545809	+	10.8	promoter-TSS (NM_001012426)	496	NR_126415	FOXP4-AS1	-	FOXP4 antisense RNA 1	ncRNA
chr7	114084981	114085105	+	10.8	Intergenic	-1267	NM_014491	FOXP2	CAGH44|SPCH1|TNRC10	forkhead box P2	protein-coding
chr7	152464445	152464569	+	10.8	non-coding (NR_027387, exon 1 of 1)	383	NR_027387	LINC01003	-	long intergenic non-protein coding RNA 1003	ncRNA
chr7	158705255	158705379	+	10.8	promoter-TSS (NM_001281932)	-486	NM_017760	NCAPG2	CAP-G2|CAPG2|LUZP5|MTB|hCAP-G2	non-SMC condensin II complex subunit G2	protein-coding
chr7	6506318	6506442	+	10.8	intron (NM_001145118, intron 13 of 21)	-22162	NM_006854	KDELR2	ELP-1|ERD2.2	KDEL endoplasmic reticulum protein retention receptor 2	protein-coding
chr7	7566857	7566981	+	10.8	promoter-TSS (NM_019005)	-66	NM_019005	MIOS	MIO|Sea4	meiosis regulator for oocyte development	protein-coding
chr7	69597740	69597864	+	10.8	promoter-TSS (NR_108105)	-307	NR_108105	LOC100507468	-	uncharacterized LOC100507468	ncRNA
chr7	74284858	74284982	+	10.8	Intergenic	-4555	NM_003388	CLIP2	CLIP|CLIP-115|CYLN2|WBSCR3|WBSCR4|WSCR3|WSCR4	CAP-Gly domain containing linker protein 2	protein-coding
chr7	79453407	79453531	+	10.8	promoter-TSS (NR_038343)	105	NM_012301	MAGI2	ACVRIP1|AIP-1|AIP1|ARIP1|MAGI-2|SSCAM	membrane associated guanylate kinase, WW and PDZ domain containing 2	protein-coding
chr7	148699270	148699394	+	10.8	intron (NM_003592, intron 1 of 21)	491	NM_003592	CUL1	-	cullin 1	protein-coding
chr7	157587801	157587925	+	10.8	intron (NM_130843, intron 16 of 21)	-13441	NR_029689	MIR153-2	MIRN153-2|mir-153-2	microRNA 153-2	ncRNA
chr7	157427859	157427983	+	10.8	Intergenic	-38310	NR_110157	LOC101927914	-	uncharacterized LOC101927914	ncRNA
chr8	11466559	11466683	+	10.8	intron (NM_053279, intron 1 of 2)	146	NM_053279	FAM167A	C8orf13|D8S265	family with sequence similarity 167 member A	protein-coding
chr8	42271395	42271519	+	10.8	promoter-TSS (NR_125823)	155	NM_001556	IKBKB	IKK-beta|IKK2|IKKB|IMD15|NFKBIKB	inhibitor of nuclear factor kappa B kinase subunit beta	protein-coding
chr8	48380626	48380750	+	10.8	Intergenic	-170879	NR_105002	LOC101929268	-	uncharacterized LOC101929268	ncRNA
chr8	102806401	102806525	+	10.8	Intergenic	57737	NM_015878	AZIN1	AZI|AZIA1|OAZI|OAZIN|ODC1L	antizyme inhibitor 1	protein-coding
chr8	119067599	119067723	+	10.8	intron (NM_006438, intron 1 of 5)	476	NM_006438	COLEC10	CL-34|CLL1	collectin subfamily member 10	protein-coding
chr8	142804200	142804324	+	10.8	Intergenic	-17670	NM_003695	LY6D	E48|Ly-6D	lymphocyte antigen 6 complex, locus D	protein-coding
chr9	35657840	35657964	+	10.8	promoter-TSS (NM_001195200)	116	NR_003051	RMRP	CHH|NME1|RMRPR|RRP2	RNA component of mitochondrial RNA processing endoribonuclease	ncRNA
chr9	136528438	136528562	+	10.8	intron (NM_017617, intron 2 of 33)	-8874	NR_039820	MIR4673	-	microRNA 4673	ncRNA
chr9	136661709	136661833	+	10.8	intron (NR_046367, intron 1 of 9)	-1156	NM_016215	EGFL7	NEU1|VE-STATIN|ZNEU1	EGF like domain multiple 7	protein-coding
chr9	34651382	34651506	+	10.8	promoter-TSS (NM_001142784)	-741	NM_004512	IL11RA	CRSDA	interleukin 11 receptor subunit alpha	protein-coding
chr9	79863115	79863239	+	10.8	intron (NR_121213, intron 1 of 2)	38647	NR_121212	LINC01507	XLOC_000303	long intergenic non-protein coding RNA 1507	ncRNA
chrX	153724733	153724857	+	10.8	promoter-TSS (NM_001139441)	-49	NM_005745	BCAP31	6C6-AG|BAP31|CDM|DDCH|DXS1357E	B-cell receptor-associated protein 31	protein-coding
chrX	130092314	130092438	+	10.8	intron (NM_001127197, intron 1 of 8)	18124	NM_001421	ELF4	ELFR|MEF	E74 like ETS transcription factor 4	protein-coding
chrX	130110525	130110649	+	10.8	promoter-TSS (NM_001421)	-87	NM_001421	ELF4	ELFR|MEF	E74 like ETS transcription factor 4	protein-coding
chrX	24025515	24025639	+	10.8	intron (NM_030624, intron 1 of 3)	1609	NM_030624	KLHL15	HEL-S-305	kelch like family member 15	protein-coding
chrX	130010538	130010662	+	10.8	intron (NM_001184772, intron 1 of 12)	5412	NM_021946	BCORL1	BCoR-L1|CXorf10	BCL6 corepressor-like 1	protein-coding
chrX	153489069	153489193	+	10.8	intron (NR_073156, intron 1 of 12)	-5758	NM_001711	BGN	DSPG1|MRLS|PG-S1|PGI|SEMDX|SLRR1A	biglycan	protein-coding
chrX	154020069	154020193	+	10.8	promoter-TSS (NR_031757)	-142	NR_031757	MIR718	hsa-mir-718	microRNA 718	ncRNA
chr1	150515736	150515860	+	10	promoter-TSS (NR_051960)	41	NR_051960	FALEC	FAL1|LINC00568|ncRNA-a1	focally amplified long non-coding RNA in epithelial cancer	ncRNA
chr1	997958	998082	+	10	TTS (NM_021170)	2152	NM_021170	HES4	bHLHb42	hes family bHLH transcription factor 4	protein-coding
chr1	1001982	1002106	+	10	Intergenic	-1872	NM_021170	HES4	bHLHb42	hes family bHLH transcription factor 4	protein-coding
chr1	2526159	2526283	+	10	intron (NM_018216, intron 1 of 18).2	407	NM_018216	PANK4	-	pantothenate kinase 4	protein-coding
chr1	6614439	6614563	+	10	intron (NM_153812, intron 1 of 3)	805	NM_153812	PHF13	PHF5|SPOC1	PHD finger protein 13	protein-coding
chr1	7473124	7473248	+	10	intron (NM_015215, intron 6 of 22)	-298083	NM_004781	VAMP3	CEB	vesicle associated membrane protein 3	protein-coding
chr1	9539757	9539881	+	10	intron (NM_032315, intron 1 of 6)	350	NM_032315	SLC25A33	BMSC-MCP|PNC1	solute carrier family 25 member 33	protein-coding
chr1	9651949	9652073	+	10	TTS (NR_027045)	279	NM_005026	PIK3CD	APDS|IMD14|P110DELTA|PI3K|p110D	phosphatidylinositol-4,5-bisphosphate 3-kinase catalytic subunit delta	protein-coding
chr1	21523574	21523698	+	10	intron (NM_001177520, intron 1 of 9)	14278	NM_000478	ALPL	AP-TNAP|APTNAP|HOPS|TNAP|TNSALP	alkaline phosphatase, liver/bone/kidney	protein-coding
chr1	23368875	23368999	+	10	promoter-TSS (NR_033690)	-34	NM_138479	ZNF436-AS1	C1orf213	ZNF436 antisense RNA 1	ncRNA
chr1	43272366	43272490	+	10	intron (NM_001320244, intron 3 of 3)	2434	NM_144626	TMEM125	-	transmembrane protein 125	protein-coding
chr1	54542407	54542531	+	10	Intergenic	-5665	NM_015547	ACOT11	BFIT|STARD14|THEA|THEM1	acyl-CoA thioesterase 11	protein-coding
chr1	59146946	59147070	+	10	promoter-TSS (NR_027120)	-201	NR_027120	HSD52	-	uncharacterized LOC729467	ncRNA
chr1	111139718	111139842	+	10	promoter-TSS (NM_006090)	-41	NM_006090	CEPT1	-	choline/ethanolamine phosphotransferase 1	protein-coding
chr1	148458953	148459077	+	10	intron (NR_027468, intron 1 of 4)	905	NM_207400	LINC01138	LINC00875	long intergenic non-protein coding RNA 1138	ncRNA
chr1	181090216	181090340	+	10	3' UTR (NM_016545, exon 1 of 1)	1776	NM_016545	IER5	SBBI48	immediate early response 5	protein-coding
chr1	202008296	202008420	+	10	Intergenic	-2204	NM_004433	ELF3	EPR-1|ERT|ESE-1|ESX	E74 like ETS transcription factor 3	protein-coding
chr1	202644688	202644812	+	10	intron (NM_177402, intron 1 of 8)	-1297	NM_177402	SYT2	CMS7|MYSPC|SytII	synaptotagmin 2	protein-coding
chr1	231040194	231040318	+	10	promoter-TSS (NM_198552)	-7	NM_198552	FAM89A	C1orf153	family with sequence similarity 89 member A	protein-coding
chr1	235503983	235504107	+	10	intron (NM_001277155, intron 1 of 7)	436	NM_152490	B3GALNT2	B3GalNAc-T2|MDDGA11	beta-1,3-N-acetylgalactosaminyltransferase 2	protein-coding
chr1	236281778	236281902	+	10	5' UTR (NM_019891, exon 1 of 16)	199	NM_019891	ERO1B	ERO1LB|Ero1beta	endoplasmic reticulum oxidoreductase 1 beta	protein-coding
chr1	240091975	240092099	+	10	5' UTR (NM_020066, exon 1 of 18)	152	NM_020066	FMN2	-	formin 2	protein-coding
chr1	243256028	243256152	+	10	promoter-TSS (NM_006642).2	85	NM_006642	SDCCAG8	BBS16|CCCAP|CCCAP SLSN7|HSPC085|NPHP10|NY-CO-8|SLSN7|hCCCAP	serologically defined colon cancer antigen 8	protein-coding
chr1	244970838	244970962	+	10	promoter-TSS (NR_111907)	-31	NR_111907	LOC101928068	-	uncharacterized LOC101928068	ncRNA
chr1	2912769	2912893	+	10	Intergenic	-108651	NM_080431	ACTRT2	ARPM2|ARPT2|Arp-T2|HARPM2	actin related protein T2	protein-coding
chr1	30757090	30757214	+	10	intron (NM_006762, intron 1 of 7)	684	NM_006762	LAPTM5	CLAST6	lysosomal protein transmembrane 5	protein-coding
chr1	32386838	32386962	+	10	intron (NR_125352, intron 2 of 11)	7561	NM_018045	BSDC1	-	BSD domain containing 1	protein-coding
chr1	46526180	46526304	+	10	Intergenic	-12454	NR_038403	MKNK1-AS1	-	MKNK1 antisense RNA 1	ncRNA
chr1	67832929	67833053	+	10	intron (NR_040077, intron 1 of 9)	481	NM_018841	GNG12	-	G protein subunit gamma 12	protein-coding
chr1	110338372	110338496	+	10	promoter-TSS (NM_022768)	737	NR_036595	LOC440600	-	uncharacterized LOC440600	ncRNA
chr1	151292221	151292345	+	10	TTS (NM_001304764)	9971	NM_020832	ZNF687	PDB6	zinc finger protein 687	protein-coding
chr1	155194692	155194816	+	10	promoter-TSS (NR_030281)	-423	NR_030281	MIR92B	MIRN92B|hsa-mir-92b|mir-92b	microRNA 92b	ncRNA
chr1	170532059	170532183	+	10	promoter-TSS (NM_001146039)	-1	NM_152281	GORAB	GO|NTKLBP1|SCYL1BP1	golgin, RAB6 interacting	protein-coding
chr1	201017516	201017640	+	10	intron (NM_017596, intron 1 of 33)	6122	NM_017596	KIF21B	-	kinesin family member 21B	protein-coding
chr1	203861425	203861549	+	10	promoter-TSS (NM_001304464)	-98	NM_003094	SNRPE	HYPT11|SME|Sm-E|snRNP-E	small nuclear ribonucleoprotein polypeptide E	protein-coding
chr1	205233146	205233270	+	10	intron (NM_001242925, intron 1 of 4)	4277	NM_014858	TMCC2	HUCEP11	transmembrane and coiled-coil domain family 2	protein-coding
chr1	212432737	212432861	+	10	promoter-TSS (NM_013349)	-88	NM_013349	NENF	CIR2|SCIRP10|SPUF	neudesin neurotrophic factor	protein-coding
chr1	223081188	223081312	+	10	Intergenic	62032	NM_003268	TLR5	MELIOS|SLE1|SLEB1|TIL3	toll like receptor 5	protein-coding
chr1	223363973	223364097	+	10	intron (NM_001037175, intron 1 of 5)	167	NM_017982	SUSD4	PRO222	sushi domain containing 4	protein-coding
chr1	224503501	224503625	+	10	intron (NM_001322302, intron 2 of 6)	68668	NM_152495	CNIH3	CNIH-3	cornichon family AMPA receptor auxiliary protein 3	protein-coding
chr1	228647335	228647459	+	10	intron (NR_037962, intron 1 of 2)	-1239	NR_023369	RNA5S7	RN5S7	RNA, 5S ribosomal 7	rRNA
chr1	230979009	230979133	+	10	promoter-TSS (NM_001122835)	22	NM_022786	ARV1	EIEE38	ARV1 homolog, fatty acid homeostasis modulator	protein-coding
chr1	233327261	233327385	+	10	promoter-TSS (NM_032435)	-445	NM_032435	MAP3K21	KIAA1804|MLK4|dJ862P8.3	mitogen-activated protein kinase kinase kinase 21	protein-coding
chr1	244049202	244049326	+	10	intron (NM_001278196, intron 1 of 1)	325	NM_006352	ZBTB18	C2H2-171|MRD22|RP58|TAZ-1|ZNF238	zinc finger and BTB domain containing 18	protein-coding
chr1	110150774	110150898	+	10	5' UTR (NM_001010898, exon 1 of 12)	322	NM_001010898	SLC6A17	MRT48|NTT4	solute carrier family 6 member 17	protein-coding
chr1	120341024	120341148	+	10	Intergenic	93023	NR_003242	PFN1P2	C1orf152|COAS3	profilin 1 pseudogene 2	pseudo
chr1	154961539	154961663	+	10	TTS (NM_001202859)	130	NM_001321726	LOC101928120	-	uncharacterized LOC101928120	protein-coding
chr1	243917275	243917399	+	10	promoter-TSS (NR_033883)	-65	NR_033883	LOC339529	-	uncharacterized LOC339529	ncRNA
chr10	79067095	79067219	+	10	intron (NR_024431, intron 1 of 9)	291	NR_015429	ZMIZ1-AS1	-	ZMIZ1 antisense RNA 1	ncRNA
chr10	91908432	91908556	+	10	exon (NM_152429, exon 2 of 2)	1007	NM_152429	FGFBP3	C10orf13|FGF-BP3	fibroblast growth factor binding protein 3	protein-coding
chr10	97714332	97714456	+	10	exon (NM_031484, exon 1 of 2)	686	NM_031484	MARVELD1	GB14|MARVD1|MRVLDC1|bA548K23.8	MARVEL domain containing 1	protein-coding
chr10	97882651	97882775	+	10	intron (NM_001206528, intron 13 of 14)	32475	NM_001010917	GOLGA7B	C10orf132|C10orf133|bA451M19.3|bA459F3.4	golgin A7 family member B	protein-coding
chr10	110008329	110008453	+	10	promoter-TSS (NR_038943)	-10	NR_038943	ADD3-AS1	-	ADD3 antisense RNA 1	ncRNA
chr10	71211113	71211237	+	10	Intergenic	-1360	NM_170744	UNC5B	UNC5H2|p53RDL1	unc-5 netrin receptor B	protein-coding
chr10	71806024	71806148	+	10	intron (NM_001171934, intron 9 of 21)	-5797	NM_022124	CDH23	CDHR23|USH1D	cadherin related 23	protein-coding
chr10	99540907	99541031	+	10	Intergenic	8036	NM_145285	NKX2-3	CSX3|NK2.3|NKX2.3|NKX2C|NKX4-3	NK2 homeobox 3	protein-coding
chr10	133261457	133261581	+	10	TTS (NM_001164489)	-13634	NR_108078	MIR202HG	-	MIR202 host gene	ncRNA
chr11	46381897	46382021	+	10	5' UTR (NM_001270551, exon 1 of 4)	248	NM_002391	MDK	ARAP|MK|NEGF2	midkine (neurite growth-promoting factor 2)	protein-coding
chr11	65479823	65479947	+	10	Intergenic	-17853	NR_002819	MALAT1	HCN|LINC00047|NCRNA00047|NEAT2|PRO2853	metastasis associated lung adenocarcinoma transcript 1 (non-protein coding)	ncRNA
chr11	66267520	66267644	+	10	3' UTR (NM_001134775, exon 16 of 16)	-1003	NM_030981	RAB1B	-	RAB1B, member RAS oncogene family	protein-coding
chr11	356197	356321	+	10	Intergenic	-13536	NM_178537	B4GALNT4	-	beta-1,4-N-acetyl-galactosaminyltransferase 4	protein-coding
chr11	32892560	32892684	+	10	promoter-TSS (NM_001076786)	-556	NM_024774	QSER1	-	glutamine and serine rich 1	protein-coding
chr11	64234989	64235113	+	10	TTS (NM_001307980)	467	NM_003377	VEGFB	VEGFL|VRF	vascular endothelial growth factor B	protein-coding
chr11	64341086	64341210	+	10	TTS (NR_106977)	756	NR_106977	MIR7155	hsa-mir-7155	microRNA 7155	ncRNA
chr11	67401601	67401725	+	10	intron (NM_001008709, intron 1 of 6)	242	NM_002708	PPP1CA	PP-1A|PP1A|PP1alpha|PPP1A	protein phosphatase 1 catalytic subunit alpha	protein-coding
chr11	110092658	110092782	+	10	promoter-TSS (NM_033390)	-641	NM_033390	ZC3H12C	MCPIP3	zinc finger CCCH-type containing 12C	protein-coding
chr11	118608242	118608366	+	10	intron (NM_001144759, intron 1 of 20)	713	NM_015157	PHLDB1	LL5A	pleckstrin homology like domain family B member 1	protein-coding
chr11	62545890	62546014	+	10	promoter-TSS (NM_001346446)	-186	NM_001620	AHNAK	AHNAKRS|PM227	AHNAK nucleoprotein	protein-coding
chr11	65181224	65181348	+	10	promoter-TSS (NR_040008)	71	NM_005186	CAPN1	CANP|CANP1|CANPL1|SPG76|muCANP|muCL	calpain 1	protein-coding
chr11	67420657	67420781	+	10	exon (NM_001166222, exon 8 of 10)	5041	NM_020811	CARNS1	ATPGD1	carnosine synthase 1	protein-coding
chr11	67583457	67583581	+	10	promoter-TSS (NM_000852)	-76	NM_000852	GSTP1	DFN7|FAEES3|GST3|GSTP|HEL-S-22|PI	glutathione S-transferase pi 1	protein-coding
chr11	76206516	76206640	+	10	promoter-TSS (NM_004626)	-48	NM_004626	WNT11	HWNT11	Wnt family member 11	protein-coding
chr11	115659505	115659629	+	10	Intergenic	75195	NR_135066	LOC101928985	-	uncharacterized LOC101928985	ncRNA
chr11	117514215	117514339	+	10	intron (NM_020693, intron 8 of 32)	186422	NM_014956	CEP164	NPHP15	centrosomal protein 164	protein-coding
chr12	52895377	52895501	+	10	Intergenic	9645	NM_002273	KRT8	CARD2|CK-8|CK8|CYK8|K2C8|K8|KO	keratin 8	protein-coding
chr12	76083891	76084015	+	10	intron (NM_001330231, intron 1 of 15)	1080	NM_004537	NAP1L1	NAP1|NAP1L|NRP	nucleosome assembly protein 1 like 1	protein-coding
chr12	116881266	116881390	+	10	promoter-TSS (NM_003806)	99	NM_003806	HRK	DP5|HARAKIRI	harakiri, BCL2 interacting protein	protein-coding
chr12	120369346	120369470	+	10	promoter-TSS (NM_002442)	-228	NM_002442	MSI1	-	musashi RNA binding protein 1	protein-coding
chr12	1530253	1530377	+	10	Intergenic	29824	NR_028415	LINC00942	-	long intergenic non-protein coding RNA 942	ncRNA
chr12	7108150	7108274	+	10	promoter-TSS (NR_026947)	-96	NR_026947	C1RL-AS1	MATL2963	C1RL antisense RNA 1	ncRNA
chr12	56258054	56258178	+	10	intron (NM_173595, intron 1 of 27)	243	NM_173595	ANKRD52	ANKRD33	ankyrin repeat domain 52	protein-coding
chr12	57604734	57604858	+	10	5' UTR (NM_001286245, exon 1 of 6)	174	NM_178502	DTX3	RNF154|deltex3	deltex E3 ubiquitin ligase 3	protein-coding
chr12	57759298	57759422	+	10	3' UTR (NM_138396, exon 4 of 4)	4262	NM_138396	2018-03-09	MARCH-IX|RNF179	membrane associated ring-CH-type finger 9	protein-coding
chr12	57803471	57803595	+	10	TTS (NM_001172697)	12536	NM_006576	AVIL	ADVIL|DOC6|p92	advillin	protein-coding
chr12	76878786	76878910	+	10	intron (NM_001300965, intron 1 of 5)	192	NM_001321	CSRP2	CRP2|LMO5|SmLIM	cysteine and glycine rich protein 2	protein-coding
chr12	106955570	106955694	+	10	promoter-TSS (NM_001319664)	-90	NM_152261	TMEM263	C12orf23	transmembrane protein 263	protein-coding
chr12	132397903	132398027	+	10	Intergenic	68115	NR_120467	LOC101928416	-	uncharacterized LOC101928416	ncRNA
chr12	130872528	130872652	+	10	5' UTR (NM_006325, exon 2 of 7)	596	NM_006325	RAN	ARA24|Gsp1|TC4	RAN, member RAS oncogene family	protein-coding
chr13	91348725	91348849	+	10	intron (NR_027350, intron 1 of 1)	967	NR_027349	MIR17HG	C13orf25|FGLDS2|LINC00048|MIHG1|MIRH1|MIRHG1|NCRNA00048|miR-17-92	miR-17-92a-1 cluster host gene	ncRNA
chr13	75480971	75481095	+	10	intron (NM_014832, intron 1 of 20)	1135	NM_014832	TBC1D4	AS160|NIDDM5	TBC1 domain family member 4	protein-coding
chr13	76885558	76885682	+	10	exon (NM_138444, exon 1 of 1)	785	NM_138444	KCTD12	C13orf2|PFET1|PFETIN	potassium channel tetramerization domain containing 12	protein-coding
chr14	105527076	105527200	+	10	promoter-TSS (NM_001331238)	33	NM_025268	TMEM121	hole	transmembrane protein 121	protein-coding
chr14	100568611	100568735	+	10	promoter-TSS (NM_001159531)	-603	NM_020836	BEGAIN	-	brain enriched guanylate kinase associated	protein-coding
chr14	103334300	103334424	+	10	promoter-TSS (NM_183004)	360	NM_001969	EIF5	EIF-5|EIF-5A	eukaryotic translation initiation factor 5	protein-coding
chr14	56579874	56579998	+	10	exon (NM_017799, exon 1 of 16)	143	NM_017799	TMEM260	C14orf101	transmembrane protein 260	protein-coding
chr14	67533541	67533665	+	10	intron (NM_020715, intron 1 of 28)	312	NM_020715	PLEKHH1	-	pleckstrin homology, MyTH4 and FERM domain containing H1	protein-coding
chr14	96797107	96797231	+	10	promoter-TSS (NM_003384)	-178	NM_003384	VRK1	PCH1|PCH1A	vaccinia related kinase 1	protein-coding
chr14	102591987	102592111	+	10	promoter-TSS (NM_015156)	-610	NM_015156	RCOR1	COREST|RCOR	REST corepressor 1	protein-coding
chr14	61321500	61321624	+	10	5' UTR (NM_006255, exon 1 of 14)	119	NM_006255	PRKCH	PKC-L|PKCL|PRKCL|nPKC-eta	protein kinase C eta	protein-coding
chr15	75843330	75843454	+	10	promoter-TSS (NM_001145335)	106	NM_173469	UBE2Q2	-	ubiquitin conjugating enzyme E2 Q2	protein-coding
chr15	78945028	78945152	+	10	promoter-TSS (NM_001319137)	8	NM_004390	CTSH	ACC-4|ACC-5|ACC4|ACC5|CPSB	cathepsin H	protein-coding
chr15	70494852	70494976	+	10	Intergenic	91692	NR_135691	LOC101929151	-	uncharacterized LOC101929151	ncRNA
chr15	77419634	77419758	+	10	promoter-TSS (NM_001304505)	408	NM_024776	PEAK1	SGK269	pseudopodium enriched atypical kinase 1	protein-coding
chr15	84658334	84658458	+	10	5' UTR (NM_205858, exon 1 of 3)	175	NM_021077	NMB	-	neuromedin B	protein-coding
chr15	101652198	101652322	+	10	intron (NM_078474, intron 1 of 5)	131	NM_025141	TM2D3	BLP2	TM2 domain containing 3	protein-coding
chr15	98647388	98647512	+	10	non-coding (NR_126453, exon 1 of 1)	-1089	NM_000875	IGF1R	CD221|IGFIR|IGFR|JTK13	insulin like growth factor 1 receptor	protein-coding
chr16	2925946	2926070	+	10	intron (NM_032296, intron 2 of 9)	14029	NM_020912	FLYWCH1	-	FLYWCH-type zinc finger 1	protein-coding
chr16	11183311	11183435	+	10	Intergenic	72809	NM_003745	SOCS1	CIS1|CISH1|JAB|SOCS-1|SSI-1|SSI1|TIP3	suppressor of cytokine signaling 1	protein-coding
chr16	29962000	29962124	+	10	promoter-TSS (NM_001083613)	32	NM_194280	TMEM219	IGFBP-3R	transmembrane protein 219	protein-coding
chr16	30407792	30407916	+	10	intron (NM_001142305, intron 1 of 2)	440	NM_016643	ZNF771	DSC43	zinc finger protein 771	protein-coding
chr16	49855937	49856061	+	10	intron (NM_001271620, intron 1 of 7)	1920	NM_015069	ZNF423	Ebfaz|JBTS19|NPHP14|OAZ|Roaz|ZFP423|Zfp104|hOAZ	zinc finger protein 423	protein-coding
chr16	1036675	1036799	+	10	Intergenic	-36019	NM_001053	SSTR5	SS-5-R	somatostatin receptor 5	protein-coding
chr16	51155940	51156064	+	10	intron (NR_039672, intron 2 of 6)	-4730	NM_002968	SALL1	HEL-S-89|HSAL1|Sal-1|TBS|ZNF794	spalt like transcription factor 1	protein-coding
chr17	19977581	19977705	+	10	exon (NM_007202, exon 1 of 15)	213	NM_007202	AKAP10	AKAP-10|D-AKAP-2|D-AKAP2|PRKA10	A-kinase anchoring protein 10	protein-coding
chr17	48998044	48998168	+	10	intron (NM_006546, intron 1 of 14)	694	NM_006546	IGF2BP1	CRD-BP|CRDBP|IMP-1|IMP1|VICKZ1|ZBP1	insulin like growth factor 2 mRNA binding protein 1	protein-coding
chr17	57955414	57955538	+	10	promoter-TSS (NM_001271875)	-153	NM_001271875	CUEDC1	-	CUE domain containing 1	protein-coding
chr17	57988382	57988506	+	10	promoter-TSS (NM_007146)	-180	NM_007146	VEZF1	DB1|ZNF161	vascular endothelial zinc finger 1	protein-coding
chr17	63700232	63700356	+	10	promoter-TSS (NM_030576)	-44	NR_046273	LOC729683	-	uncharacterized LOC729683	ncRNA
chr17	78145335	78145459	+	10	promoter-TSS (NM_001163075)	-956	NM_001163075	C17orf99	UNQ464	chromosome 17 open reading frame 99	protein-coding
chr17	78168918	78169042	+	10	intron (NM_004710, intron 1 of 3)	435	NM_004710	SYNGR2	-	synaptogyrin 2	protein-coding
chr17	2853765	2853889	+	10	intron (NM_001330058, intron 2 of 24)	57389	NM_015085	RAP1GAP2	GARNL4|RAP1GA3	RAP1 GTPase activating protein 2	protein-coding
chr17	40014749	40014873	+	10	promoter-TSS (NR_033662)	-550	NM_000759	CSF3	C17orf33|CSF3OS|GCSF	colony stimulating factor 3	protein-coding
chr17	42308313	42308437	+	10	intron (NM_001288720, intron 15 of 17)	20319	NM_003152	STAT5A	MGF|STAT5	signal transducer and activator of transcription 5A	protein-coding
chr17	44220315	44220439	+	10	promoter-TSS (NM_001076684)	505	NM_014233	UBTF	NOR-90|UBF|UBF-1|UBF1|UBF2	upstream binding transcription factor, RNA polymerase I	protein-coding
chr17	45132119	45132243	+	10	promoter-TSS (NM_001321353)	352	NM_133373	PLCD3	PLC-delta-3	phospholipase C delta 3	protein-coding
chr17	45160971	45161095	+	10	promoter-TSS (NM_001303440)	-812	NM_144608	HEXIM2	L3	hexamethylene bisacetamide inducible 2	protein-coding
chr17	45229855	45229979	+	10	intron (NM_005892, intron 1 of 26)	7992	NM_005892	FMNL1	C17orf1|C17orf1B|FHOD4|FMNL|KW-13	formin like 1	protein-coding
chr17	45431887	45432011	+	10	intron (NM_174919, intron 2 of 3)	967	NM_174919	ARHGAP27	CAMGAP1|PP905|SH3D20|SH3P20	Rho GTPase activating protein 27	protein-coding
chr17	50561198	50561322	+	10	non-coding (NR_046057, exon 1 of 35)	192	NM_018896	CACNA1G	Ca(V)T.1|Cav3.1|NBR13|SCA42	calcium voltage-gated channel subunit alpha1 G	protein-coding
chr17	50931696	50931820	+	10	Intergenic	-63780	NM_005749	TOB1	APRO5|APRO6|PIG49|TOB|TROB|TROB1	transducer of ERBB2, 1	protein-coding
chr17	75855894	75856018	+	10	promoter-TSS (NM_012478)	-144	NM_012478	WBP2	GRAMD6|WBP-2	WW domain binding protein 2	protein-coding
chr17	79182854	79182978	+	10	intron (NM_001082575, intron 4 of 14)	107979	NM_022759	ENGASE	-	endo-beta-N-acetylglucosaminidase	protein-coding
chr17	81399233	81399357	+	10	promoter-TSS (NM_001291324)	-426	NM_024696	BAHCC1	BAHD2	BAH domain and coiled-coil containing 1	protein-coding
chr17	81441022	81441146	+	10	intron (NM_001291324, intron 3 of 27)	10104	NR_036152	MIR3186	mir-3186	microRNA 3186	ncRNA
chr17	81995542	81995666	+	10	intron (NM_001330528, intron 4 of 14)	18054	NM_024083	ASPSCR1	ASPCR1|ASPL|ASPS|RCC17|TUG|UBXD9|UBXN9	ASPSCR1, UBX domain containing tether for SLC2A4	protein-coding
chr17	81860185	81860309	+	10	intron (NM_000918, intron 1 of 10)	421	NM_000918	P4HB	CLCRP1|DSI|ERBA2L|GIT|P4Hbeta|PDI|PDIA1|PHDB|PO4DB|PO4HB|PROHB	prolyl 4-hydroxylase subunit beta	protein-coding
chr17	21969372	21969496	+	10	Intergenic	-233561	NR_144546	UBBP4	-	ubiquitin B pseudogene 4	pseudo
chr17	32822714	32822838	+	10	intron (NM_001303280, intron 1 of 10)	54397	NM_015194	MYO1D	PPP1R108|myr4	myosin ID	protein-coding
chr17	2050030	2050154	+	10	promoter-TSS (NR_029674)	-84	NR_029674	MIR132	MIRN132|miRNA132|mir-132	microRNA 132	ncRNA
chr17	2303236	2303360	+	10	promoter-TSS (NM_021947)	477	NM_017575	SMG6	C17orf31|EST1A|SMG-6|hSMG5/7a	SMG6, nonsense mediated mRNA decay factor	protein-coding
chr17	4497209	4497333	+	10	Intergenic	-1572	NM_001124758	SPNS2	-	sphingolipid transporter 2	protein-coding
chr17	18183795	18183919	+	10	5' UTR (NM_017758, exon 1 of 4)	304	NM_017758	ALKBH5	ABH5|OFOXD|OFOXD1	alkB homolog 5, RNA demethylase	protein-coding
chr18	48949548	48949672	+	10	promoter-TSS (NM_001190822)	-277	NM_005904	SMAD7	CRCS3|MADH7|MADH8	SMAD family member 7	protein-coding
chr18	78564334	78564458	+	10	Intergenic	-415879	NM_171999	SALL3	ZNF796	spalt like transcription factor 3	protein-coding
chr18	21242721	21242845	+	10	intron (NM_001142966, intron 1 of 32)	541	NM_024935	GREB1L	C18orf6|KIAA1772	growth regulation by estrogen in breast cancer 1 like	protein-coding
chr18	34224434	34224558	+	10	promoter-TSS (NM_003787)	-945	NM_003787	NOL4	CT125|HRIHFB2255|NOLP	nucleolar protein 4	protein-coding
chr18	80109681	80109805	+	10	intron (NM_014913, intron 1 of 3)	712	NM_014913	ADNP2	ZNF508	ADNP homeobox 2	protein-coding
chr18	75209438	75209562	+	10	promoter-TSS (NM_175907)	-152	NM_175907	ZADH2	PRG-3	zinc binding alcohol dehydrogenase domain containing 2	protein-coding
chr19	55670425	55670549	+	10	intron (NM_007279, intron 11 of 11)	-4708	NM_013333	EPN1	-	epsin 1	protein-coding
chr19	459501	459625	+	10	intron (NM_012435, intron 1 of 12)	1433	NM_012435	SHC2	SCK|SHCB|SLI	SHC adaptor protein 2	protein-coding
chr19	37293145	37293269	+	10	Intergenic	-19630	NM_181786	HKR1	ZNF875	HKR1, GLI-Kruppel zinc finger family member	protein-coding
chr19	843631	843755	+	10	intron (NM_002777, intron 2 of 4)	2708	NM_002777	PRTN3	ACPA|AGP7|C-ANCA|CANCA|MBN|MBT|NP-4|NP4|P29|PR-3|PR3	proteinase 3	protein-coding
chr19	10290856	10290980	+	10	intron (NM_003259, intron 1 of 10)	939	NM_003259	ICAM5	TLCN|TLN	intercellular adhesion molecule 5	protein-coding
chr19	41912831	41912955	+	10	Intergenic	-15927	NR_135626	LOC100505585	-	uncharacterized LOC100505585	ncRNA
chr19	1513010	1513134	+	10	5' UTR (NM_213604, exon 1 of 12)	117	NM_213604	ADAMTSL5	THSD6	ADAMTS like 5	protein-coding
chr19	5831185	5831309	+	10	3' UTR (NM_000150, exon 3 of 3)	7445	NM_004558	NRTN	NTN	neurturin	protein-coding
chr19	10219903	10220027	+	10	Intergenic	-10448	NR_036206	MIR4322	-	microRNA 4322	ncRNA
chr19	18893788	18893912	+	10	intron (NM_001290265, intron 1 of 5)	2294	NM_021267	CERS1	EPM8|LAG1|LASS1|UOG1	ceramide synthase 1	protein-coding
chr19	36014559	36014683	+	10	promoter-TSS (NM_001297701)	122	NM_001290056	LOC101927572	-	uncharacterized LOC101927572	protein-coding
chr19	39833230	39833354	+	10	intron (NM_006484, intron 1 of 11)	941	NM_004714	DYRK1B	AOMS3|MIRK	dual specificity tyrosine phosphorylation regulated kinase 1B	protein-coding
chr19	42254557	42254681	+	10	promoter-TSS (NM_001301035)	16	NM_006494	ERF	CHYTS|CRS4|PE-2|PE2	ETS2 repressor factor	protein-coding
chr2	241485694	241485818	+	10	intron (NM_014808, intron 21 of 26)	7851	NR_036083	MIR3133	-	microRNA 3133	ncRNA
chr2	20223688	20223812	+	10	intron (NM_001006946, intron 2 of 5)	1416	NM_002997	SDC1	CD138|SDC|SYND1|syndecan	syndecan 1	protein-coding
chr2	60881103	60881227	+	10	promoter-TSS (NM_001291746)	149	NR_033980	LINC01185	-	long intergenic non-protein coding RNA 1185	ncRNA
chr2	96485968	96486092	+	10	Intergenic	19355	NM_001080535	NEURL3	LINCR	neuralized E3 ubiquitin protein ligase 3	protein-coding
chr2	158968796	158968920	+	10	intron (NM_033394, intron 1 of 26)	224	NM_033394	TANC1	ROLSB|TANC	tetratricopeptide repeat, ankyrin repeat and coiled-coil containing 1	protein-coding
chr2	1743887	1744011	+	10	intron (NM_012293, intron 1 of 22)	598	NM_012293	PXDN	COPOA|D2S448|D2S448E|MG50|PRG2|PXN|VPO	peroxidasin	protein-coding
chr2	42975366	42975490	+	10	Intergenic	64115	NR_110585	LINC01819	-	long intergenic non-protein coding RNA 1819	ncRNA
chr2	91479036	91479160	+	10	Intergenic	180851	NR_027238	LOC654342	-	lymphocyte-specific protein 1 pseudogene	pseudo
chr2	119431605	119431729	+	10	promoter-TSS (NM_183240)	-203	NM_183240	TMEM37	PR|PR1	transmembrane protein 37	protein-coding
chr2	240918828	240918952	+	10	Intergenic	-22734	NM_024861	C2orf54	-	chromosome 2 open reading frame 54	protein-coding
chr2	74548915	74549039	+	10	promoter-TSS (NM_001197260)	-43	NM_001381	DOK1	P62DOK|pp62	docking protein 1	protein-coding
chr20	675315	675439	+	10	intron (NM_033129, intron 1 of 1)	802	NM_033129	SCRT2	ZNF898B	scratch family transcriptional repressor 2	protein-coding
chr20	34825243	34825367	+	10	intron (NM_014071, intron 1 of 14)	344	NM_014071	NCOA6	AIB3|ASC2|NRC|PRIP|RAP250|TRBP	nuclear receptor coactivator 6	protein-coding
chr20	35227031	35227155	+	10	intron (NM_006690, intron 1 of 8)	357	NM_006690	MMP24	MMP-24|MMP25|MT-MMP 5|MT-MMP5|MT5-MMP|MT5MMP|MTMMP5	matrix metallopeptidase 24	protein-coding
chr20	21637704	21637828	+	10	intron (NR_109878, intron 1 of 4)	65819	NR_109878	LINC01726	-	long intergenic non-protein coding RNA 1726	ncRNA
chr20	29879167	29879291	+	10	Intergenic	-1155	NR_039689	MIR4477B	-	microRNA 4477b	ncRNA
chr20	62858583	62858707	+	10	intron (NM_006602, intron 3 of 5)	3118	NM_006602	TCFL5	CHA|E2BP-1|Figlb|SOSF1|bHLHe82	transcription factor like 5	protein-coding
chr20	31075373	31075497	+	10	Intergenic	-182229	NM_001037730	DEFB115	DEFB-15	defensin beta 115	protein-coding
chr21	42330492	42330616	+	10	Intergenic	-14958	NM_003226	TFF3	ITF|P1B|TFI	trefoil factor 3	protein-coding
chr21	43865313	43865437	+	10	intron (NM_020132, intron 1 of 9)	140	NM_020132	AGPAT3	LPAAT-GAMMA1|LPAAT3	1-acylglycerol-3-phosphate O-acyltransferase 3	protein-coding
chr21	45294162	45294286	+	10	non-coding (NR_026943, exon 3 of 3)	6172	NR_026943	LOC642852	-	uncharacterized LOC642852	ncRNA
chr21	43864623	43864747	+	10	promoter-TSS (NM_020132)	-550	NM_020132	AGPAT3	LPAAT-GAMMA1|LPAAT3	1-acylglycerol-3-phosphate O-acyltransferase 3	protein-coding
chr21	45542428	45542552	+	10	promoter-TSS (NM_001205206)	-19	NM_003056	SLC19A1	CHMD|FOLT|IFC1|REFC|RFC1	solute carrier family 19 member 1	protein-coding
chr21	34807729	34807853	+	10	intron (NM_001001890, intron 4 of 5)	61966	NR_038885	LINC01426	lincRNA-uc002yug.2	long intergenic non-protein coding RNA 1426	ncRNA
chr21	46184725	46184849	+	10	promoter-TSS (NM_001142854)	-328	NM_032261	SPATC1L	C21orf56	spermatogenesis and centriole associated 1-like	protein-coding
chr22	37519584	37519708	+	10	promoter-TSS (NM_014550)	-443	NM_014550	CARD10	BIMP1|CARMA3	caspase recruitment domain family member 10	protein-coding
chr22	17207311	17207435	+	10	intron (NM_001282229, intron 1 of 8)	-7590	NM_017424	CECR1	ADA2|ADGF|IDGFL|PAN|SNEDS	cat eye syndrome chromosome region, candidate 1	protein-coding
chr22	19171273	19171397	+	10	promoter-TSS (NR_103767)	-371	NR_103767	LINC01311	-	long intergenic non-protein coding RNA 1311	ncRNA
chr22	22849123	22849247	+	10	Intergenic	26409	NR_030755	MIR650	MIRN650|hsa-mir-650	microRNA 650	ncRNA
chr22	24190936	24191060	+	10	Intergenic	9522	NM_019601	SUSD2	BK65A6.2	sushi domain containing 2	protein-coding
chr22	25405472	25405596	+	10	Intergenic	-23957	NM_182492	LRP5L	-	LDL receptor related protein 5 like	protein-coding
chr22	28772844	28772968	+	10	promoter-TSS (NM_001284265)	-231	NM_173510	CCDC117	dJ366L4.1	coiled-coil domain containing 117	protein-coding
chr22	29073684	29073808	+	10	intron (NM_032045, intron 1 of 9)	668	NM_032045	KREMEN1	KREMEN|KRM1	kringle containing transmembrane protein 1	protein-coding
chr22	18024376	18024500	+	10	5' UTR (NM_015241, exon 1 of 32)	121	NM_015241	MICAL3	MICAL-3	microtubule associated monooxygenase, calponin and LIM domain containing 3	protein-coding
chr22	25405121	25405245	+	10	Intergenic	-23606	NM_182492	LRP5L	-	LDL receptor related protein 5 like	protein-coding
chr22	37198623	37198747	+	10	Intergenic	-10395	NM_031910	C1QTNF6	CTFP6|CTRP6|ZACRP6	C1q and tumor necrosis factor related protein 6	protein-coding
chr22	37560590	37560714	+	10	intron (NM_152243, intron 1 of 2)	188	NM_152243	CDC42EP1	BORG5|CEP1|MSE55	CDC42 effector protein 1	protein-coding
chr22	37996367	37996491	+	10	intron (NM_001301130, intron 5 of 5)	7635	NR_039759	MIR4534	-	microRNA 4534	ncRNA
chr22	37997638	37997762	+	10	intron (NM_001301130, intron 5 of 5)	8906	NR_039759	MIR4534	-	microRNA 4534	ncRNA
chr22	43342856	43342980	+	10	intron (NM_173050, intron 1 of 21)	470	NM_173050	SCUBE1	-	signal peptide, CUB domain and EGF like domain containing 1	protein-coding
chr3	101676312	101676436	+	10	promoter-TSS (NR_024407)	-56	NR_024407	ZBTB11-AS1	-	ZBTB11 antisense RNA 1	ncRNA
chr3	4979113	4979237	+	10	promoter-TSS (NM_003670)	-237	NM_003670	BHLHE40	BHLHB2|Clast5|DEC1|HLHB2|SHARP-2|SHARP2|STRA13|Stra14	basic helix-loop-helix family member e40	protein-coding
chr3	5026596	5026720	+	10	Intergenic	-46697	NR_037903	BHLHE40-AS1	-	BHLHE40 antisense RNA 1	ncRNA
chr3	12993967	12994091	+	10	intron (NM_001134382, intron 1 of 13)	-6993	NM_014869	IQSEC1	ARF-GEP100|ARFGEP100|BRAG2|GEP100	IQ motif and Sec7 domain 1	protein-coding
chr3	15859758	15859882	+	10	promoter-TSS (NM_015199)	-274	NM_015199	ANKRD28	PITK|PPP1R65	ankyrin repeat domain 28	protein-coding
chr3	47803000	47803124	+	10	non-coding (NR_075079, exon 1 of 4)	153	NM_014966	DHX30	DDX30|RETCOR	DExH-box helicase 30	protein-coding
chr3	125595274	125595398	+	10	5' UTR (NM_022776, exon 1 of 13)	201	NM_022776	OSBPL11	ORP-11|ORP11|OSBP12|TCCCIA00292	oxysterol binding protein like 11	protein-coding
chr3	129027167	129027291	+	10	intron (NM_024768, intron 2 of 7)	25600	NM_024768	EFCC1	C3orf73|CCDC48	EF-hand and coiled-coil domain containing 1	protein-coding
chr3	177197276	177197400	+	10	promoter-TSS (NM_001321193)	-12	NM_024665	TBL1XR1	C21|DC42|IRA1|MRD41|TBLR1	transducin beta like 1 X-linked receptor 1	protein-coding
chr3	4303515	4303639	+	10	intron (NM_001320678, intron 1 of 1)	273	NM_006515	SETMAR	METNASE|Mar1	SET domain and mariner transposase fusion gene	protein-coding
chr3	10011446	10011570	+	10	promoter-TSS (NM_018447)	-260	NM_018447	EMC3	POB|TMEM111	ER membrane protein complex subunit 3	protein-coding
chr3	46883453	46883577	+	10	5' UTR (NM_001184744, exon 2 of 15)	1266	NM_000316	PTH1R	PFE|PTHR|PTHR1	parathyroid hormone 1 receptor	protein-coding
chr3	69739325	69739449	+	10	promoter-TSS (NM_198159)	-48	NM_000248	MITF	CMM8|MI|WS2|WS2A|bHLHe32	melanogenesis associated transcription factor	protein-coding
chr3	120095333	120095457	+	10	promoter-TSS (NM_001146156)	-978	NM_002093	GSK3B	-	glycogen synthase kinase 3 beta	protein-coding
chr4	49103872	49103996	+	10	Intergenic	117292	NM_025087	CWH43	CWH43-C	cell wall biogenesis 43 C-terminal homolog	protein-coding
chr4	2417525	2417649	+	10	intron (NM_001172657, intron 1 of 6)	1056	NM_020972	ZFYVE28	LST2|LYST2	zinc finger FYVE-type containing 28	protein-coding
chr4	8761832	8761956	+	10	Intergenic	109923	NM_018942	HMX1	H6|NKX5-3	H6 family homeobox 1	protein-coding
chr4	144645907	144646031	+	10	promoter-TSS (NM_022475)	-27	NM_022475	HHIP	HIP	hedgehog interacting protein	protein-coding
chr5	178797189	178797313	+	10	intron (NR_135095, intron 4 of 10)	21184	NR_024035	AACSP1	AACSL	acetoacetyl-CoA synthetase pseudogene 1	pseudo
chr5	139274139	139274263	+	10	intron (NM_199189, intron 1 of 17)	449	NM_018834	MATR3	ALS21|MPD2|VCPDM	matrin 3	protein-coding
chr5	176610148	176610272	+	10	promoter-TSS (NM_052899)	-80	NM_052899	GPRIN1	GRIN1	G protein regulated inducer of neurite outgrowth 1	protein-coding
chr5	180352941	180353065	+	10	intron (NM_005110, intron 1 of 18)	384	NM_005110	GFPT2	GFAT|GFAT 2|GFAT2	glutamine-fructose-6-phosphate transaminase 2	protein-coding
chr5	271807	271931	+	10	promoter-TSS (NR_104613)	248	NM_013232	PDCD6	ALG-2|ALG2|PEF1B	programmed cell death 6	protein-coding
chr5	102754997	102755121	+	10	5' UTR (NM_001319943, exon 1 of 27)	276	NM_000919	PAM	PAL|PHM	peptidylglycine alpha-amidating monooxygenase	protein-coding
chr5	150600277	150600401	+	10	promoter-TSS (NM_001166208)	-741	NM_007286	SYNPO	-	synaptopodin	protein-coding
chr5	172188272	172188396	+	10	promoter-TSS (NM_005990)	8	NM_005990	STK10	LOK|PRO2729	serine/threonine kinase 10	protein-coding
chr5	172713152	172713276	+	10	Intergenic	-42289	NM_001287812	LOC101928093	-	uncharacterized LOC101928093	protein-coding
chr5	172834396	172834520	+	10	intron (NM_001031711, intron 1 of 9)	238	NM_020462	ERGIC1	ERGIC-32|ERGIC32|NET24	endoplasmic reticulum-golgi intermediate compartment 1	protein-coding
chr5	179344902	179345026	+	10	intron (NM_014244, intron 1 of 21)	466	NM_014244	ADAMTS2	ADAM-TS2|ADAMTS-2|ADAMTS-3|NPI|PC I-NP|PCI-NP|PCINP|PCPNI|PNPI	ADAM metallopeptidase with thrombospondin type 1 motif 2	protein-coding
chr5	181223852	181223976	+	10	non-coding (NR_045218, exon 1 of 7)	651	NM_033549	TRIM41	RINCK	tripartite motif containing 41	protein-coding
chr5	49601966	49602090	+	10	Intergenic	839372	NM_198449	EMB	GP70	embigin	protein-coding
chr6	1312134	1312258	+	10	promoter-TSS (NM_033260)	-244	NM_033260	FOXQ1	HFH1	forkhead box Q1	protein-coding
chr6	134175085	134175209	+	10	promoter-TSS (NM_001291995)	-251	NM_005627	SGK1	SGK	serum/glucocorticoid regulated kinase 1	protein-coding
chr6	1614411	1614535	+	10	TTS (NM_001453)	4027	NM_001453	FOXC1	ARA|FKHL7|FREAC-3|FREAC3|IGDA|IHG1|IRID1|RIEG3	forkhead box C1	protein-coding
chr6	7542306	7542430	+	10	intron (NM_001008844, intron 1 of 23)	793	NM_004415	DSP	DCWHKTA|DP	desmoplakin	protein-coding
chr6	125748118	125748242	+	10	Intergenic	-1406	NM_012259	HEY2	CHF1|GRIDLOCK|GRL|HERP1|HESR2|HRT2|bHLHb32	hes related family bHLH transcription factor with YRPW motif 2	protein-coding
chr6	142945130	142945254	+	10	promoter-TSS (NM_006734)	9	NM_006734	HIVEP2	HIV-EP2|MBP-2|MIBP1|MRD43|SHN2|ZAS2|ZNF40B	human immunodeficiency virus type I enhancer binding protein 2	protein-coding
chr6	142947190	142947314	+	10	Intergenic	-2051	NM_006734	HIVEP2	HIV-EP2|MBP-2|MIBP1|MRD43|SHN2|ZAS2|ZNF40B	human immunodeficiency virus type I enhancer binding protein 2	protein-coding
chr6	144150312	144150436	+	10	promoter-TSS (NM_003764)	-143	NM_003764	STX11	FHL4|HLH4|HPLH4	syntaxin 11	protein-coding
chr6	149316975	149317099	+	10	promoter-TSS (NM_001292034)	-890	NM_015093	TAB2	CHTD2|MAP3K7IP2|TAB-2	TGF-beta activated kinase 1/MAP3K7 binding protein 2	protein-coding
chr6	158644211	158644335	+	10	intron (NM_006519, intron 1 of 4)	513	NM_006519	DYNLT1	CW-1|TCTEL1|tctex-1	dynein light chain Tctex-type 1	protein-coding
chr7	158998427	158998551	+	10	Intergenic	-9865	NM_198345	LINC00689	-	long intergenic non-protein coding RNA 689	ncRNA
chr7	140176109	140176233	+	10	intron (NM_030647, intron 1 of 19)	770	NM_030647	KDM7A	JHDM1D	lysine demethylase 7A	protein-coding
chr7	151114485	151114609	+	10	promoter-TSS (NM_001308305)	-131	NM_031946	AGAP3	AGAP-3|CENTG3|CRAG|MRIP-1|cnt-g3	ArfGAP with GTPase domain, ankyrin repeat and PH domain 3	protein-coding
chr7	151428574	151428698	+	10	TTS (NM_001308292)	5003	NR_037468	MIR3907	-	microRNA 3907	ncRNA
chr7	5530280	5530404	+	10	intron (NM_001101, intron 1 of 5)	259	NM_001101	ACTB	BRWS1|PS1TP5BP1	actin beta	protein-coding
chr7	139482906	139483030	+	10	exon (NM_198508, exon 1 of 5)	743	NM_198508	KLRG2	CLEC15B	killer cell lectin like receptor G2	protein-coding
chr7	151395800	151395924	+	10	exon (NM_001284260, exon 3 of 6)	-13299	NR_034012	WDR86-AS1	-	WDR86 antisense RNA 1	ncRNA
chr7	152463428	152463552	+	10	promoter-TSS (NR_027387)	-634	NR_027387	LINC01003	-	long intergenic non-protein coding RNA 1003	ncRNA
chr7	847857	847981	+	10	intron (NM_025154, intron 5 of 17)	15414	NM_025154	SUN1	UNC84A	Sad1 and UNC84 domain containing 1	protein-coding
chr7	1446257	1446381	+	10	intron (NM_182924, intron 5 of 16)	13154	NM_024723	MICALL2	JRAB|MICAL-L2	MICAL like 2	protein-coding
chr7	5190602	5190726	+	10	intron (NM_016003, intron 1 of 11)	460	NM_015610	WIPI2	ATG18B|Atg21|CGI-50|WIPI-2	WD repeat domain, phosphoinositide interacting 2	protein-coding
chr7	25950506	25950630	+	10	promoter-TSS (NR_029597)	-582	NR_029597	MIR148A	MIRN148|MIRN148A|hsa-mir-148|mir-148a	microRNA 148a	ncRNA
chr7	99143580	99143704	+	10	intron (NM_001199847, intron 1 of 17)	478	NM_020429	SMURF1	-	SMAD specific E3 ubiquitin protein ligase 1	protein-coding
chr7	100271736	100271860	+	10	intron (NR_028038, intron 1 of 6)	434	NM_178831	GATS	STAG3OS	GATS, stromal antigen 3 opposite strand	protein-coding
chr7	149714808	149714932	+	10	promoter-TSS (NM_032534)	-141	NM_032534	KRBA1	-	KRAB-A domain containing 1	protein-coding
chr7	150996872	150996996	+	10	intron (NM_001160110, intron 4 of 13)	3130	NM_000603	NOS3	ECNOS|eNOS	nitric oxide synthase 3	protein-coding
chr7	158097140	158097264	+	10	intron (NM_130843, intron 9 of 21)	242617	NR_038966	LOC100506585	-	uncharacterized LOC100506585	ncRNA
chr8	98426748	98426872	+	10	promoter-TSS (NM_020697)	-212	NM_020697	KCNS2	KV9.2	potassium voltage-gated channel modifier subfamily S member 2	protein-coding
chr8	102863159	102863283	+	10	intron (NM_001301668, intron 1 of 11)	979	NM_015878	AZIN1	AZI|AZIA1|OAZI|OAZIN|ODC1L	antizyme inhibitor 1	protein-coding
chr8	37493101	37493225	+	10	intron (NR_121620, intron 1 of 6)	750	NR_121620	LINC01605	-	long intergenic non-protein coding RNA 1605	ncRNA
chr8	139702482	139702606	+	10	intron (NM_001282534, intron 1 of 1)	512	NM_001282534	KCNK9	K2p9.1|KT3.2|TASK-3|TASK3	potassium two pore domain channel subfamily K member 9	protein-coding
chr9	121299916	121300040	+	10	exon (NM_000177, exon 1 of 17)	177	NM_000177	GSN	ADF|AGEL	gelsolin	protein-coding
chr9	128882325	128882449	+	10	promoter-TSS (NM_001287390)	-115	NM_019594	LRRC8A	AGM5|LRRC8|SWELL1	leucine rich repeat containing 8 family member A	protein-coding
chr9	121651416	121651540	+	10	intron (NM_032552, intron 1 of 16)	84376	NM_032552	DAB2IP	AF9Q34|AIP-1|AIP1|DIP1/2	DAB2 interacting protein	protein-coding
chr9	34376801	34376925	+	10	promoter-TSS (NM_020702)	33	NM_020702	KIAA1161	NET37	KIAA1161	protein-coding
chr9	87498042	87498166	+	10	promoter-TSS (NM_001288729)	423	NM_004938	DAPK1	DAPK	death associated protein kinase 1	protein-coding
chr9	93912146	93912270	+	10	Intergenic	43118	NM_021570	BARX1	-	BARX homeobox 1	protein-coding
chr9	130042605	130042729	+	10	intron (NM_015033, intron 1 of 16)	527	NM_015033	FNBP1	FBP17	formin binding protein 1	protein-coding
chrX	101418595	101418719	+	10	intron (NR_028407, intron 1 of 15)	394	NM_152583	ARMCX4	CXorf35|GASP4	armadillo repeat containing, X-linked 4	protein-coding
chrX	129781718	129781842	+	10	intron (NM_018990, intron 1 of 7)	1864	NM_018990	SASH3	753P9|CXorf9|HACS2|SH3D6C|SLY	SAM and SH3 domain containing 3	protein-coding
chrX	130060565	130060689	+	10	Intergenic	49873	NM_001421	ELF4	ELFR|MEF	E74 like ETS transcription factor 4	protein-coding
chrX	131677820	131677944	+	10	Intergenic	133808	NM_001004486	OR13H1	ORX1	olfactory receptor family 13 subfamily H member 1	protein-coding
chrX	153818899	153819023	+	10	intron (NM_032512, intron 1 of 7)	10935	NM_032512	PDZD4	LNX5|LU1|PDZK4|PDZRN4L	PDZ domain containing 4	protein-coding
chrX	132023683	132023807	+	10	intron (NM_001042453, intron 2 of 10)	137	NM_016542	STK26	MASK|MST4	serine/threonine kinase 26	protein-coding
chrX	152915191	152915315	+	10	intron (NM_007150, intron 3 of 22)	811	NM_007150	ZNF185	SCELL	zinc finger protein 185 (LIM domain)	protein-coding
chrX	150898974	150899098	+	10	promoter-TSS (NM_001184808)	-220	NM_031462	CD99L2	CD99B|MIC2L1	CD99 molecule like 2	protein-coding

## Sheet: S Phase Peaks
Chr	Start	End	Strand	Peak Score	Annotation	Distance to TSS	Nearest Refseq	Gene Name	Gene Alias	Gene Description	Gene Type
chr16	46398852	46398984	+	171.9	Intergenic	170179	NM_001004299	ANKRD26P1	-	ankyrin repeat domain 26 pseudogene 1	pseudo
chr16	34582164	34582296	+	150.8	Intergenic	-422194	NM_001040069	LINC00273	NCRNA00273|TOP	long intergenic non-protein coding RNA 273	ncRNA
chr16	34574205	34574337	+	148.3	Intergenic	-414235	NM_001040069	LINC00273	NCRNA00273|TOP	long intergenic non-protein coding RNA 273	ncRNA
chr16	34588003	34588135	+	146.7	Intergenic	-428033	NM_001040069	LINC00273	NCRNA00273|TOP	long intergenic non-protein coding RNA 273	ncRNA
chr16	46386363	46386495	+	135.4	Intergenic	182668	NM_001004299	ANKRD26P1	-	ankyrin repeat domain 26 pseudogene 1	pseudo
chr16	34581396	34581528	+	121.6	Intergenic	-421426	NM_001040069	LINC00273	NCRNA00273|TOP	long intergenic non-protein coding RNA 273	ncRNA
chr21	8434910	8435042	+	109.4	non-coding (NR_046235, exon 1 of 1)	1754	NR_046235	RNA45S5	RN45S	RNA, 45S pre-ribosomal 5	rRNA
chr16	46400068	46400200	+	107.8	Intergenic	168963	NM_001004299	ANKRD26P1	-	ankyrin repeat domain 26 pseudogene 1	pseudo
chr1	633962	634094	+	103.8	Intergenic	-1615	NR_106781	MIR6723	hsa-mir-6723	microRNA 6723	ncRNA
chr1	125176986	125177118	+	102.1	Intergenic	3657940	NR_003955	EMBP1	-	embigin pseudogene 1	pseudo
chr16	46400802	46400934	+	101.3	Intergenic	168229	NM_001004299	ANKRD26P1	-	ankyrin repeat domain 26 pseudogene 1	pseudo
chr1	125173978	125174110	+	98.9	Intergenic	3654932	NR_003955	EMBP1	-	embigin pseudogene 1	pseudo
chr21	8434117	8434249	+	85.1	non-coding (NR_046235, exon 1 of 1)	961	NR_046235	RNA45S5	RN45S	RNA, 45S pre-ribosomal 5	rRNA
chr16	46399741	46399873	+	81.9	Intergenic	169290	NM_001004299	ANKRD26P1	-	ankyrin repeat domain 26 pseudogene 1	pseudo
chr1	143246996	143247128	+	73	Intergenic	175530	NR_027354	LOC645166	-	lymphocyte-specific protein 1 pseudogene	pseudo
chr1	143244946	143245078	+	71.3	Intergenic	177580	NR_027354	LOC645166	-	lymphocyte-specific protein 1 pseudogene	pseudo
chr7	58033126	58033258	+	60.8	Intergenic	583015	NM_001159279	ZNF716	-	zinc finger protein 716	protein-coding
chr1	629881	630013	+	60	promoter-TSS (NR_125957)	-938	NR_125957	LOC101928626	-	uncharacterized LOC101928626	ncRNA
chr16	34575987	34576119	+	55.9	Intergenic	-416017	NM_001040069	LINC00273	NCRNA00273|TOP	long intergenic non-protein coding RNA 273	ncRNA
chr21	8433803	8433935	+	47	non-coding (NR_046235, exon 1 of 1)	647	NR_046235	RNA45S5	RN45S	RNA, 45S pre-ribosomal 5	rRNA
chr4	102576926	102577058	+	45.4	exon (NM_001165412, exon 7 of 24)	-74506	NR_136202	LOC105377621	-	uncharacterized LOC105377621	ncRNA
chr4	102578859	102578991	+	44.6	exon (NM_001165412, exon 8 of 24)	-76439	NR_136202	LOC105377621	-	uncharacterized LOC105377621	ncRNA
chr1	143245764	143245896	+	44.6	Intergenic	176762	NR_027354	LOC645166	-	lymphocyte-specific protein 1 pseudogene	pseudo
chr7	158151393	158151525	+	44.6	intron (NM_130843, intron 6 of 21)	296874	NR_038966	LOC100506585	-	uncharacterized LOC100506585	ncRNA
chr5	178585623	178585755	+	44.6	intron (NM_173465, intron 1 of 28)	4866	NM_173465	COL23A1	-	collagen type XXIII alpha 1 chain	protein-coding
chr21	8435757	8435889	+	38.9	non-coding (NR_046235, exon 1 of 1)	-1053	NR_003286	RNA18S5	RN18S1	RNA, 18S ribosomal 5	rRNA
chr5	49659804	49659936	+	35.7	Intergenic	781530	NM_198449	EMB	GP70	embigin	protein-coding
chr9	42900309	42900441	+	34.9	Intergenic	111975	NR_131213	XLOC_007697	-	uncharacterized LOC105500239	ncRNA
chr21	8208893	8209025	+	34.9	promoter-TSS (NR_003286)	115	NR_128714	MIR3687-2	hsa-mir-3687-2	microRNA 3687-2	ncRNA
chr21	8438708	8438840	+	34.9	TTS (NR_003286).3	-1049	NR_003285	RNA5-8S5	RN5-8S1	RNA, 5.8S ribosomal 5	rRNA
chr21	7926345	7926477	+	34	Intergenic	-96779	NM_001330065	KCNE1B	-	potassium voltage-gated channel subfamily E regulatory subunit 1B	protein-coding
chr4	102566981	102567113	+	34	exon (NM_001165412, exon 6 of 24)	-64561	NR_136202	LOC105377621	-	uncharacterized LOC105377621	ncRNA
chr2	92081261	92081393	+	34	Intergenic	140194	NM_001032412	ACTR3BP2	FKSG73	ACTR3B pseudogene 2	pseudo
chrY	11525233	11525365	+	33.2	Intergenic	896291	NR_033667	GYG2P1	GYG2P	glycogenin 2 pseudogene 1	pseudo
chr2	90381598	90381730	+	32.4	Intergenic	-743757	NR_136329	LOC101927050	-	lysine methyltransferase 2C pseudogene	pseudo
chr17	7351743	7351875	+	30.8	promoter-TSS (NM_001002914)	-80	NM_001002914	KCTD11	C17orf36|KCASH1|REN|REN/KCTD11	potassium channel tetramerization domain containing 11	protein-coding
chr1	125178033	125178165	+	30.8	Intergenic	3658987	NR_003955	EMBP1	-	embigin pseudogene 1	pseudo
chr1	227795445	227795577	+	30	Intergenic	-20206	NM_183062	PRSS38	MPN2	protease, serine 38	protein-coding
chr17	43251645	43251777	+	29.2	TTS (NR_002716).6	308	NR_002716	RNU2-1	RNU2|U2	RNA, U2 small nuclear 1	snRNA
chr1	64470021	64470153	+	29.2	promoter-TSS (NM_020925)	-706	NM_020925	CACHD1	-	cache domain containing 1	protein-coding
chr21	8440541	8440673	+	29.2	promoter-TSS (NR_003287).2	-539	NR_003287	RNA28S5	RN28S1	RNA, 28S ribosomal 5	rRNA
chr7	158149038	158149170	+	28.4	intron (NM_130843, intron 6 of 21)	294519	NR_038966	LOC100506585	-	uncharacterized LOC100506585	ncRNA
chr17	81105071	81105203	+	28.4	intron (NM_006340, intron 10 of 14)	20236	NR_030394	MIR657	MIRN657|hsa-mir-657	microRNA 657	ncRNA
chrY	11333150	11333282	+	28.4	Intergenic	1088374	NR_033667	GYG2P1	GYG2P	glycogenin 2 pseudogene 1	pseudo
chr22	38218701	38218833	+	27.6	TTS (NM_012264)	5953	NR_132774	SNORA92	-	small nucleolar RNA, H/ACA box 92	snoRNA
chr3	75669241	75669373	+	27.6	Intergenic	-2974	NR_040004	LINC00960	-	long intergenic non-protein coding RNA 960	ncRNA
chr7	155815400	155815532	+	27.6	Intergenic	-3193	NM_000193	SHH	HHG1|HLP3|HPE3|MCOPCB5|SMMCI|TPT|TPTPS	sonic hedgehog	protein-coding
chr17	43232078	43232210	+	26.8	Intergenic	1833	NR_002716	RNU2-1	RNU2|U2	RNA, U2 small nuclear 1	snRNA
chr2	60881409	60881541	+	24.3	promoter-TSS (NR_033980)	-20	NM_002908	REL	C-Rel	REL proto-oncogene, NF-kB subunit	protein-coding
chr15	101489888	101490020	+	24.3	promoter-TSS (NM_001291309)	30	NM_002570	PCSK6	PACE4|SPC4	proprotein convertase subtilisin/kexin type 6	protein-coding
chr1	143235006	143235138	+	24.3	Intergenic	187520	NR_027354	LOC645166	-	lymphocyte-specific protein 1 pseudogene	pseudo
chr5	57173548	57173680	+	24.3	promoter-TSS (NM_001203246)	-334	NM_022913	GPBP1	GPBP|SSH6|VASCULIN	GC-rich promoter binding protein 1	protein-coding
chr1	236425368	236425500	+	24.3	intron (NM_145861, intron 3 of 5)	30018	NM_080738	EDARADD	ECTD11A|ECTD11B|ED3|EDA3	EDAR associated death domain	protein-coding
chr19	47231337	47231469	+	24.3	promoter-TSS (NM_014417)	-209	NM_014417	BBC3	JFY-1|JFY1|PUMA	BCL2 binding component 3	protein-coding
chr10	42070510	42070642	+	23.5	Intergenic	297469	NR_024380	LOC441666	-	zinc finger protein 91 pseudogene	pseudo
chr17	7687441	7687573	+	23.5	promoter-TSS (NM_000546)	43	NM_000546	TP53	BCC7|LFS1|P53|TRP53	tumor protein p53	protein-coding
chr7	155344596	155344728	+	23.5	Intergenic	23271	NR_103545	BLACE	-	B-cell acute lymphoblastic leukemia expressed	ncRNA
chr11	72814292	72814424	+	22.7	promoter-TSS (NM_001318766)	-48	NM_033388	ATG16L2	ATG16B|WDR80	autophagy related 16 like 2	protein-coding
chr4	102537844	102537976	+	22.7	exon (NM_001165412, exon 5 of 24)	-35424	NR_136202	LOC105377621	-	uncharacterized LOC105377621	ncRNA
chr10	42102536	42102668	+	21.9	Intergenic	265443	NR_024380	LOC441666	-	zinc finger protein 91 pseudogene	pseudo
chr6	170045966	170046098	+	21.9	Intergenic	83409	NR_027434	LOC100131532	-	uncharacterized LOC100131532	ncRNA
chr13	74134962	74135094	+	21.9	Intergenic	-1099	NM_007249	KLF12	AP-2rep|AP2REP|HSPC122	Kruppel like factor 12	protein-coding
chr1	236795748	236795880	+	21.9	intron (NM_001291940, intron 1 of 31)	533	NM_000254	MTR	HMAG|MS|cblG	5-methyltetrahydrofolate-homocysteine methyltransferase	protein-coding
chrY	11320839	11320971	+	21.9	Intergenic	1100685	NR_033667	GYG2P1	GYG2P	glycogenin 2 pseudogene 1	pseudo
chr21	45055008	45055140	+	21.1	Intergenic	18137	NM_032653	SSR4P1	C21orf122|PRED57|PRED90	signal sequence receptor subunit 4 pseudogene 1	pseudo
chr9	79572533	79572665	+	21.1	non-coding (NR_104239, exon 1 of 21)	826	NM_007005	TLE4	BCE-1|BCE1|E(spI)|ESG|ESG4|GRG4|Grg-4	transducin like enhancer of split 4	protein-coding
chr10	102394381	102394513	+	21.1	promoter-TSS (NM_001077494)	-131	NM_002502	NFKB2	CVID10|H2TF1|LYT-10|LYT10|NF-kB2|p100|p49/p100|p52	nuclear factor kappa B subunit 2	protein-coding
chr1	227948190	227948322	+	21.1	promoter-TSS (NM_003395)	-281	NM_003395	WNT9A	WNT14	Wnt family member 9A	protein-coding
chr1	228621018	228621150	+	21.1	TTS (NR_106988).2	442	NR_106988	MIR7641-2	B-ATF|hsa-mir-7641-2	microRNA 7641-2	ncRNA
chr1	143263384	143263516	+	20.3	Intergenic	159142	NR_027354	LOC645166	-	lymphocyte-specific protein 1 pseudogene	pseudo
chr5	49661010	49661142	+	20.3	Intergenic	780324	NM_198449	EMB	GP70	embigin	protein-coding
chr1	143210860	143210992	+	20.3	Intergenic	211666	NR_027354	LOC645166	-	lymphocyte-specific protein 1 pseudogene	pseudo
chr1	2684055	2684187	+	20.3	intron (NM_001242672, intron 4 of 6)	-51079	NM_033467	MMEL1	MMEL2|NEP2|NEPII|NL1|NL2|SEP	membrane metalloendopeptidase like 1	protein-coding
chr22	23448902	23449034	+	20.3	Intergenic	15404	NR_110538	LINC01659	-	long intergenic non-protein coding RNA 1659	ncRNA
chr5	134926992	134927124	+	19.5	promoter-TSS (NR_039666)	-981	NR_039666	MIR4461	mir-4461	microRNA 4461	ncRNA
chr1	143275681	143275813	+	19.5	Intergenic	146845	NR_027354	LOC645166	-	lymphocyte-specific protein 1 pseudogene	pseudo
chr17	82965037	82965169	+	19.5	intron (NR_135465, intron 7 of 13)	41885	NM_001009905	B3GNTL1	3-Gn-T8|B3GNT8|BGnT-8|beta-1|beta3Gn-T8|beta3GnTL1	UDP-GlcNAc:betaGal beta-1,3-N-acetylglucosaminyltransferase-like 1	protein-coding
chr10	41850994	41851126	+	19.5	Intergenic	516985	NR_024380	LOC441666	-	zinc finger protein 91 pseudogene	pseudo
chr4	189235083	189235215	+	19.5	Intergenic	-424457	NR_121679	LINC01262	TCONS_l2_00021807	long intergenic non-protein coding RNA 1262	ncRNA
chr1	143248126	143248258	+	19.5	Intergenic	174400	NR_027354	LOC645166	-	lymphocyte-specific protein 1 pseudogene	pseudo
chr8	85655782	85655914	+	19.5	promoter-TSS (NR_003594)	-172	NR_003594	REXO1L2P	-	REX1, RNA exonuclease 1 homolog-like 2, pseudogene	pseudo
chr1	243849690	243849822	+	19.5	Intergenic	-6172	NM_005465	AKT3	MPPH|MPPH2|PKB-GAMMA|PKBG|PRKBG|RAC-PK-gamma|RAC-gamma|STK-2	AKT serine/threonine kinase 3	protein-coding
chr9	79570932	79571064	+	19.5	promoter-TSS (NM_001282748)	-775	NM_007005	TLE4	BCE-1|BCE1|E(spI)|ESG|ESG4|GRG4|Grg-4	transducin like enhancer of split 4	protein-coding
chr4	102580515	102580647	+	19.5	exon (NM_001165412, exon 9 of 24)	-78095	NR_136202	LOC105377621	-	uncharacterized LOC105377621	ncRNA
chr3	42979184	42979316	+	19.5	promoter-TSS (NM_001129908)	-17	NM_001129908	FAM198A	C3orf41	family with sequence similarity 198 member A	protein-coding
chr7	56373479	56373611	+	18.6	Intergenic	74830	NR_029420	LOC650226	-	ankyrin repeat domain 26 pseudogene	pseudo
chr1	143223474	143223606	+	18.6	Intergenic	199052	NR_027354	LOC645166	-	lymphocyte-specific protein 1 pseudogene	pseudo
chr1	161444892	161445024	+	17.8	Intergenic	-60457	NM_021642	FCGR2A	CD32|CD32A|CDw32|FCG2|FCGR2|FCGR2A1|FcGR|IGFR2	Fc fragment of IgG receptor IIa	protein-coding
chr4	102594870	102595002	+	17.8	exon (NM_001165412, exon 13 of 24)	-92450	NR_136202	LOC105377621	-	uncharacterized LOC105377621	ncRNA
chr6	14117708	14117840	+	17.8	5' UTR (NM_001040280, exon 1 of 5)	140	NM_004233	CD83	BL11|HB15	CD83 molecule	protein-coding
chr2	89836442	89836574	+	17.8	Intergenic	-198601	NR_136329	LOC101927050	-	lysine methyltransferase 2C pseudogene	pseudo
chr16	1025348	1025480	+	17.8	Intergenic	43606	NM_014587	SOX8	-	SRY-box 8	protein-coding
chrX	119991117	119991249	+	17.8	Intergenic	24368	NR_131250	RHOXF1P1	TCONS_00017086|lncRHOXF1	Rhox homeobox family member 1 pseudogene 1	pseudo
chrY	10999854	10999986	+	17.8	Intergenic	1089122	NR_003593	TTTY23B	TTTY23	testis-specific transcript, Y-linked 23B (non-protein coding)	ncRNA
chr7	151059632	151059764	+	17	5' UTR (NM_003040, exon 1 of 23)	128	NM_003040	SLC4A2	AE2|BND3L|EPB3L1|HKB3|NBND3	solute carrier family 4 member 2	protein-coding
chr2	218892418	218892550	+	17	intron (NM_025216, intron 3 of 3)	11951	NM_025216	WNT10A	OODD|SSPS|STHAG4	Wnt family member 10A	protein-coding
chr19	10502735	10502867	+	17	promoter-TSS (NM_012289)	4	NM_012289	KEAP1	INrf2|KLHL19	kelch like ECH associated protein 1	protein-coding
chr4	102584695	102584827	+	17	exon (NM_001165412, exon 11 of 24)	-82275	NR_136202	LOC105377621	-	uncharacterized LOC105377621	ncRNA
chr13	91348724	91348856	+	17	intron (NR_027350, intron 1 of 1)	970	NR_027349	MIR17HG	C13orf25|FGLDS2|LINC00048|MIHG1|MIRH1|MIRHG1|NCRNA00048|miR-17-92	miR-17-92a-1 cluster host gene	ncRNA
chr21	9070947	9071079	+	17	intron (NR_038328, intron 2 of 3)	58748	NM_174948	TEKT4P2	MAFIPL|TEKT4P	tektin 4 pseudogene 2	pseudo
chr1	229626334	229626466	+	16.2	promoter-TSS (NM_014409)	184	NM_014777	URB2	KIAA0133|NET10|NPA2	URB2 ribosome biogenesis 2 homolog (S. cerevisiae)	protein-coding
chr20	25130432	25130564	+	16.2	Intergenic	17495	NR_027091	LOC284798	-	uncharacterized LOC284798	ncRNA
chr15	101490274	101490406	+	16.2	promoter-TSS (NM_001291309)	-356	NM_002570	PCSK6	PACE4|SPC4	proprotein convertase subtilisin/kexin type 6	protein-coding
chr10	42083498	42083630	+	16.2	Intergenic	284481	NR_024380	LOC441666	-	zinc finger protein 91 pseudogene	pseudo
chr21	45253960	45254092	+	15.4	intron (NR_135279, intron 2 of 2)	19686	NR_135279	LINC00334	C21orf89|NCRNA00334	long intergenic non-protein coding RNA 334	ncRNA
chr10	41874175	41874307	+	15.4	Intergenic	493804	NR_024380	LOC441666	-	zinc finger protein 91 pseudogene	pseudo
chr2	207529535	207529667	+	15.4	promoter-TSS (NM_134442)	-291	NM_004379	CREB1	CREB|CREB-1	cAMP responsive element binding protein 1	protein-coding
chr1	143193478	143193610	+	15.4	Intergenic	229048	NR_027354	LOC645166	-	lymphocyte-specific protein 1 pseudogene	pseudo
chr16	78291792	78291924	+	15.4	intron (NM_001291997, intron 4 of 7)	192445	NM_016373	WWOX	D16S432E|EIEE28|FOR|FRA16D|HHCMA56|PRO0128|SCAR12|SDR41C1|WOX1	WW domain containing oxidoreductase	protein-coding
chr5	34190608	34190740	+	15.4	Intergenic	-66146	NR_037951	C1QTNF3-AMACR	-	C1QTNF3-AMACR readthrough (NMD candidate)	ncRNA
chr22	38700753	38700885	+	15.4	promoter-TSS (NM_014876)	-365	NM_014876	JOSD1	dJ508I15.2	Josephin domain containing 1	protein-coding
chr7	138981195	138981327	+	15.4	promoter-TSS (NM_001164665)	57	NM_020910	KIAA1549	-	KIAA1549	protein-coding
chr1	235866804	235866936	+	15.4	promoter-TSS (NM_000081)	57	NM_000081	LYST	CHS|CHS1	lysosomal trafficking regulator	protein-coding
chr11	69642777	69642909	+	15.4	intron (NM_053056, intron 1 of 4)	1738	NM_053056	CCND1	BCL1|D11S287E|PRAD1|U21B31	cyclin D1	protein-coding
chr1	100038504	100038636	+	15.4	intron (NM_033055, intron 1 of 11)	337	NM_033055	MFSD14A	HIAT1	major facilitator superfamily domain containing 14A	protein-coding
chr10	13100005	13100137	+	15.4	promoter-TSS (NM_001282658)	-11	NM_021980	OPTN	ALS12|FIP2|GLC1E|HIP7|HYPL|NRP|TFIIIA-INTP	optineurin	protein-coding
chr7	159203329	159203461	+	15.4	Intergenic	-58438	NM_003382	VIPR2	C16DUPq36.3|DUP7q36.3|PACAP-R-3|PACAP-R3|VIP-R-2|VPAC2|VPAC2R|VPCAP2R	vasoactive intestinal peptide receptor 2	protein-coding
chrX	132217543	132217675	+	14.6	promoter-TSS (NR_110410)	552	NM_021183	RAP2C	-	RAP2C, member of RAS oncogene family	protein-coding
chr13	93227399	93227531	+	14.6	exon (NM_005708, exon 1 of 9)	657	NM_005708	GPC6	OMIMD1	glypican 6	protein-coding
chr9	137236770	137236902	+	14.6	TTS (NM_001177317)	-4423	NM_006088	TUBB4B	Beta2|TUBB2|TUBB2C	tubulin beta 4B class IVb	protein-coding
chr1	147640884	147641016	+	14.6	Intergenic	29562	NM_016361	ACP6	ACPL1|LPAP|PACPL1	acid phosphatase 6, lysophosphatidic	protein-coding
chr6	142945164	142945296	+	14.6	promoter-TSS (NM_006734)	-29	NM_006734	HIVEP2	HIV-EP2|MBP-2|MIBP1|MRD43|SHN2|ZAS2|ZNF40B	human immunodeficiency virus type I enhancer binding protein 2	protein-coding
chr5	50667767	50667899	+	14.6	intron (NM_001331028, intron 1 of 25)	287	NM_024615	PARP8	ARTD16|pART16	poly(ADP-ribose) polymerase family member 8	protein-coding
chr1	143195461	143195593	+	14.6	Intergenic	227065	NR_027354	LOC645166	-	lymphocyte-specific protein 1 pseudogene	pseudo
chr1	29237869	29238001	+	14.6	intron (NM_133178, intron 1 of 29)	1419	NM_005704	PTPRU	FMI|PCP-2|PTP|PTP-J|PTP-PI|PTP-RO|PTPPSI|PTPRO|PTPU2|R-PTP-PSI|R-PTP-U|hPTP-J	protein tyrosine phosphatase, receptor type U	protein-coding
chr1	233295398	233295530	+	14.6	exon (NM_014801, exon 1 of 34)	249	NM_014801	PCNX2	PCNXL2	pecanex homolog 2 (Drosophila)	protein-coding
chr2	132393909	132394041	+	14.6	Intergenic	-22599	NM_001508	GPR39	-	G protein-coupled receptor 39	protein-coding
chr16	3059176	3059308	+	14.6	non-coding (NR_123723, exon 1 of 5)	128	NR_123723	MMP25-AS1	-	MMP25 antisense RNA 1	ncRNA
chr1	32870993	32871125	+	14.6	promoter-TSS (NM_001171940)	-246	NM_153756	FNDC5	FRCP2|irisin	fibronectin type III domain containing 5	protein-coding
chr2	172095541	172095673	+	14.6	Intergenic	7143	NM_004405	DLX2	TES-1|TES1	distal-less homeobox 2	protein-coding
chr22	12177919	12178051	+	14.6	Intergenic	280579	NR_110761	LOC102723769	-	uncharacterized LOC102723769	ncRNA
chr16	29812377	29812509	+	14.6	intron (NM_001256443, intron 1 of 1)	355	NM_145239	PRRT2	BFIC2|BFIS2|DSPB3|DYT10|EKD1|FICCA|ICCA|IFITMD1|PKC	proline rich transmembrane protein 2	protein-coding
chr17	22521341	22521473	+	14.6	Intergenic	-1704	NM_001190452	MTRNR2L1	HN1	MT-RNR2-like 1	protein-coding
chr7	140924303	140924435	+	14.6	intron (NM_004333, intron 1 of 17)	395	NM_004333	BRAF	B-RAF1|B-raf|BRAF1|NS7|RAFB1	B-Raf proto-oncogene, serine/threonine kinase	protein-coding
chr7	149126727	149126859	+	14.6	promoter-TSS (NM_001001661)	377	NM_020781	ZNF398	P51|P71|ZER6	zinc finger protein 398	protein-coding
chr1	143216503	143216635	+	14.6	Intergenic	206023	NR_027354	LOC645166	-	lymphocyte-specific protein 1 pseudogene	pseudo
chr1	235649328	235649460	+	14.6	intron (NM_001098721, intron 1 of 3)	599	NM_004485	GNG4	-	G protein subunit gamma 4	protein-coding
chr9	137151034	137151166	+	14.6	intron (NM_021569, intron 4 of 18)	11943	NM_000832	GRIN1	GluN1|MRD8|NMD-R1|NMDA1|NMDAR1|NR1	glutamate ionotropic receptor NMDA type subunit 1	protein-coding
chr6	158818535	158818667	+	13.8	promoter-TSS (NM_003379)	-293	NM_003379	EZR	CVIL|CVL|HEL-S-105|VIL2	ezrin	protein-coding
chr1	225810247	225810379	+	13.8	5' UTR (NM_001291163, exon 1 of 9)	179	NM_000120	EPHX1	EPHX|EPOX|HYL1|MEH	epoxide hydrolase 1	protein-coding
chr19	797316	797448	+	13.8	promoter-TSS (NM_002819)	-10	NM_002819	PTBP1	HNRNP-I|HNRNPI|HNRPI|PTB|PTB-1|PTB-T|PTB2|PTB3|PTB4|pPTB	polypyrimidine tract binding protein 1	protein-coding
chr1	226110666	226110798	+	13.8	Intergenic	48005	NR_002315	H3F3AP4	p13	H3 histone, family 3A, pseudogene 4	pseudo
chr7	111562420	111562552	+	13.8	promoter-TSS (NM_001244606)	31	NM_032549	IMMP2L	IMMP2L-IT1|IMP2|IMP2-LIKE	inner mitochondrial membrane peptidase subunit 2	protein-coding
chr19	38899923	38900055	+	13.8	promoter-TSS (NM_002503)	59	NM_002503	NFKBIB	IKBB|TRIP9	NFKB inhibitor beta	protein-coding
chr1	32651329	32651461	+	13.8	promoter-TSS (NM_001308135)	37	NM_005610	RBBP4	NURF55|RBAP48|lin-53	RB binding protein 4, chromatin remodeling factor	protein-coding
chr16	2777239	2777371	+	13.8	promoter-TSS (NM_007108)	-9	NM_007108	ELOB	SIII|TCEB2	elongin B	protein-coding
chr7	100895115	100895247	+	13.8	intron (NM_001302621, intron 1 of 4)	739	NM_000665	ACHE	ACEE|ARACHE|N-ACHE|YT	acetylcholinesterase (Cartwright blood group)	protein-coding
chr10	42080546	42080678	+	13.8	Intergenic	287433	NR_024380	LOC441666	-	zinc finger protein 91 pseudogene	pseudo
chr1	226725680	226725812	+	13.8	intron (NM_002221, intron 2 of 7)	13429	NM_002221	ITPKB	IP3-3KB|IP3K|IP3K-B|IP3KB|PIG37	inositol-trisphosphate 3-kinase B	protein-coding
chr17	9021189	9021321	+	13.8	promoter-TSS (NM_004822)	-287	NM_004822	NTN1	NTN1L	netrin 1	protein-coding
chr6	168065764	168065896	+	13.8	intron (NM_024919, intron 4 of 10)	10036	NM_024919	FRMD1	bA164L23.1	FERM domain containing 1	protein-coding
chr2	161281772	161281904	+	13.8	Intergenic	-26437	NM_005805	PSMD14	PAD1|POH1|RPN11	proteasome 26S subunit, non-ATPase 14	protein-coding
chr1	149176821	149176953	+	13.8	Intergenic	-94576	NM_001037675	NBPF9	AE01	neuroblastoma breakpoint family member 9	protein-coding
chr1	226736053	226736185	+	13.8	exon (NM_002221, exon 2 of 8)	3056	NM_002221	ITPKB	IP3-3KB|IP3K|IP3K-B|IP3KB|PIG37	inositol-trisphosphate 3-kinase B	protein-coding
chr4	189233915	189234047	+	13.8	Intergenic	-425625	NR_121679	LINC01262	TCONS_l2_00021807	long intergenic non-protein coding RNA 1262	ncRNA
chr2	97741431	97741563	+	13.8	Intergenic	7091	NM_001079	ZAP70	ADMIO2|IMD48|SRK|STCD|STD|TZK|ZAP-70	zeta chain of T cell receptor associated protein kinase 70	protein-coding
chr21	45404606	45404738	+	13.8	promoter-TSS (NM_130445)	-465	NM_030582	COL18A1	KNO|KNO1|KS	collagen type XVIII alpha 1 chain	protein-coding
chr19	37293074	37293206	+	13.8	Intergenic	-19697	NM_181786	HKR1	ZNF875	HKR1, GLI-Kruppel zinc finger family member	protein-coding
chr17	7705067	7705199	+	13.8	promoter-TSS (NM_001406)	-69	NM_001406	EFNB3	EFL6|EPLG8|LERK8	ephrin B3	protein-coding
chr20	24618078	24618210	+	13.8	intron (NM_001323606, intron 4 of 4)	148338	NM_024893	SYNDIG1	C20orf39|DSPC2|IFITMD5|TMEM90B	synapse differentiation inducing 1	protein-coding
chr8	38231858	38231990	+	13.8	promoter-TSS (NM_001164232)	-29	NM_015214	DDHD2	SAMWD1|SPG54|iPLA(1)gamma	DDHD domain containing 2	protein-coding
chr19	674775	674907	+	13.8	Intergenic	-1548	NM_005860	FSTL3	FLRG|FSRP	follistatin like 3	protein-coding
chr1	3145456	3145588	+	13.8	intron (NM_199454, intron 1 of 16)	17547	NR_036215	MIR4251	-	microRNA 4251	ncRNA
chr19	45001273	45001405	+	13.8	promoter-TSS (NM_006509)	-110	NM_006509	RELB	I-REL|IREL|REL-B	RELB proto-oncogene, NF-kB subunit	protein-coding
chr15	98648564	98648696	+	13.8	promoter-TSS (NM_000875)	91	NM_000875	IGF1R	CD221|IGFIR|IGFR|JTK13	insulin like growth factor 1 receptor	protein-coding
chr7	139108957	139109089	+	13.8	intron (NM_024625, intron 1 of 8)	696	NM_020119	ZC3HAV1	ARTD13|FLB6421|PARP13|ZAP|ZC3H2|ZC3HDC2	zinc finger CCCH-type containing, antiviral 1	protein-coding
chr17	78360426	78360558	+	13.8	promoter-TSS (NR_110845)	44	NR_110845	LOC101928674	-	uncharacterized LOC101928674	ncRNA
chr12	62602931	62603063	+	13.8	promoter-TSS (NR_029661)	437	NM_175895	LINC01465	C12orf61	long intergenic non-protein coding RNA 1465	ncRNA
chr10	42096268	42096400	+	13.8	Intergenic	271711	NR_024380	LOC441666	-	zinc finger protein 91 pseudogene	pseudo
chr1	230979080	230979212	+	13.8	promoter-TSS (NM_001122835)	97	NM_022786	ARV1	EIEE38	ARV1 homolog, fatty acid homeostasis modulator	protein-coding
chr17	43578908	43579040	+	13	Intergenic	-32542	NM_001986	ETV4	E1A-F|E1AF|PEA3|PEAS3	ETS variant 4	protein-coding
chr6	138404923	138405055	+	13	intron (NM_001326381, intron 1 of 3)	790	NM_014320	HEBP2	C6ORF34B|C6orf34|PP23|SOUL	heme binding protein 2	protein-coding
chrX	103629526	103629658	+	13	intron (NM_004780, intron 2 of 2)	628	NM_004780	TCEAL1	SIIR|WEX9|p21|pp21	transcription elongation factor A like 1	protein-coding
chr11	6655971	6656103	+	13	promoter-TSS (NM_003737)	-188	NM_003737	DCHS1	CDH19|CDH25|CDHR6|FIB1|MVP2|PCDH16|VMLDS1	dachsous cadherin-related 1	protein-coding
chr2	91442599	91442731	+	13	Intergenic	217284	NR_027238	LOC654342	-	lymphocyte-specific protein 1 pseudogene	pseudo
chr1	997974	998106	+	13	TTS (NM_021170)	2132	NM_021170	HES4	bHLHb42	hes family bHLH transcription factor 4	protein-coding
chr17	1942088	1942220	+	13	intron (NM_178568, intron 1 of 1)	-75562	NR_135642	LOC105371485	-	uncharacterized LOC105371485	ncRNA
chr6	12011747	12011879	+	13	promoter-TSS (NM_002114)	-678	NM_002114	HIVEP1	CIRIP|CRYBP1|GAAP|MBP-1|PRDII-BF1|Schnurri-1|ZAS1|ZNF40|ZNF40A	human immunodeficiency virus type I enhancer binding protein 1	protein-coding
chr1	244863427	244863559	+	13	intron (NM_004501, intron 1 of 13)	1032	NM_004501	HNRNPU	HNRNPU-AS1|HNRPU|SAF-A|SAFA|U21.1|hnRNP U	heterogeneous nuclear ribonucleoprotein U	protein-coding
chr4	49313087	49313219	+	13	Intergenic	326511	NM_025087	CWH43	CWH43-C	cell wall biogenesis 43 C-terminal homolog	protein-coding
chr1	16624154	16624286	+	13	intron (NR_026752, intron 5 of 6)	6686	NR_026752	CROCCP2	CROCCL1	ciliary rootlet coiled-coil, rootletin pseudogene 2	pseudo
chr1	75615669	75615801	+	13	intron (NM_001320283, intron 1 of 21)	274	NM_152697	SLC44A5	CTL5	solute carrier family 44 member 5	protein-coding
chr11	46119838	46119970	+	13	intron (NM_016621, intron 1 of 17)	1530	NM_016621	PHF21A	BHC80|BM-006	PHD finger protein 21A	protein-coding
chr1	240091985	240092117	+	13	5' UTR (NM_020066, exon 1 of 18)	166	NM_020066	FMN2	-	formin 2	protein-coding
chr16	30748757	30748889	+	13	exon (NM_000294, exon 2 of 10)	524	NM_000294	PHKG2	GSD9C	phosphorylase kinase catalytic subunit gamma 2	protein-coding
chr21	32412764	32412896	+	13	non-coding (NR_135467, exon 1 of 8)	393	NM_058187	EVA1C	B18|B19|C21orf63|C21orf64|FAM176C|PRED34|SUE21	eva-1 homolog C	protein-coding
chr9	134422160	134422292	+	13	intron (NM_002957, intron 6 of 9)	15644	NM_002957	RXRA	NR2B1	retinoid X receptor alpha	protein-coding
chr17	81926935	81927067	+	13	promoter-TSS (NR_015454)	710	NM_002359	MAFG	hMAF	MAF bZIP transcription factor G	protein-coding
chr1	32886740	32886872	+	13	intron (NM_002143, intron 1 of 3)	309	NM_002143	HPCA	BDR2|DYT2	hippocalcin	protein-coding
chr18	31685306	31685438	+	13	promoter-TSS (NM_001330570)	-649	NM_004775	B4GALT6	B4Gal-T6|beta4Gal-T6	beta-1,4-galactosyltransferase 6	protein-coding
chr22	12174354	12174486	+	13	Intergenic	277014	NR_110761	LOC102723769	-	uncharacterized LOC102723769	ncRNA
chr19	18893822	18893954	+	13	intron (NM_001290265, intron 1 of 5)	2256	NM_021267	CERS1	EPM8|LAG1|LASS1|UOG1	ceramide synthase 1	protein-coding
chr1	31509277	31509409	+	13	TTS (NR_034112)	-9092	NR_027085	LINC01226	-	long intergenic non-protein coding RNA 1226	ncRNA
chr17	2393934	2394066	+	13	intron (NM_020310, intron 4 of 5)	6964	NM_020310	MNT	MAD6|MXD6|ROX|bHLHd3	MAX network transcriptional repressor	protein-coding
chr19	44747412	44747544	+	13	Intergenic	-1243	NM_005178	BCL3	BCL4|D19S37	B-cell CLL/lymphoma 3	protein-coding
chr4	49103867	49103999	+	13	Intergenic	117291	NM_025087	CWH43	CWH43-C	cell wall biogenesis 43 C-terminal homolog	protein-coding
chr5	49601961	49602093	+	13	Intergenic	839373	NM_198449	EMB	GP70	embigin	protein-coding
chr17	81393136	81393268	+	13	Intergenic	-6519	NM_024696	BAHCC1	BAHD2	BAH domain and coiled-coil containing 1	protein-coding
chr6	157323482	157323614	+	13	5' UTR (NM_018452, exon 1 of 4)	711	NM_018452	TMEM242	BM033|C6orf35	transmembrane protein 242	protein-coding
chr1	236142607	236142739	+	13	exon (NM_003272, exon 1 of 7)	141	NM_003272	GPR137B	TM7SF1	G protein-coupled receptor 137B	protein-coding
chr19	44748550	44748682	+	13	promoter-TSS (NM_005178)	-105	NM_005178	BCL3	BCL4|D19S37	B-cell CLL/lymphoma 3	protein-coding
chr14	93959447	93959579	+	13	intron (NM_001202429, intron 2 of 9)	-2092	NM_016150	ASB2	ASB-2	ankyrin repeat and SOCS box containing 2	protein-coding
chr1	33256349	33256481	+	13	promoter-TSS (NM_152493)	-158	NM_152493	ZNF362	RN|lin-29	zinc finger protein 362	protein-coding
chr5	669698	669830	+	13	intron (NM_007030, intron 2 of 3)	23631	NM_007030	TPPP	TPPP/p25|TPPP1|p24|p25|p25alpha	tubulin polymerization promoting protein	protein-coding
chr20	30816465	30816597	+	12.2	Intergenic	-413069	NR_045115	MLLT10P1	MLLT10L|bA348I14.3	myeloid/lymphoid or mixed-lineage leukemia; translocated to, 10 pseudogene 1	pseudo
chr17	48997176	48997308	+	12.2	promoter-TSS (NM_001160423)	-170	NM_006546	IGF2BP1	CRD-BP|CRDBP|IMP-1|IMP1|VICKZ1|ZBP1	insulin like growth factor 2 mRNA binding protein 1	protein-coding
chr3	51983307	51983439	+	12.2	promoter-TSS (NM_001198896)	89	NM_000666	ACY1	ACY-1|ACY1D|HEL-S-5	aminoacylase 1	protein-coding
chr12	6927843	6927975	+	12.2	promoter-TSS (NM_001940)	-408	NM_001940	ATN1	B37|D12S755E|DRPLA|HRS|NOD	atrophin 1	protein-coding
chr3	113746200	113746332	+	12.2	promoter-TSS (NM_025146)	33	NM_025146	NAA50	MAK3|NAT13|NAT13P|NAT5|NAT5P|SAN	N(alpha)-acetyltransferase 50, NatE catalytic subunit	protein-coding
chr17	78169035	78169167	+	12.2	intron (NM_004710, intron 1 of 3)	556	NM_004710	SYNGR2	-	synaptogyrin 2	protein-coding
chr5	34192435	34192567	+	12.2	Intergenic	-67973	NR_037951	C1QTNF3-AMACR	-	C1QTNF3-AMACR readthrough (NMD candidate)	ncRNA
chr5	171479664	171479796	+	12.2	Intergenic	60067	NM_003862	FGF18	FGF-18|ZFGF5	fibroblast growth factor 18	protein-coding
chr9	124000256	124000388	+	12.2	Intergenic	9074	NR_135129	LOC100505588	-	uncharacterized LOC100505588	ncRNA
chr1	204479719	204479851	+	12.2	intron (NM_002646, intron 2 of 33)	10561	NM_002646	PIK3C2B	C2-PI3K	phosphatidylinositol-4-phosphate 3-kinase catalytic subunit type 2 beta	protein-coding
chr1	165827746	165827878	+	12.2	5' UTR (NM_012474, exon 1 of 7)	317	NM_012474	UCK2	TSA903|UK|UMPK	uridine-cytidine kinase 2	protein-coding
chr1	244049415	244049547	+	12.2	intron (NM_001278196, intron 1 of 1)	542	NM_006352	ZBTB18	C2H2-171|MRD22|RP58|TAZ-1|ZNF238	zinc finger and BTB domain containing 18	protein-coding
chr19	17947876	17948008	+	12.2	Intergenic	-3360	NM_002248	KCNN1	KCa2.1|SK1|SKCA1|hSK1	potassium calcium-activated channel subfamily N member 1	protein-coding
chr1	234373584	234373716	+	12.2	promoter-TSS (NM_001012985)	-33	NM_001012985	COA6	C1orf31|CEMCOX4	cytochrome c oxidase assembly factor 6	protein-coding
chr18	31041900	31042032	+	12.2	intron (NM_024423, intron 1 of 16)	849	NM_001941	DSC3	CDHF3|DSC|DSC1|DSC2|DSC4|HT-CP	desmocollin 3	protein-coding
chr1	204494161	204494293	+	12.2	Intergenic	-3881	NM_002646	PIK3C2B	C2-PI3K	phosphatidylinositol-4-phosphate 3-kinase catalytic subunit type 2 beta	protein-coding
chr12	2958905	2959037	+	12.2	promoter-TSS (NM_003213)	-341	NM_003213	TEAD4	EFTR-2|RTEF1|TCF13L1|TEF-3|TEF3|TEFR-1|hRTEF-1B	TEA domain transcription factor 4	protein-coding
chr3	119469278	119469410	+	12.2	intron (NR_024265, intron 1 of 10)	406	NM_152305	POGLUT1	C3orf9|CLP46|KDELCL1|KTELC1|LGMD2Z|MDS010|MDSRP|Rumi|hCLP46	protein O-glucosyltransferase 1	protein-coding
chr7	151876292	151876424	+	12.2	promoter-TSS (NR_038926)	-684	NR_038926	PRKAG2-AS1	-	PRKAG2 antisense RNA 1	ncRNA
chr13	76980146	76980278	+	12.2	Intergenic	-11712	NM_006493	CLN5	NCL	ceroid-lipofuscinosis, neuronal 5	protein-coding
chr4	102529807	102529939	+	12.2	exon (NM_001165412, exon 3 of 24)	-27387	NR_136202	LOC105377621	-	uncharacterized LOC105377621	ncRNA
chr17	78359441	78359573	+	12.2	promoter-TSS (NR_110845)	572	NM_003955	SOCS3	ATOD4|CIS3|Cish3|SOCS-3|SSI-3|SSI3	suppressor of cytokine signaling 3	protein-coding
chr1	32886301	32886433	+	12.2	promoter-TSS (NM_002143)	-130	NM_002143	HPCA	BDR2|DYT2	hippocalcin	protein-coding
chr22	28679988	28680120	+	12.2	promoter-TSS (NM_001145418)	-189	NM_015281	TTC28	TPRBK	tetratricopeptide repeat domain 28	protein-coding
chr17	48646698	48646830	+	12.2	Intergenic	-14205	NR_029582	MIR196A1	MIRN196-1|MIRN196A1|mir-196a-1	microRNA 196a-1	ncRNA
chr16	30634504	30634636	+	12.2	Intergenic	-16132	NM_024031	PRR14	-	proline rich 14	protein-coding
chr17	44218737	44218869	+	12.2	intron (NR_045058, intron 1 of 20)	870	NM_014233	UBTF	NOR-90|UBF|UBF-1|UBF1|UBF2	upstream binding transcription factor, RNA polymerase I	protein-coding
chr1	155135197	155135329	+	12.2	promoter-TSS (NM_001287590)	-81	NM_018845	SLC50A1	HsSWEET1|RAG1AP1|SCP|SWEET1|slv	solute carrier family 50 member 1	protein-coding
chr15	80776517	80776649	+	12.2	Intergenic	-2760	NM_018689	CEMIP	CCSP1|HYBID|KIAA1199|TMEM2L	cell migration inducing hyaluronan binding protein	protein-coding
chr1	226224069	226224201	+	12.2	intron (NM_031944, intron 1 of 1)	517	NM_031944	MIXL1	MILD1|MIX|MIXL	Mix paired-like homeobox	protein-coding
chr6	10838488	10838620	+	12.2	promoter-TSS (NR_134936)	1	NM_005906	MAK	RP62	male germ cell associated kinase	protein-coding
chr11	119056838	119056970	+	12.2	intron (NM_001130991, intron 1 of 25)	342	NM_006389	HYOU1	GRP-170|Grp170|HSP12A|ORP-150|ORP150	hypoxia up-regulated 1	protein-coding
chr7	155804960	155805092	+	12.2	intron (NM_000193, intron 2 of 2)	4046	NM_000193	SHH	HHG1|HLP3|HPE3|MCOPCB5|SMMCI|TPT|TPTPS	sonic hedgehog	protein-coding
chr13	73059511	73059643	+	12.2	exon (NM_001730, exon 1 of 4)	785	NM_001730	KLF5	BTEB2|CKLF|IKLF	Kruppel like factor 5	protein-coding
chr2	113583913	113584045	+	12.2	promoter-TSS (NR_031632)	326	NM_198943	WASH2P	FAM39B	WAS protein family homolog 2 pseudogene	pseudo
chr13	30674180	30674312	+	12.2	Intergenic	-39232	NM_001629	ALOX5AP	FLAP	arachidonate 5-lipoxygenase activating protein	protein-coding
chr18	79200675	79200807	+	12.2	intron (NM_198531, intron 9 of 29)	131466	NM_198531	ATP9B	ATPASEP|ATPIIB|HUSSY-20|NEO1L|hMMR1	ATPase phospholipid transporting 9B (putative)	protein-coding
chr1	213982633	213982765	+	12.2	intron (NR_037850, intron 1 of 5)	3454	NR_037850	PROX1-AS1	-	PROX1 antisense RNA 1	ncRNA
chr1	33430515	33430647	+	12.2	Intergenic	-42050	NM_145238	ZSCAN20	KOX29|ZFP-31|ZNF31|ZNF360	zinc finger and SCAN domain containing 20	protein-coding
chr4	49104304	49104436	+	12.2	Intergenic	117728	NM_025087	CWH43	CWH43-C	cell wall biogenesis 43 C-terminal homolog	protein-coding
chr3	113019443	113019575	+	12.2	intron (NR_134969, intron 1 of 5)	199	NM_015412	NEPRO	C3orf17|NET17	nucleolus and neural progenitor protein	protein-coding
chr8	102806464	102806596	+	12.2	Intergenic	57670	NM_015878	AZIN1	AZI|AZIA1|OAZI|OAZIN|ODC1L	antizyme inhibitor 1	protein-coding
chr13	63737609	63737741	+	12.2	non-coding (NR_002171, exon 1 of 4)	240	NR_002171	OR7E156P	-	olfactory receptor family 7 subfamily E member 156 pseudogene	pseudo
chr22	38454961	38455093	+	12.2	5' UTR (NM_152868, exon 1 of 2)	172	NM_004981	KCNJ4	HIR|HIRK2|HRK1|IRK-3|IRK3|Kir2.3	potassium voltage-gated channel subfamily J member 4	protein-coding
chr11	46918540	46918672	+	12.2	promoter-TSS (NM_002334)	16	NM_002334	LRP4	CLSS|CMS17|LRP-4|LRP10|MEGF7|SOST2	LDL receptor related protein 4	protein-coding
chr2	135985618	135985750	+	12.2	promoter-TSS (NM_001293312)	0	NM_001349	DARS	HBSL|aspRS	aspartyl-tRNA synthetase	protein-coding
chr22	23402459	23402591	+	12.2	promoter-TSS (NR_003950)	87	NM_152509	ZDHHC8P1	ZDHHC8P	zinc finger DHHC-type containing 8 pseudogene 1	pseudo
chr2	169733747	169733879	+	12.2	promoter-TSS (NM_144711)	-33	NM_144711	KLHL23	DITHP	kelch like family member 23	protein-coding
chr5	180861640	180861772	+	12.2	promoter-TSS (NM_001172638)	-420	NM_152283	ZFP62	ZET|ZNF755	ZFP62 zinc finger protein	protein-coding
chr7	4682837	4682969	+	12.2	intron (NM_001037165, intron 1 of 8)	604	NM_001037165	FOXK1	FOXK1L	forkhead box K1	protein-coding
chr17	50719461	50719593	+	12.2	promoter-TSS (NM_006107)	-17	NM_006107	LUC7L3	CRA|CREAP-1|CROP|LUC7A|OA48-18|hLuc7A	LUC7 like 3 pre-mRNA splicing factor	protein-coding
chr16	2963365	2963497	+	12.2	promoter-TSS (NM_001253725)	-785	NM_024507	KREMEN2	KRM2	kringle containing transmembrane protein 2	protein-coding
chr21	42893566	42893698	+	12.2	intron (NM_021075, intron 1 of 3)	364	NM_021075	NDUFV3	CI-10k|CI-9KD	NADH:ubiquinone oxidoreductase subunit V3	protein-coding
chr5	1524162	1524294	+	12.2	promoter-TSS (NM_024830)	-251	NM_024830	LPCAT1	AGPAT10|AGPAT9|AYTL2|LPCAT-1|PFAAP3|lpcat|lysoPAFAT	lysophosphatidylcholine acyltransferase 1	protein-coding
chr22	12097851	12097983	+	12.2	Intergenic	200511	NR_110761	LOC102723769	-	uncharacterized LOC102723769	ncRNA
chr1	113390652	113390784	+	12.2	promoter-TSS (NM_001142782)	-135	NM_020965	MAGI3	MAGI-3|dJ730K3.2	membrane associated guanylate kinase, WW and PDZ domain containing 3	protein-coding
chr11	1152441	1152573	+	12.2	Intergenic	-5446	NM_017511	MUC5AC	MUC5|TBM|leB|mucin	mucin 5AC, oligomeric mucus/gel-forming	protein-coding
chr6	157274479	157274611	+	12.2	Intergenic	49714	NM_018452	TMEM242	BM033|C6orf35	transmembrane protein 242	protein-coding
chr3	9704728	9704860	+	12.2	exon (NM_001308388, exon 3 of 20)	968	NM_153635	CPNE9	-	copine family member 9	protein-coding
chr7	140640726	140640858	+	12.2	promoter-TSS (NM_001318052)	-16	NM_015689	DENND2A	FAM31D|KIAA1277	DENN domain containing 2A	protein-coding
chr12	121537949	121538081	+	12.2	intron (NM_032590, intron 6 of 22)	42444	NM_032590	KDM2B	CXXC2|FBXL10|Fbl10|JHDM1B|PCCX2	lysine demethylase 2B	protein-coding
chr17	81422778	81422910	+	12.2	intron (NM_001291324, intron 1 of 27)	-22066	NR_039894	MIR4740	-	microRNA 4740	ncRNA
chr4	49578561	49578693	+	12.2	Intergenic	591985	NM_025087	CWH43	CWH43-C	cell wall biogenesis 43 C-terminal homolog	protein-coding
chr17	1488161	1488293	+	12.2	intron (NM_001080779, intron 1 of 31)	-2470	NM_033375	MYO1C	MMI-beta|MMIb|NMI|myr2	myosin IC	protein-coding
chr9	79193666	79193798	+	12.2	Intergenic	-48066	NR_109771	LOC101927450	-	uncharacterized LOC101927450	ncRNA
chr17	32822730	32822862	+	12.2	intron (NM_001303280, intron 1 of 10)	54377	NM_015194	MYO1D	PPP1R108|myr4	myosin ID	protein-coding
chr8	144337177	144337309	+	12.2	promoter-TSS (NM_031309)	-962	NM_031309	SCRT1	SCRT|ZNF898	scratch family transcriptional repressor 1	protein-coding
chr22	38317457	38317589	+	12.2	promoter-TSS (NM_152221)	-115	NM_001894	CSNK1E	CKIepsilon|HCKIE	casein kinase 1 epsilon	protein-coding
chr21	9364727	9364859	+	12.2	Intergenic	-178237	NR_135512	LOC105379511	-	nuclear receptor corepressor 1 pseudogene	pseudo
chr2	218896591	218896723	+	12.2	Intergenic	16124	NM_025216	WNT10A	OODD|SSPS|STHAG4	Wnt family member 10A	protein-coding
chr5	10563693	10563825	+	12.2	promoter-TSS (NM_001164440)	-564	NM_001164440	ANKRD33B	-	ankyrin repeat domain 33B	protein-coding
chr9	40991927	40992059	+	11.3	promoter-TSS (NR_034006)	-269	NR_136306	LOC102725126	-	FSHD region gene 1 pseudogene	pseudo
chr22	29268520	29268652	+	11.3	promoter-TSS (NM_012265)	-423	NM_012265	RHBDD3	C22orf3|HS984G1A|PTAG	rhomboid domain containing 3	protein-coding
chr5	754053	754185	+	11.3	Intergenic	-60724	NM_007030	TPPP	TPPP/p25|TPPP1|p24|p25|p25alpha	tubulin polymerization promoting protein	protein-coding
chr3	4978872	4979004	+	11.3	promoter-TSS (NM_003670)	-474	NM_003670	BHLHE40	BHLHB2|Clast5|DEC1|HLHB2|SHARP-2|SHARP2|STRA13|Stra14	basic helix-loop-helix family member e40	protein-coding
chr1	235327405	235327537	+	11.3	promoter-TSS (NM_001206794)	16	NM_016374	ARID4B	BCAA|BRCAA1|RBBP1L1|RBP1L1|SAP180	AT-rich interaction domain 4B	protein-coding
chr21	10402030	10402162	+	11.3	Intergenic	-11424	NM_001187	BAGE	BAGE1|CT2.1	B melanoma antigen	protein-coding
chr7	158921858	158921990	+	11.3	intron (NM_018051, intron 15 of 24)	65346	NM_018051	WDR60	FAP163|SRPS6|SRTD8	WD repeat domain 60	protein-coding
chr13	94712033	94712165	+	11.3	promoter-TSS (NR_046514)	444	NM_007084	SOX21	SOX25	SRY-box 21	protein-coding
chr22	29306867	29306999	+	11.3	promoter-TSS (NM_001278730)	-62	NM_006478	GAS2L1	GAR22	growth arrest specific 2 like 1	protein-coding
chr2	27071926	27072058	+	11.3	promoter-TSS (NM_001134693)	-293	NM_001134693	OST4	-	oligosaccharyltransferase complex subunit 4, non-catalytic	protein-coding
chr10	46527778	46527910	+	11.3	Intergenic	28227	NM_014696	GPRIN2	GRIN2|KIAA0514	G protein regulated inducer of neurite outgrowth 2	protein-coding
chr17	16491631	16491763	+	11.3	intron (NM_207387, intron 1 of 2)	494	NM_207387	LRRC75A	C17orf76|FAM211A	leucine rich repeat containing 75A	protein-coding
chr10	118968828	118968960	+	11.3	Intergenic	-60822	NM_199461	NANOS1	EC_Rep1a|NOS-1|NOS1|SPGF12|ZC2HC12A	nanos C2HC-type zinc finger 1	protein-coding
chr11	62678898	62679030	+	11.3	5' UTR (NM_001286077, exon 1 of 9)	153	NM_015853	UBXN1	2B28|SAKS1|UBXD10	UBX domain protein 1	protein-coding
chr7	128790892	128791024	+	11.3	promoter-TSS (NM_001201372)	-452	NM_022742	CCDC136	NAG6	coiled-coil domain containing 136	protein-coding
chr1	241640430	241640562	+	11.3	promoter-TSS (NM_014322)	-97	NM_014322	OPN3	ECPN|PPP1R116	opsin 3	protein-coding
chr1	32464957	32465089	+	11.3	promoter-TSS (NM_001145720)	-34	NM_001145720	ZBTB8B	ZNF916B	zinc finger and BTB domain containing 8B	protein-coding
chr1	54865786	54865918	+	11.3	intron (NM_014762, intron 5 of 8)	21396	NM_014762	DHCR24	DCE|Nbla03646|SELADIN1|seladin-1	24-dehydrocholesterol reductase	protein-coding
chr21	46135602	46135734	+	11.3	TTS (NM_006657)	19899	NM_006657	FTCD	LCHC1	formimidoyltransferase cyclodeaminase	protein-coding
chr20	46308644	46308776	+	11.3	promoter-TSS (NM_021248)	-212	NM_021248	CDH22	C20orf25|dJ998H6.1	cadherin 22	protein-coding
chr16	88309347	88309479	+	11.3	Intergenic	115132	NR_110944	LOC101928880	LA16c-444G7.2	uncharacterized LOC101928880	ncRNA
chr7	151894753	151894885	+	11.3	Intergenic	-17588	NM_016203	PRKAG2	AAKG|AAKG2|CMH6|H91620p|WPWS	protein kinase AMP-activated non-catalytic subunit gamma 2	protein-coding
chr16	3017730	3017862	+	11.3	intron (NM_021195, intron 1 of 1)	391	NM_021195	CLDN6	-	claudin 6	protein-coding
chr3	14064882	14065014	+	11.3	non-coding (NR_002223, exon 3 of 3)	59923	NM_144636	CHCHD4	MIA40|TIMM40	coiled-coil-helix-coiled-coil-helix domain containing 4	protein-coding
chr10	128126001	128126133	+	11.3	intron (NM_001145966, intron 1 of 13)	137	NM_002417	MKI67	KIA|MIB-|MIB-1|PPP1R105	marker of proliferation Ki-67	protein-coding
chr20	36050852	36050984	+	11.3	promoter-TSS (NR_027451)	42	NR_027451	NORAD	LINC00657	non-coding RNA activated by DNA damage	ncRNA
chr1	227509695	227509827	+	11.3	Intergenic	-53758	NM_032755	ZNF678	-	zinc finger protein 678	protein-coding
chr1	148458955	148459087	+	11.3	intron (NR_027468, intron 1 of 4)	899	NM_207400	LINC01138	LINC00875	long intergenic non-protein coding RNA 1138	ncRNA
chr1	2526165	2526297	+	11.3	intron (NM_018216, intron 1 of 18).2	397	NM_018216	PANK4	-	pantothenate kinase 4	protein-coding
chr7	425025	425157	+	11.3	Intergenic	45666	NR_033960	LOC442497	-	uncharacterized LOC442497	ncRNA
chr12	54419343	54419475	+	11.3	promoter-TSS (NM_002205)	-143	NM_002205	ITGA5	CD49e|FNRA|VLA-5|VLA5A	integrin subunit alpha 5	protein-coding
chr17	81423255	81423387	+	11.3	intron (NM_001291324, intron 1 of 27)	-22543	NR_039894	MIR4740	-	microRNA 4740	ncRNA
chrX	103310454	103310586	+	11.3	intron (NM_001168401, intron 1 of 2)	435	NM_032621	BEX2	BEX1|DJ79P11.1	brain expressed X-linked 2	protein-coding
chr1	236395630	236395762	+	11.3	intron (NM_080738, intron 1 of 5)	280	NM_080738	EDARADD	ECTD11A|ECTD11B|ED3|EDA3	EDAR associated death domain	protein-coding
chrX	40104753	40104885	+	11.3	intron (NM_001123384, intron 1 of 13)	-7353	NM_017745	BCOR	ANOP2|MAA2|MCOPS2	BCL6 corepressor	protein-coding
chr9	93912123	93912255	+	11.3	Intergenic	43137	NM_021570	BARX1	-	BARX homeobox 1	protein-coding
chr17	21252925	21253057	+	11.3	intron (NM_152914, intron 1 of 2)	275	NM_152914	NATD1	C17orf103|Gtlf3b	N-acetyltransferase domain containing 1	protein-coding
chr3	53160752	53160884	+	11.3	promoter-TSS (NM_006254)	-389	NM_006254	PRKCD	ALPS3|CVID9|MAY1|PKCD|nPKC-delta	protein kinase C delta	protein-coding
chr4	8238592	8238724	+	11.3	intron (NR_134639, intron 14 of 14)	-31107	NM_053044	HTRA3	Prsp|Tasp	HtrA serine peptidase 3	protein-coding
chr16	70289295	70289427	+	11.3	promoter-TSS (NM_001257174)	148	NM_001605	AARS	CMT2N|EIEE29	alanyl-tRNA synthetase	protein-coding
chr11	65720764	65720896	+	11.3	5' UTR (NM_032193, exon 1 of 4)	108	NM_032193	RNASEH2C	AGS3|AYP1	ribonuclease H2 subunit C	protein-coding
chr10	41875375	41875507	+	11.3	Intergenic	492604	NR_024380	LOC441666	-	zinc finger protein 91 pseudogene	pseudo
chr17	82697694	82697826	+	11.3	intron (NM_006822, intron 1 of 5)	962	NM_006822	RAB40B	RAR|SEC4L	RAB40B, member RAS oncogene family	protein-coding
chr10	128464510	128464642	+	11.3	Intergenic	178626	NR_120619	LINC01163	TCONS_00017722	long intergenic non-protein coding RNA 1163	ncRNA
chr1	161399834	161399966	+	11.3	Intergenic	-32017	NM_001013625	CFAP126	C1orf192|Flattop|Fltp	cilia and flagella associated protein 126	protein-coding
chr15	66704004	66704136	+	11.3	exon (NM_005585, exon 1 of 4)	1734	NM_005585	SMAD6	AOVD2|HsT17432|MADH6|MADH7	SMAD family member 6	protein-coding
chr9	79717814	79717946	+	11.3	intron (NR_104239, intron 15 of 20)	-106650	NR_121212	LINC01507	XLOC_000303	long intergenic non-protein coding RNA 1507	ncRNA
chr15	91853269	91853401	+	11.3	promoter-TSS (NM_001145044)	-373	NM_013272	SLCO3A1	OATP-D|OATP-RP3|OATP3A1|OATPD|OATPRP3|SLC21A11	solute carrier organic anion transporter family member 3A1	protein-coding
chr11	64341119	64341251	+	11.3	TTS (NR_106977)	719	NR_106977	MIR7155	hsa-mir-7155	microRNA 7155	ncRNA
chr15	75625501	75625633	+	11.3	intron (NM_001042588, intron 1 of 8)	538	NM_005701	SNUPN	KPNBL|RNUT1|Snurportin1	snurportin 1	protein-coding
chr3	142578739	142578871	+	11.3	promoter-TSS (NM_001184)	21	NM_001184	ATR	FCTCS|FRP1|MEC1|SCKL|SCKL1	ATR serine/threonine kinase	protein-coding
chr1	156054154	156054286	+	11.3	promoter-TSS (NM_001145264)	-395	NM_020131	UBQLN4	A1U|A1Up|C1orf6|CIP75|UBIN	ubiquilin 4	protein-coding
chr19	38229500	38229632	+	11.3	5' UTR (NM_001135156, exon 1 of 12)	148	NM_004647	DPF1	BAF45b|NEUD4|neuro-d4	double PHD fingers 1	protein-coding
chr17	68035825	68035957	+	11.3	promoter-TSS (NM_001320611)	-69	NM_002266	KPNA2	IPOA1|QIP2|RCH1|SRP1-alpha|SRP1alpha	karyopherin subunit alpha 2	protein-coding
chrY	11659923	11660055	+	11.3	Intergenic	761601	NR_033667	GYG2P1	GYG2P	glycogenin 2 pseudogene 1	pseudo
chr3	24521675	24521807	+	11.3	promoter-TSS (NR_039955)	-306	NR_039955	MIR4792	miR-4792	microRNA 4792	ncRNA
chr10	47384504	47384636	+	11.3	promoter-TSS (NM_001346932)	-232	NM_153034	ZNF488	-	zinc finger protein 488	protein-coding
chr1	30765797	30765929	+	11.3	Intergenic	-8027	NM_006762	LAPTM5	CLAST6	lysosomal protein transmembrane 5	protein-coding
chr7	149802163	149802295	+	11.3	intron (NM_198455, intron 50 of 107)	26187	NM_198455	SSPO	-	SCO-spondin	protein-coding
chr22	49962160	49962292	+	11.3	promoter-TSS (NR_106879)	-640	NR_106879	MIR6821	hsa-mir-6821	microRNA 6821	ncRNA
chr12	132601452	132601584	+	11.3	Intergenic	8933	NM_001195520	LRCOL1	-	leucine rich colipase like 1	protein-coding
chr3	38454199	38454331	+	11.3	promoter-TSS (NM_001106)	-34	NM_001106	ACVR2B	ACTRIIB|ActR-IIB|HTX4	activin A receptor type 2B	protein-coding
chr3	149657809	149657941	+	11.3	promoter-TSS (NR_040250)	150	NM_015472	WWTR1	TAZ	WW domain containing transcription regulator 1	protein-coding
chr17	7012569	7012701	+	11.3	promoter-TSS (NR_040089)	218	NM_001004333	RNASEK	-	ribonuclease K	protein-coding
chr20	63272319	63272451	+	11.3	promoter-TSS (NM_001281482)	-400	NM_018209	ARFGAP1	ARF1GAP|HRIHFB2281	ADP ribosylation factor GTPase activating protein 1	protein-coding
chr12	106986912	106987044	+	11.3	5' UTR (NM_025198, exon 1 of 3)	188	NM_025198	MTERF2	MTERFD3|mTERFL	mitochondrial transcription termination factor 2	protein-coding
chr10	99540923	99541055	+	11.3	Intergenic	8056	NM_145285	NKX2-3	CSX3|NK2.3|NKX2.3|NKX2C|NKX4-3	NK2 homeobox 3	protein-coding
chr10	70053587	70053719	+	11.3	intron (NM_018649, intron 1 of 8)	1052	NM_018649	H2AFY2	macroH2A2	H2A histone family member Y2	protein-coding
chrX	154458042	154458174	+	11.3	promoter-TSS (NM_017514)	-173	NM_017514	PLXNA3	6.3|HSSEXGENE|PLXN3|PLXN4|XAP-6	plexin A3	protein-coding
chr1	235649887	235650019	+	11.3	promoter-TSS (NM_001098722)	40	NM_004485	GNG4	-	G protein subunit gamma 4	protein-coding
chr1	228171476	228171608	+	11.3	intron (NM_001010867, intron 1 of 2)	-3008	NM_001010867	IBA57	C1orf69|MMDS3|SPG74	IBA57 homolog, iron-sulfur cluster assembly	protein-coding
chr1	70205420	70205552	+	11.3	promoter-TSS (NM_004768)	192	NM_017768	LRRC40	dJ677H15.1	leucine rich repeat containing 40	protein-coding
chr17	42017336	42017468	+	11.3	promoter-TSS (NM_001144766)	-174	NM_017595	NKIRAS2	KBRAS2|kappaB-Ras2	NFKB inhibitor interacting Ras like 2	protein-coding
chr10	132943313	132943445	+	11.3	promoter-TSS (NM_001200049)	-794	NM_017609	CFAP46	C10orf123|C10orf124|C10orf92|C10orf93|TTC40|bA288G11.4|bA288G11.5|bB137A17.2|bB137A17.3	cilia and flagella associated protein 46	protein-coding
chr17	80101472	80101604	+	11.3	promoter-TSS (NR_134848)	12	NM_000152	GAA	LYAG	glucosidase alpha, acid	protein-coding
chr6	125790703	125790835	+	11.3	promoter-TSS (NM_001199621)	6	NM_181782	NCOA7	ERAP140|ESNA1|NCOA7-AS|Nbla00052|Nbla10993|TLDC4|dJ187J11.3	nuclear receptor coactivator 7	protein-coding
chr6	29633175	29633307	+	11.3	promoter-TSS (NM_001319053)	-106	NM_001470	GABBR1	GABABR1|GABBR1-3|GB1|GPRC3A	gamma-aminobutyric acid type B receptor subunit 1	protein-coding
chrX	154479299	154479431	+	11.3	promoter-TSS (NM_006014)	-108	NM_006014	LAGE3	CVG5|DXS9879E|DXS9951E|ESO3|ITBA2|Pcc1	L antigen family member 3	protein-coding
chr1	63774610	63774742	+	11.3	intron (NM_005012, intron 1 of 8)	657	NM_005012	ROR1	NTRKR1|dJ537F10.1	receptor tyrosine kinase like orphan receptor 1	protein-coding
chr1	165482315	165482447	+	11.3	non-coding (NR_026744, exon 6 of 7)	-37026	NM_006917	RXRG	NR2B3|RXRC	retinoid X receptor gamma	protein-coding
chr10	124743424	124743556	+	11.3	intron (NM_014661, intron 1 of 4)	871	NM_014661	FAM53B	KIAA0140|bA12J10.2|smp	family with sequence similarity 53 member B	protein-coding
chr1	67053908	67054040	+	11.3	exon (NM_015139, exon 1 of 12)	423	NM_015139	SLC35D1	UGTREL7	solute carrier family 35 member D1	protein-coding
chr7	150408321	150408453	+	11.3	non-coding (NR_027237, exon 2 of 3)	2635	NM_001080852	LOC728743	-	zinc finger protein pseudogene	pseudo
chr6	56954785	56954917	+	11.3	promoter-TSS (NM_001318539)	-124	NM_152731	BEND6	C6orf65	BEN domain containing 6	protein-coding
chr15	44711343	44711475	+	11.3	promoter-TSS (NM_004048)	-78	NM_004048	B2M	IMD43	beta-2-microglobulin	protein-coding
chr7	1272271	1272403	+	11.3	Intergenic	39319	NM_001080461	UNCX	UNCX4.1	UNC homeobox	protein-coding
chr1	242890462	242890594	+	11.3	Intergenic	211216	NR_029401	LINC01347	-	long intergenic non-protein coding RNA 1347	ncRNA
chr4	84966108	84966240	+	11.3	promoter-TSS (NR_015359)	217	NM_014991	WDFY3	ALFY|ZFYVE25	WD repeat and FYVE domain containing 3	protein-coding
chr6	166998660	166998792	+	11.3	promoter-TSS (NM_194429)	-591	NM_007045	FGFR1OP	FOP	FGFR1 oncogene partner	protein-coding
chr5	172454201	172454333	+	11.3	intron (NM_001017995, intron 1 of 12)	256	NM_001017995	SH3PXD2B	FAD49|FTHS|HOFI|KIAA1295|TKS4|TSK4	SH3 and PX domains 2B	protein-coding
chr2	28752164	28752296	+	11.3	intron (NM_002709, intron 1 of 7)	470	NM_002709	PPP1CB	HEL-S-80p|PP-1B|PP1B|PP1beta|PPP1CD	protein phosphatase 1 catalytic subunit beta	protein-coding
chr5	1105581	1105713	+	11.3	intron (NM_006598, intron 1 of 23).2	6410	NM_006598	SLC12A7	KCC4	solute carrier family 12 member 7	protein-coding
chr4	2008116	2008248	+	11.3	intron (NM_005663, intron 1 of 10)	1053	NM_005663	NELFA	NELF-A|P/OKcl.15|WHSC2	negative elongation factor complex member A	protein-coding
chr22	12096814	12096946	+	11.3	Intergenic	199474	NR_110761	LOC102723769	-	uncharacterized LOC102723769	ncRNA
chr11	8870852	8870984	+	11.3	intron (NM_005418, intron 2 of 22)	40033	NM_005418	ST5	DENND2B|HTS1|p126	suppression of tumorigenicity 5	protein-coding
chr9	136977710	136977842	+	11.3	intron (NM_000954, intron 1 of 6)	272	NM_000954	PTGDS	L-PGDS|LPGDS|PDS|PGD2|PGDS|PGDS2	prostaglandin D2 synthase	protein-coding
chr17	81552222	81552354	+	11.3	exon (NM_025161, exon 1 of 9)	115	NM_025161	FAAP100	C17orf70	Fanconi anemia core complex associated protein 100	protein-coding
chr3	57079039	57079171	+	11.3	intron (NM_001128615, intron 1 of 12)	203	NM_019555	ARHGEF3	GEF3|STA3|XPLN	Rho guanine nucleotide exchange factor 3	protein-coding
chr13	94601957	94602089	+	11.3	exon (NM_180989, exon 1 of 9)	173	NM_180989	GPR180	ITR	G protein-coupled receptor 180	protein-coding
chr18	23136002	23136134	+	11.3	exon (NM_001100619, exon 1 of 10)	305	NM_138375	CABLES1	CABL1|CABLES|HsT2563|IK3-1	Cdk5 and Abl enzyme substrate 1	protein-coding
chr15	90102359	90102491	+	11.3	5' UTR (NM_001290114, exon 1 of 9)	129	NM_002168	IDH2	D2HGA2|ICD-M|IDH|IDHM|IDP|IDPM|mNADP-IDH	isocitrate dehydrogenase (NADP(+)) 2, mitochondrial	protein-coding
chr15	75367962	75368094	+	11.3	intron (NM_006715, intron 2 of 25)	599	NM_006715	MAN2C1	MAN6A8|MANA|MANA1	mannosidase alpha class 2C member 1	protein-coding
chr3	56801836	56801968	+	11.3	promoter-TSS (NM_019555)	65	NM_019555	ARHGEF3	GEF3|STA3|XPLN	Rho guanine nucleotide exchange factor 3	protein-coding
chr19	35030680	35030812	+	11.3	promoter-TSS (NM_199037)	58	NM_001037	SCN1B	ATFB13|BRGDA5|GEFSP1	sodium voltage-gated channel beta subunit 1	protein-coding
chr22	38303304	38303436	+	11.3	intron (NM_001289912, intron 6 of 14)	14038	NM_001894	CSNK1E	CKIepsilon|HCKIE	casein kinase 1 epsilon	protein-coding
chr17	50148849	50148981	+	11.3	intron (NM_032595, intron 1 of 9)	1602	NM_032595	PPP1R9B	PPP1R6|PPP1R9|SPINO|Spn	protein phosphatase 1 regulatory subunit 9B	protein-coding
chr18	32771813	32771945	+	11.3	intron (NM_020805, intron 1 of 8)	1132	NM_020805	KLHL14	-	kelch like family member 14	protein-coding
chr19	5339590	5339722	+	11.3	intron (NM_130855, intron 1 of 29)	1147	NM_002850	PTPRS	PTPSIGMA|R-PTP-S|R-PTP-sigma	protein tyrosine phosphatase, receptor type S	protein-coding
chr22	36387084	36387216	+	11.3	intron (NM_002473, intron 1 of 40)	917	NM_002473	MYH9	BDPLT6|DFNA17|EPSTS|FTNS|MHA|NMHC-II-A|NMMHC-IIA|NMMHCA	myosin heavy chain 9	protein-coding
chr2	223837811	223837943	+	11.3	promoter-TSS (NM_001039569)	-275	NM_178814	AP1S3	PSORS15	adaptor related protein complex 1 sigma 3 subunit	protein-coding
chr1	229271196	229271328	+	11.3	non-coding (NR_073545, exon 1 of 8)	200	NM_004578	RAB4A	HRES-1|HRES-1/RAB4|HRES1|RAB4	RAB4A, member RAS oncogene family	protein-coding
chr3	113696446	113696578	+	11.3	non-coding (NR_111981, exon 1 of 7)	134	NM_001009899	USF3	KIAA2018	upstream transcription factor family member 3	protein-coding
chr1	143209089	143209221	+	11.3	Intergenic	213437	NR_027354	LOC645166	-	lymphocyte-specific protein 1 pseudogene	pseudo
chr21	45974326	45974458	+	11.3	non-coding (NR_109931, exon 2 of 2)	1422	NR_109931	LOC101928796	-	uncharacterized LOC101928796	ncRNA
chr16	30091979	30092111	+	11.3	promoter-TSS (NM_004608)	-161	NM_004608	TBX6	SCDO5	T-box 6	protein-coding
chr16	30896321	30896453	+	11.3	promoter-TSS (NM_001142544)	-220	NM_001330	CTF1	CT-1|CT1	cardiotrophin 1	protein-coding
chr6	3457173	3457305	+	11.3	promoter-TSS (NM_015482)	-680	NM_015482	SLC22A23	C6orf85	solute carrier family 22 member 23	protein-coding
chr17	78840612	78840744	+	11.3	promoter-TSS (NM_001321291)	-151	NM_025090	USP36	DUB1	ubiquitin specific peptidase 36	protein-coding
chr3	23806254	23806386	+	11.3	intron (NM_182666, intron 1 of 4)	427	NM_003341	UBE2E1	UBCH6	ubiquitin conjugating enzyme E2 E1	protein-coding
chr1	227739815	227739947	+	10.5	intron (NM_001323931, intron 2 of 5)	4186	NM_053052	SNAP47	C1orf142|ESFI5812|HEL-S-290|HEL170|SNAP-47|SVAP1	synaptosome associated protein 47	protein-coding
chr15	66253227	66253359	+	10.5	intron (NM_032445, intron 1 of 22)	444	NM_032445	MEGF11	-	multiple EGF like domains 11	protein-coding
chr18	21741099	21741231	+	10.5	promoter-TSS (NM_020774)	-164	NM_020774	MIB1	DIP-1|DIP1|LVNC7|MIB|ZZANK2|ZZZ6	mindbomb E3 ubiquitin protein ligase 1	protein-coding
chr9	136119556	136119688	+	10.5	promoter-TSS (NR_134506)	-737	NM_152833	C9orf69	-	chromosome 9 open reading frame 69	protein-coding
chr14	65413436	65413568	+	10.5	promoter-TSS (NR_024334)	772	NM_004480	FUT8	-	fucosyltransferase 8	protein-coding
chr1	45521843	45521975	+	10.5	promoter-TSS (NM_002574)	29	NM_002574	PRDX1	MSP23|NKEF-A|NKEFA|PAG|PAGA|PAGB|PRX1|PRXI|TDPX2	peroxiredoxin 1	protein-coding
chr22	17194179	17194311	+	10.5	intron (NM_001282225, intron 4 of 9)	5538	NM_017424	CECR1	ADA2|ADGF|IDGFL|PAN|SNEDS	cat eye syndrome chromosome region, candidate 1	protein-coding
chr9	120928447	120928579	+	10.5	intron (NM_001190945, intron 1 of 8)	660	NM_005658	TRAF1	EBI6|MGC:10353	TNF receptor associated factor 1	protein-coding
chr14	69153224	69153356	+	10.5	promoter-TSS (NM_001284207)	-93	NM_003861	DCAF5	BCRG2|BCRP2|D14S1461E|WDR22	DDB1 and CUL4 associated factor 5	protein-coding
chr15	90902926	90903058	+	10.5	promoter-TSS (NM_006122)	-239	NM_006122	MAN2A2	MANA2X	mannosidase alpha class 2A member 2	protein-coding
chrX	104156917	104157049	+	10.5	promoter-TSS (NM_001012755)	44	NM_001012755	SLC25A53	MCART6	solute carrier family 25 member 53	protein-coding
chr5	172834426	172834558	+	10.5	intron (NM_001031711, intron 1 of 9)	272	NM_020462	ERGIC1	ERGIC-32|ERGIC32|NET24	endoplasmic reticulum-golgi intermediate compartment 1	protein-coding
chr1	211830326	211830458	+	10.5	promoter-TSS (NM_001320808)	-154	NM_014873	LPGAT1	FAM34A|FAM34A1|NET8	lysophosphatidylglycerol acyltransferase 1	protein-coding
chr7	149147447	149147579	+	10.5	promoter-TSS (NM_170686)	45	NM_020781	ZNF398	P51|P71|ZER6	zinc finger protein 398	protein-coding
chr14	106346057	106346189	+	10.5	Intergenic	58449	NR_033375	LINC00226	C14orf97|NCRNA00226	long intergenic non-protein coding RNA 226	ncRNA
chr7	149126446	149126578	+	10.5	promoter-TSS (NM_001001661)	96	NM_020781	ZNF398	P51|P71|ZER6	zinc finger protein 398	protein-coding
chr1	227572835	227572967	+	10.5	intron (NR_033184, intron 1 of 3)	9382	NM_032755	ZNF678	-	zinc finger protein 678	protein-coding
chr1	226687546	226687678	+	10.5	intron (NM_002221, intron 2 of 7)	-12544	NR_103784	ITPKB-IT1	-	ITPKB intronic transcript 1	ncRNA
chr2	47044005	47044137	+	10.5	intron (NM_020458, intron 15 of 19)	-102216	NM_139279	MCFD2	F5F8D|F5F8D2|LMAN1IP|SDNSF	multiple coagulation factor deficiency 2	protein-coding
chr1	178725581	178725713	+	10.5	intron (NM_152663, intron 1 of 19)	500	NM_018037	RALGPS2	dJ595C2.1	Ral GEF with PH domain and SH3 binding motif 2	protein-coding
chr2	69829762	69829894	+	10.5	5' UTR (NM_178439, exon 1 of 14)	222	NM_178439	GMCL1	BTBD13|GCL|GCL1|SPATA29	germ cell-less, spermatogenesis associated 1	protein-coding
chr19	925582	925714	+	10.5	promoter-TSS (NM_005224)	-389	NM_005224	ARID3A	BRIGHT|DRIL1|DRIL3|E2FBP1	AT-rich interaction domain 3A	protein-coding
chr1	230243338	230243470	+	10.5	exon (NM_004481, exon 7 of 16)	176209	NM_004481	GALNT2	GalNAc-T2	polypeptide N-acetylgalactosaminyltransferase 2	protein-coding
chr5	1229884	1230016	+	10.5	intron (NM_182632, intron 1 of 11)	4595	NM_182632	SLC6A18	Xtrp2	solute carrier family 6 member 18	protein-coding
chr1	205749786	205749918	+	10.5	intron (NM_022731, intron 1 of 6)	392	NM_022731	NUCKS1	JC7|NUCKS	nuclear casein kinase and cyclin dependent kinase substrate 1	protein-coding
chr20	30516158	30516290	+	10.5	Intergenic	-112762	NR_045115	MLLT10P1	MLLT10L|bA348I14.3	myeloid/lymphoid or mixed-lineage leukemia; translocated to, 10 pseudogene 1	pseudo
chr15	84982126	84982258	+	10.5	exon (NM_173454, exon 1 of 21)	218	NM_002605	PDE8A	HsT19550	phosphodiesterase 8A	protein-coding
chr19	1668901	1669033	+	10.5	Intergenic	-16638	NM_003200	TCF3	AGM8|E2A|E47|ITF1|TCF-3|VDIR|bHLHb21	transcription factor 3	protein-coding
chr5	177460531	177460663	+	10.5	intron (NM_004395, intron 9 of 13)	12272	NM_030567	PRR7	-	proline rich 7, synaptic	protein-coding
chr19	4909304	4909436	+	10.5	promoter-TSS (NM_001048201)	-60	NM_013282	UHRF1	ICBP90|Np95|RNF106|TDRD22|hNP95|hUHRF1|huNp95	ubiquitin like with PHD and ring finger domains 1	protein-coding
chr1	151058010	151058142	+	10.5	intron (NM_001038707, intron 1 of 5)	1573	NM_020239	CDC42SE1	SCIP1|SPEC1	CDC42 small effector 1	protein-coding
chr21	41879410	41879542	+	10.5	promoter-TSS (NM_001040424)	6	NM_022115	PRDM15	C21orf83|PFM15|ZNF298	PR/SET domain 15	protein-coding
chr16	992014	992146	+	10.5	Intergenic	10272	NM_014587	SOX8	-	SRY-box 8	protein-coding
chr13	75220315	75220447	+	10.5	Intergenic	20000	NR_027466	CTAGE11P	-	CTAGE family member 11, pseudogene	pseudo
chr11	32893763	32893895	+	10.5	intron (NM_001076786, intron 1 of 12)	651	NM_024774	QSER1	-	glutamine and serine rich 1	protein-coding
chr6	90216363	90216495	+	10.5	intron (NM_001170794, intron 1 of 6)	80479	NM_021813	BACH2	BTBD25	BTB domain and CNC homolog 2	protein-coding
chr17	26784112	26784244	+	10.5	Intergenic	305063	NR_135673	LOC105371703	-	uncharacterized LOC105371703	ncRNA
chr7	155003227	155003359	+	10.5	promoter-TSS (NM_007349)	-140	NR_028090	PAXIP1-AS1	-	PAXIP1 antisense RNA 1 (head to head)	ncRNA
chr6	471270	471402	+	10.5	Intergenic	79597	NM_002460	IRF4	LSIRF|MUM1|NF-EM5|SHEP8	interferon regulatory factor 4	protein-coding
chr19	879755	879887	+	10.5	intron (NM_005481, intron 8 of 15)	13397	NM_005481	MED16	DRIP92|THRAP5|TRAP95	mediator complex subunit 16	protein-coding
chr6	53065377	53065509	+	10.5	promoter-TSS (NM_033480)	-16	NM_012347	FBXO9	FBX9|NY-REN-57|VCIA1|dJ341E18.2	F-box protein 9	protein-coding
chr11	10294651	10294783	+	10.5	promoter-TSS (NM_030962)	-510	NM_030962	SBF2	CMT4B2|DENND7B|MTMR13	SET binding factor 2	protein-coding
chr1	224114181	224114313	+	10.5	exon (NM_001136115, exon 1 of 4)	160	NM_015176	FBXO28	CENP-30|Fbx28	F-box protein 28	protein-coding
chr20	4686516	4686648	+	10.5	promoter-TSS (NM_001080123)	71	NM_000311	PRNP	ASCR|AltPrP|CD230|CJD|GSS|KURU|PRIP|PrP|PrP27-30|PrP33-35C|PrPc|p27-30	prion protein	protein-coding
chr1	2654724	2654856	+	10.5	intron (NM_001242672, intron 4 of 6)	-21748	NM_033467	MMEL1	MMEL2|NEP2|NEPII|NL1|NL2|SEP	membrane metalloendopeptidase like 1	protein-coding
chr6	136822814	136822946	+	10.5	intron (NM_000288, intron 1 of 9)	316	NM_000288	PEX7	PBD9B|PTS2R|RCDP1|RD	peroxisomal biogenesis factor 7	protein-coding
chr17	7022382	7022514	+	10.5	promoter-TSS (NM_181844)	-602	NM_181844	BCL6B	BAZF|ZBTB28|ZNF62	B-cell CLL/lymphoma 6B	protein-coding
chr12	104137883	104138015	+	10.5	intron (NM_006166, intron 1 of 7)	313	NM_006166	NFYB	CBF-A|CBF-B|HAP3|NF-YB	nuclear transcription factor Y subunit beta	protein-coding
chr5	31638989	31639121	+	10.5	promoter-TSS (NM_178140)	-355	NM_015022	PDZD2	AIPC|PAPIN|PDZK3|PIN1	PDZ domain containing 2	protein-coding
chr7	152464484	152464616	+	10.5	non-coding (NR_027387, exon 1 of 1)	426	NR_027387	LINC01003	-	long intergenic non-protein coding RNA 1003	ncRNA
chr16	84700316	84700448	+	10.5	intron (NR_073578, intron 1 of 10)	433	NM_005153	USP10	UBPO	ubiquitin specific peptidase 10	protein-coding
chr17	8436002	8436134	+	10.5	intron (NM_001330129, intron 1 of 7)	216	NM_030808	NDEL1	EOPA|MITAP1|NDE1L1|NDE2|NUDEL	nudE neurodevelopment protein 1 like 1	protein-coding
chr20	61331513	61331645	+	10.5	intron (NM_001794, intron 2 of 15)	79153	NM_001794	CDH4	CAD4|R-CAD|RCAD	cadherin 4	protein-coding
chr7	157561854	157561986	+	10.5	intron (NM_130843, intron 20 of 21)	12502	NR_029689	MIR153-2	MIRN153-2|mir-153-2	microRNA 153-2	ncRNA
chr1	197902863	197902995	+	10.5	intron (NM_001024594, intron 1 of 2)	377	NM_001024594	C1orf53	-	chromosome 1 open reading frame 53	protein-coding
chr17	58513519	58513651	+	10.5	intron (NM_004687, intron 2 of 18)	4305	NM_004687	MTMR4	FYVE-DSP2|ZFYVE11	myotubularin related protein 4	protein-coding
chr1	111756072	111756204	+	10.5	promoter-TSS (NM_198926)	-341	NM_019099	FAM212B	C1orf183	family with sequence similarity 212 member B	protein-coding
chr1	244970980	244971112	+	10.5	promoter-TSS (NR_111907)	-177	NR_111907	LOC101928068	-	uncharacterized LOC101928068	ncRNA
chrY	11322676	11322808	+	10.5	Intergenic	1098848	NR_033667	GYG2P1	GYG2P	glycogenin 2 pseudogene 1	pseudo
chr16	88724992	88725124	+	10.5	exon (NM_001142864, exon 30 of 51)	-6122	NM_207451	LOC100289580	-	uncharacterized LOC100289580	ncRNA
chr16	34950678	34950810	+	10.5	Intergenic	219647	NR_002837	UBE2MP1	-	ubiquitin conjugating enzyme E2 M pseudogene 1	pseudo
chr1	228783901	228784033	+	10.5	Intergenic	48890	NM_021205	RHOU	ARHU|CDC42L1|G28K|WRCH1|hG28K	ras homolog family member U	protein-coding
chr8	124727567	124727699	+	10.5	intron (NM_001282974, intron 1 of 13)	874	NM_014751	MTSS1	MIM|MIMA|MIMB	MTSS1, I-BAR domain containing	protein-coding
chr2	74457551	74457683	+	10.5	promoter-TSS (NM_012477)	-783	NM_012477	WBP1	WBP-1	WW domain binding protein 1	protein-coding
chr14	103562483	103562615	+	10.5	promoter-TSS (NM_001015049)	-231	NM_004873	BAG5	BAG-5	BCL2 associated athanogene 5	protein-coding
chr19	15196181	15196313	+	10.5	intron (NM_000435, intron 2 of 32)	4734	NM_000435	NOTCH3	CADASIL|CADASIL1|CASIL|IMF2|LMNS	notch 3	protein-coding
chr17	81116520	81116652	+	10.5	TTS (NM_004920)	8787	NR_030394	MIR657	MIRN657|hsa-mir-657	microRNA 657	ncRNA
chr7	150369108	150369240	+	10.5	intron (NM_001099696, intron 1 of 1)	384	NM_013400	REPIN1	AP4|RIP60|ZNF464|Zfp464	replication initiator 1	protein-coding
chr7	157587918	157588050	+	10.5	intron (NM_130843, intron 16 of 21)	-13562	NR_029689	MIR153-2	MIRN153-2|mir-153-2	microRNA 153-2	ncRNA
chr20	326858	326990	+	10.5	3' UTR (NM_006943, exon 1 of 1)	1353	NM_006943	SOX12	SOX22	SRY-box 12	protein-coding
chr1	26320541	26320673	+	10.5	TTS (NM_001803)	-2342	NM_145345	UBXN11	COA-1|PP2243|SOC|SOCI|UBXD5	UBX domain protein 11	protein-coding
chr20	58651096	58651228	+	10.5	promoter-TSS (NR_037945)	-91	NM_003763	STX16	SYN16	syntaxin 16	protein-coding
chr6	167827400	167827532	+	10.5	promoter-TSS (NR_027906)	-169	NM_005936	AFDN	AF6|MLL-AF6|MLLT4	afadin, adherens junction formation factor	protein-coding
chr17	41786419	41786551	+	10.5	intron (NM_002230, intron 1 of 13)	227	NM_002230	JUP	ARVD12|CTNNG|DP3|DPIII|PDGB|PKGB	junction plakoglobin	protein-coding
chr10	70887896	70888028	+	10.5	5' UTR (NM_001289797, exon 1 of 4)	292	NM_000281	PCBD1	DCOH|PCBD|PCD|PHS	pterin-4 alpha-carbinolamine dehydratase 1	protein-coding
chr17	81410733	81410865	+	10.5	intron (NM_001291324, intron 1 of 27)	-10021	NR_039894	MIR4740	-	microRNA 4740	ncRNA
chr4	49314399	49314531	+	10.5	Intergenic	327823	NM_025087	CWH43	CWH43-C	cell wall biogenesis 43 C-terminal homolog	protein-coding
chr22	19824943	19825075	+	10.5	intron (NM_053004, intron 2 of 7)	29839	NM_024627	C22orf29	BOP	chromosome 22 open reading frame 29	protein-coding
chr1	39639799	39639931	+	10.5	promoter-TSS (NM_014571)	-189	NM_014571	HEYL	HESR3|HEY3|HRT3|bHLHb33	hes related family bHLH transcription factor with YRPW motif-like	protein-coding
chr3	48738965	48739097	+	10.5	Intergenic	-21753	NM_016291	IP6K2	IHPK2|PIUS	inositol hexakisphosphate kinase 2	protein-coding
chr7	151431461	151431593	+	10.5	intron (NM_001308292, intron 2 of 2)	2112	NR_037468	MIR3907	-	microRNA 3907	ncRNA
chr1	153946025	153946157	+	10.5	intron (NM_014856, intron 1 of 27)	587	NM_014856	DENND4B	KIAA0476	DENN domain containing 4B	protein-coding
chr21	45542360	45542492	+	10.5	promoter-TSS (NM_001205206)	45	NM_003056	SLC19A1	CHMD|FOLT|IFC1|REFC|RFC1	solute carrier family 19 member 1	protein-coding
chr1	229508303	229508435	+	10.5	promoter-TSS (NM_018230)	-28	NM_018230	NUP133	hNUP133	nucleoporin 133	protein-coding
chr21	45287985	45288117	+	10.5	promoter-TSS (NM_015227)	-1	NR_026943	LOC642852	-	uncharacterized LOC642852	ncRNA
chr8	144428603	144428735	+	10.5	promoter-TSS (NM_016208)	-106	NM_016208	VPS28	-	VPS28, ESCRT-I subunit	protein-coding
chr22	29703706	29703838	+	10.5	Intergenic	-16583	NM_182527	CABP7	CALN2	calcium binding protein 7	protein-coding
chr1	202807726	202807858	+	10.5	intron (NM_001347591, intron 1 of 25)	1678	NM_006618	KDM5B	CT31|JARID1B|PLU-1|PLU1|PPP1R98|PUT1|RBBP2H1A|RBP2-H1	lysine demethylase 5B	protein-coding
chr17	21969372	21969504	+	10.5	Intergenic	-233557	NR_144546	UBBP4	-	ubiquitin B pseudogene 4	pseudo
chr15	20349529	20349661	+	10.5	Intergenic	66851	NR_038836	CHEK2P2	-	checkpoint kinase 2 pseudogene 2	pseudo
chr17	81378877	81379009	+	10.5	intron (NM_001272086, intron 3 of 3)	6182	NM_001272086	LOC100130370	-	uncharacterized LOC100130370	protein-coding
chr22	23385508	23385640	+	10.5	Intergenic	-3448	NR_037839	CES5AP1	-	carboxylesterase 5A pseudogene 1	pseudo
chr9	113060026	113060158	+	10.5	Intergenic	-3301	NM_003408	ZFP37	ZNF906|zfp-37	ZFP37 zinc finger protein	protein-coding
chr6	351577	351709	+	10.5	TTS (NM_001286555)	-40096	NM_002460	IRF4	LSIRF|MUM1|NF-EM5|SHEP8	interferon regulatory factor 4	protein-coding
chr3	48301610	48301742	+	10.5	promoter-TSS (NM_001308434)	9	NM_005793	NME6	IPIA-ALPHA|NDK 6|NM23-H6	NME/NM23 nucleoside diphosphate kinase 6	protein-coding
chr1	178542973	178543105	+	10.5	intron (NR_033186, intron 1 of 2)	243	NM_207467	C1orf220	-	chromosome 1 open reading frame 220	ncRNA
chr17	7445063	7445195	+	10.5	promoter-TSS (NM_000747)	42	NM_000747	CHRNB1	ACHRB|CHRNB|CMS1D|CMS2A|CMS2C|SCCMS	cholinergic receptor nicotinic beta 1 subunit	protein-coding
chr1	65148608	65148740	+	10.5	promoter-TSS (NM_001330616)	-329	NM_013410	AK4	AK 4|AK3|AK3L1|AK3L2	adenylate kinase 4	protein-coding
chr1	219173967	219174099	+	10.5	promoter-TSS (NR_038845)	-138	NM_138794	LYPLAL1	Q96AV0	lysophospholipase like 1	protein-coding
chr22	39205764	39205896	+	10.5	Intergenic	35079	NM_002608	PDGFB	IBGC5|PDGF-2|PDGF2|SIS|SSV|c-sis	platelet derived growth factor subunit B	protein-coding
chr13	65910716	65910848	+	10.5	Intergenic	44735	NR_132362	LINC01052	-	long intergenic non-protein coding RNA 1052	ncRNA
chr22	37633663	37633795	+	10.5	TTS (NM_001172688)	-5948	NM_018957	SH3BP1	ARHGAP43	SH3 domain binding protein 1	protein-coding
chr16	67652976	67653108	+	10.5	exon (NM_001013838, exon 29 of 38)	7773	NM_022914	ACD	PIP1|PTOP|TINT1|TPP1	ACD, shelterin complex subunit and telomerase recruitment factor	protein-coding
chr7	151099941	151100073	+	10.5	intron (NM_031946, intron 1 of 17)	13585	NM_031946	AGAP3	AGAP-3|CENTG3|CRAG|MRIP-1|cnt-g3	ArfGAP with GTPase domain, ankyrin repeat and PH domain 3	protein-coding
chr10	71806077	71806209	+	10.5	intron (NM_001171934, intron 9 of 21)	-5740	NM_022124	CDH23	CDHR23|USH1D	cadherin related 23	protein-coding
chr13	62110040	62110172	+	10.5	Intergenic	-80558	NR_046995	LINC00358	-	long intergenic non-protein coding RNA 358	ncRNA
chr19	1269420	1269552	+	10.5	intron (NR_023313, intron 1 of 5)	218	NM_001280	CIRBP	CIRP	cold inducible RNA binding protein	protein-coding
chr1	57423976	57424108	+	10.5	intron (NM_021080, intron 3 of 16)	-436501	NR_104362	DAB1-AS1	-	DAB1 antisense RNA 1	ncRNA
chr22	18110251	18110383	+	10.5	promoter-TSS (NM_001193414)	-370	NM_018943	TUBA8	TUBAL2	tubulin alpha 8	protein-coding
chr14	35403972	35404104	+	10.5	intron (NM_020529, intron 1 of 5)	716	NM_020529	NFKBIA	IKBA|MAD-3|NFKBI	NFKB inhibitor alpha	protein-coding
chr17	1485936	1486068	+	10.5	promoter-TSS (NM_001080950)	-245	NM_033375	MYO1C	MMI-beta|MMIb|NMI|myr2	myosin IC	protein-coding
chr17	17681240	17681372	+	10.5	promoter-TSS (NM_030665)	-167	NM_030665	RAI1	SMCR|SMS	retinoic acid induced 1	protein-coding
chr7	134458999	134459131	+	10.5	non-coding (NR_144376, exon 1 of 9)	127	NM_001628	AKR1B1	ADR|ALDR1|ALR2|AR	aldo-keto reductase family 1 member B	protein-coding
chr10	98425705	98425837	+	10.5	intron (NM_001322485, intron 10 of 17)	5589	NR_039833	MIR4685	-	microRNA 4685	ncRNA
chr1	230868427	230868559	+	10.5	promoter-TSS (NM_032800)	63	NM_032800	C1orf198	-	chromosome 1 open reading frame 198	protein-coding
chr16	29901021	29901153	+	10.5	exon (NM_181718, exon 1 of 3)	261	NM_181718	ASPHD1	-	aspartate beta-hydroxylase domain containing 1	protein-coding
chr1	36307328	36307460	+	10.5	intron (NM_024676, intron 1 of 12)	287	NM_024676	SH3D21	C1orf113	SH3 domain containing 21	protein-coding
chr9	63817935	63818067	+	10.5	Intergenic	-1573	NR_039689	MIR4477B	-	microRNA 4477b	ncRNA
chr12	132414262	132414394	+	10.5	Intergenic	-76243	NM_001142641	FBRSL1	-	fibrosin like 1	protein-coding
chr1	22710643	22710775	+	10.5	promoter-TSS (NM_001309193)	-129	NM_004442	EPHB2	CAPB|DRT|EK5|EPHT3|ERK|Hek5|PCBC|Tyro5	EPH receptor B2	protein-coding
chr1	171741881	171742013	+	10.5	non-coding (NR_033704, exon 1 of 9)	292	NM_003762	VAMP4	VAMP-4|VAMP24	vesicle associated membrane protein 4	protein-coding
chr17	81512638	81512770	+	10.5	5' UTR (NM_001199954, exon 1 of 6)	162	NM_001614	ACTG1	ACT|ACTG|BRWS2|DFNA20|DFNA26|HEL-176	actin gamma 1	protein-coding
chr1	30908216	30908348	+	10.5	intron (NM_014654, intron 1 of 4)	351	NM_014654	SDC3	SDCN|SYND3	syndecan 3	protein-coding
chr9	136109709	136109841	+	10.5	Intergenic	8656	NM_152833	C9orf69	-	chromosome 9 open reading frame 69	protein-coding
chr2	11482928	11483060	+	10.5	Intergenic	-16817	NM_198256	E2F6	E2F-6	E2F transcription factor 6	protein-coding
chr2	47569983	47570115	+	10.5	exon (NM_022055, exon 1 of 2)	282	NM_022055	KCNK12	K2p12.1|THIK-2|THIK2	potassium two pore domain channel subfamily K member 12	protein-coding
chr5	175871730	175871862	+	10.5	intron (NM_001008220, intron 1 of 3)	298	NM_006650	CPLX2	921-L|CPX-2|CPX2|Hfb1	complexin 2	protein-coding
chr3	42803987	42804119	+	10.5	intron (NM_001099669, intron 1 of 3)	389	NM_014056	HIGD1A	HIG1|RCF1a	HIG1 hypoxia inducible domain family member 1A	protein-coding
chr13	63491473	63491605	+	10.5	Intergenic	-163445	NR_126409	LINC00376	-	long intergenic non-protein coding RNA 376	ncRNA
chr14	19097360	19097492	+	10.5	TTS (NR_122112)	894	NR_133911	BMS1P22	-	BMS1, ribosome biogenesis factor pseudogene 22	pseudo
chr1	47437876	47438008	+	10.5	promoter-TSS (NR_126355)	-625	NR_126355	LINC01389	-	long intergenic non-protein coding RNA 1389	ncRNA
chr21	45252384	45252516	+	10.5	intron (NR_135279, intron 2 of 2)	18110	NR_135279	LINC00334	C21orf89|NCRNA00334	long intergenic non-protein coding RNA 334	ncRNA
chr21	32612189	32612321	+	10.5	non-coding (NR_036552, exon 1 of 6)	348	NM_017835	C21orf59	C21orf48|CILD26|FBB18|Kur	chromosome 21 open reading frame 59	protein-coding
chr1	6490751	6490883	+	10.5	promoter-TSS (NM_001042664)	-223	NM_020631	PLEKHG5	CMTRIC|DSMA4|GEF720|Syx|Tech	pleckstrin homology and RhoGEF domain containing G5	protein-coding
chr1	75616399	75616531	+	10.5	promoter-TSS (NM_001320283)	-456	NM_152697	SLC44A5	CTL5	solute carrier family 44 member 5	protein-coding
chr1	229432107	229432239	+	10.5	exon (NM_001100, exon 5 of 7)	1923	NM_001100	ACTA1	ACTA|ASMA|CFTD|CFTD1|CFTDM|MPFD|NEM1|NEM2|NEM3|SHPM	actin, alpha 1, skeletal muscle	protein-coding
chr6	1786414	1786546	+	10.5	intron (NM_001500, intron 7 of 10)	176034	NM_001453	FOXC1	ARA|FKHL7|FREAC-3|FREAC3|IGDA|IHG1|IRID1|RIEG3	forkhead box C1	protein-coding
chr17	30292030	30292162	+	10.5	promoter-TSS (NM_000386)	70	NM_000386	BLMH	BH|BMH	bleomycin hydrolase	protein-coding
chr17	81387930	81388062	+	10.5	Intergenic	-2636	NM_001272086	LOC100130370	-	uncharacterized LOC100130370	protein-coding
chr1	227560947	227561079	+	10.5	Intergenic	-2506	NM_032755	ZNF678	-	zinc finger protein 678	protein-coding
chr12	6470571	6470703	+	10.5	non-coding (NR_123717, exon 1 of 4)	262	NM_014231	VAMP1	SPAX1|SYB1|VAMP-1	vesicle associated membrane protein 1	protein-coding
chr2	225042670	225042802	+	10.5	promoter-TSS (NM_014689)	-123	NM_014689	DOCK10	DRIP2|Nbla10300|ZIZ3	dedicator of cytokinesis 10	protein-coding
chr1	237042237	237042369	+	10.5	promoter-TSS (NM_001035)	-99	NM_001035	RYR2	ARVC2|ARVD2|RYR-2|RyR|VTSIP	ryanodine receptor 2	protein-coding
chr22	38398401	38398533	+	10.5	promoter-TSS (NM_001289912)	55	NM_001289912	LOC400927-CSNK1E	-	LOC400927-CSNK1E readthrough	protein-coding
chr14	102777462	102777594	+	10.5	promoter-TSS (NM_001199427)	49	NM_003300	TRAF3	CAP-1|CAP1|CD40bp|CRAF1|IIAE5|LAP1	TNF receptor associated factor 3	protein-coding
chr6	145814436	145814568	+	10.5	promoter-TSS (NR_038245)	283	NM_032145	FBXO30	Fbx30	F-box protein 30	protein-coding
chr7	149148124	149148256	+	10.5	intron (NM_170686, intron 1 of 5)	722	NM_020781	ZNF398	P51|P71|ZER6	zinc finger protein 398	protein-coding
chr17	78839981	78840113	+	10.5	intron (NM_001321291, intron 1 of 20)	480	NM_025090	USP36	DUB1	ubiquitin specific peptidase 36	protein-coding
chr6	41073192	41073324	+	10.5	promoter-TSS (NM_001329685)	290	NM_002505	NFYA	CBF-A|CBF-B|HAP2|NF-YA	nuclear transcription factor Y subunit alpha	protein-coding
chr19	49442670	49442802	+	10.5	Intergenic	-1185	NM_020309	SLC17A7	BNPI|VGLUT1	solute carrier family 17 member 7	protein-coding
chr22	20239005	20239137	+	10.5	Intergenic	10140	NR_031618	MIR1286	MIRN1286|hsa-mir-1286|mir-1286	microRNA 1286	ncRNA
chr1	6260558	6260690	+	10.5	intron (NM_207370, intron 1 of 5)	351	NM_207370	GPR153	PGR1	G protein-coupled receptor 153	protein-coding
chr10	131981670	131981802	+	10.5	intron (NM_004052, intron 1 of 5)	277	NM_004052	BNIP3	NIP3	BCL2 interacting protein 3	protein-coding
chr17	82698490	82698622	+	10.5	exon (NM_006822, exon 1 of 6)	166	NM_006822	RAB40B	RAR|SEC4L	RAB40B, member RAS oncogene family	protein-coding
chr4	102593385	102593517	+	10.5	exon (NM_001165412, exon 12 of 24)	-90965	NR_136202	LOC105377621	-	uncharacterized LOC105377621	ncRNA
chr19	31350073	31350205	+	10.5	promoter-TSS (NR_138035)	-614	NM_020856	TSHZ3	TSH3|ZNF537	teashirt zinc finger homeobox 3	protein-coding
chr6	134175329	134175461	+	10.5	promoter-TSS (NM_001291995)	-499	NM_005627	SGK1	SGK	serum/glucocorticoid regulated kinase 1	protein-coding
chr17	76498289	76498421	+	10.5	intron (NM_024599, intron 1 of 18)	3072	NM_024599	RHBDF2	RHBDL5|RHBDL6|TEC|TOC|TOCG|iRhom2	rhomboid 5 homolog 2	protein-coding
chr7	137847052	137847184	+	10.5	promoter-TSS (NM_004717)	-254	NM_004717	DGKI	DGK-IOTA	diacylglycerol kinase iota	protein-coding
chr1	109910459	109910591	+	10.5	promoter-TSS (NM_172210)	-86	NM_000757	CSF1	CSF-1|MCSF	colony stimulating factor 1	protein-coding
chr11	65873697	65873829	+	10.5	promoter-TSS (NM_016938)	-829	NM_016938	EFEMP2	ARCL1B|FBLN4|MBP1|UPH1	EGF containing fibulin like extracellular matrix protein 2	protein-coding
chr17	39920832	39920964	+	10.5	TTS (NM_001320802)	-2248	NM_018530	GSDMB	GSDML|PP4052|PRO2521	gasdermin B	protein-coding
chr17	41930505	41930637	+	10.5	promoter-TSS (NM_031421)	-52	NM_031421	TTC25	CILD35	tetratricopeptide repeat domain 25	protein-coding
chr22	31944794	31944926	+	10.5	intron (NM_003405, intron 1 of 1)	367	NM_003405	YWHAH	YWHA1	tyrosine 3-monooxygenase/tryptophan 5-monooxygenase activation protein eta	protein-coding
chr1	167221500	167221632	+	10.5	intron (NM_002697, intron 1 of 15)	680	NM_002697	POU2F1	OCT1|OTF1|oct-1B	POU class 2 homeobox 1	protein-coding
chr15	84819539	84819671	+	10.5	intron (NM_020778, intron 1 of 13)	2925	NM_020778	ALPK3	MAK|MIDORI	alpha kinase 3	protein-coding
chr2	86623879	86624011	+	10.5	promoter-TSS (NM_005667)	-68	NM_005667	RNF103	HKF-1|KF-1|KF1|ZFP-103|ZFP103	ring finger protein 103	protein-coding
chr3	53494221	53494353	+	10.5	promoter-TSS (NM_001128840)	-762	NM_000720	CACNA1D	CACH3|CACN4|CACNL1A2|CCHL1A2|Cav1.3|PASNA|SANDD	calcium voltage-gated channel subunit alpha1 D	protein-coding
chr1	244835642	244835774	+	10.5	non-coding (NR_132419, exon 1 of 3)	232	NM_198076	COX20	FAM36A	COX20, cytochrome c oxidase assembly factor	protein-coding
chr13	73661492	73661624	+	10.5	Intergenic	97314	NR_047009	LINC00392	-	long intergenic non-protein coding RNA 392	ncRNA
chr5	14145014	14145146	+	10.5	intron (NR_134469, intron 1 of 56)	1378	NM_007118	TRIO	ARHGEF23|MEBAS|MRD44|tgat	trio Rho guanine nucleotide exchange factor	protein-coding
chr13	63063734	63063866	+	10.5	Intergenic	-256441	NR_047029	LINC00448	-	long intergenic non-protein coding RNA 448	ncRNA
chr9	132670935	132671067	+	10.5	promoter-TSS (NM_001322344)	-600	NM_022779	DDX31	PPP1R25	DEAD-box helicase 31	protein-coding
chr10	126947313	126947445	+	10.5	intron (NM_001380, intron 1 of 51)	41970	NM_001380	DOCK1	DOCK180|ced5	dedicator of cytokinesis 1	protein-coding
chr10	42086226	42086358	+	10.5	Intergenic	281753	NR_024380	LOC441666	-	zinc finger protein 91 pseudogene	pseudo
chr6	167748399	167748531	+	10.5	Intergenic	48394	NM_014356	LINC01558	C6orf123|HGC6.2|LINC01557|dJ431P23.4	long intergenic non-protein coding RNA 1558	ncRNA
chr3	9649247	9649379	+	10.5	promoter-TSS (NM_022485)	-120	NM_022485	MTMR14	C3orf29	myotubularin related protein 14	protein-coding
chrX	110003167	110003299	+	10.5	intron (NM_032227, intron 1 of 6)	119	NM_017698	TMEM164	bB360B22.3	transmembrane protein 164	protein-coding
chr21	8991232	8991364	+	10.5	Intergenic	3928	NR_037458	MIR3687-1	MIR3687|hsa-mir-3687-1	microRNA 3687-1	ncRNA
chr6	147204397	147204529	+	10.5	non-coding (NR_034115, exon 1 of 11)	105	NM_139244	STXBP5	LGL3|LLGL3|Nbla04300	syntaxin binding protein 5	protein-coding
chr9	74887226	74887358	+	10.5	promoter-TSS (NM_001177311)	55	NM_017662	TRPM6	CHAK2|HMGX|HOMG|HOMG1|HSH	transient receptor potential cation channel subfamily M member 6	protein-coding
chr10	41855936	41856068	+	10.5	Intergenic	512043	NR_024380	LOC441666	-	zinc finger protein 91 pseudogene	pseudo
chr3	5026713	5026845	+	10.5	Intergenic	-46818	NR_037903	BHLHE40-AS1	-	BHLHE40 antisense RNA 1	ncRNA
chr1	61742478	61742610	+	10.5	promoter-TSS (NM_176877)	67	NM_005799	PATJ	Cipp|INADL|InaD-like|hINADL	PATJ, crumbs cell polarity complex component	protein-coding
chr1	228728010	228728142	+	10.5	intron (NR_037962, intron 1 of 2)	-7001	NM_021205	RHOU	ARHU|CDC42L1|G28K|WRCH1|hG28K	ras homolog family member U	protein-coding
chr12	44876140	44876272	+	10.5	promoter-TSS (NM_001145109)	258	NM_006159	NELL2	NRP2	neural EGFL like 2	protein-coding
chr18	36129537	36129669	+	10.5	promoter-TSS (NM_012319)	-209	NM_012319	SLC39A6	LIV-1|ZIP6	solute carrier family 39 member 6	protein-coding
chr2	132288004	132288136	+	10.5	Intergenic	-19074	NM_001304449	ZNF806	-	zinc finger protein 806	protein-coding
chr14	64879971	64880103	+	10.5	Intergenic	-34324	NM_145165	CHURC1	C14orf52|My015|chch	churchill domain containing 1	protein-coding
chrX	153884749	153884881	+	10.5	intron (NR_130768, intron 3 of 6)	1359	NM_000425	L1CAM	CAML1|CD171|HSAS|HSAS1|MASA|MIC5|N-CAM-L1|N-CAML1|NCAM-L1|S10|SPG1	L1 cell adhesion molecule	protein-coding
chr3	37862233	37862365	+	10.5	promoter-TSS (NR_110531)	121	NM_005808	CTDSPL	C3orf8|HYA22|PSR1|RBSP3|SCP3	CTD small phosphatase like	protein-coding
chr1	228864564	228864696	+	10.5	Intergenic	129553	NM_021205	RHOU	ARHU|CDC42L1|G28K|WRCH1|hG28K	ras homolog family member U	protein-coding
chr1	23368823	23368955	+	10.5	promoter-TSS (NR_033690)	-82	NM_138479	ZNF436-AS1	C1orf213	ZNF436 antisense RNA 1	ncRNA
chr19	18001446	18001578	+	10.5	exon (NM_001025604, exon 1 of 8)	380	NM_015683	ARRDC2	CLONE24945|PP2703	arrestin domain containing 2	protein-coding
chr7	149771797	149771929	+	10.5	intron (NM_207336, intron 1 of 4)	1616	NM_207336	ZNF467	EZI|Zfp467	zinc finger protein 467	protein-coding
chr16	1777847	1777979	+	10.5	intron (NM_001324081, intron 5 of 6)	3909	NM_080861	SPSB3	C16orf31|SSB3	splA/ryanodine receptor domain and SOCS box containing 3	protein-coding
chr1	16630316	16630448	+	10.5	intron (NR_026752, intron 1 of 6)	524	NR_026752	CROCCP2	CROCCL1	ciliary rootlet coiled-coil, rootletin pseudogene 2	pseudo
chr13	94335955	94336087	+	10.5	intron (NM_005708, intron 6 of 8)	143661	NM_001922	DCT	TRP-2|TYRP2	dopachrome tautomerase	protein-coding
chr5	178797181	178797313	+	10.5	intron (NR_135095, intron 4 of 10)	21188	NR_024035	AACSP1	AACSL	acetoacetyl-CoA synthetase pseudogene 1	pseudo
chr15	75904162	75904294	+	10.5	intron (NR_037623, intron 1 of 5)	369	NM_012170	FBXO22	FBX22|FISTC1	F-box protein 22	protein-coding
chr20	32762233	32762365	+	10.5	promoter-TSS (NM_006892)	-86	NM_006892	DNMT3B	ICF|ICF1|M.HsaIIIB	DNA methyltransferase 3 beta	protein-coding
chr1	58941579	58941711	+	10.5	Intergenic	-78831	NR_110626	LINC01358	-	long intergenic non-protein coding RNA 1358	ncRNA
chr11	63917282	63917414	+	10.5	promoter-TSS (NM_173587)	-504	NM_173587	RCOR2	-	REST corepressor 2	protein-coding
chr11	71343630	71343762	+	10.5	Intergenic	79658	NM_001001680	FLJ42102	-	uncharacterized LOC399923	ncRNA
chr16	2105890	2106022	+	10.5	TTS (NR_106965)	792	NR_106965	MIR6511B2	MIR6511B-2|hsa-mir-6511b-2	microRNA 6511b-2	ncRNA
chr7	155350211	155350343	+	10.5	Intergenic	17656	NR_103545	BLACE	-	B-cell acute lymphoblastic leukemia expressed	ncRNA
chr17	9021825	9021957	+	10.5	intron (NM_004822, intron 1 of 6)	349	NM_004822	NTN1	NTN1L	netrin 1	protein-coding
chr1	27959904	27960036	+	10.5	TTS (NM_001304579)	508	NM_018053	XKR8	XRG8|hXkr8	XK related 8	protein-coding
chr1	143213618	143213750	+	10.5	Intergenic	208908	NR_027354	LOC645166	-	lymphocyte-specific protein 1 pseudogene	pseudo
chr22	17121151	17121283	+	10.5	promoter-TSS (NR_103793)	106	NM_031890	CECR6	-	cat eye syndrome chromosome region, candidate 6	protein-coding
chr11	128890756	128890888	+	10.5	promoter-TSS (NM_000890)	-596	NM_000890	KCNJ5	CIR|GIRK4|KATP1|KIR3.4|LQT13	potassium voltage-gated channel subfamily J member 5	protein-coding
chr1	1169795	1169927	+	10.5	TTS (NR_029957)	856	NR_029957	MIR429	MIRN429|hsa-mir-429|mir-429	microRNA 429	ncRNA
chr6	143450583	143450715	+	10.5	promoter-TSS (NM_182503)	55	NM_182503	ADAT2	DEADC1|TAD2|dJ20N2|dJ20N2.1	adenosine deaminase, tRNA specific 2	protein-coding
chr7	152675964	152676096	+	10.5	intron (NM_005431, intron 1 of 2)	135	NM_005431	XRCC2	FANCU	X-ray repair cross complementing 2	protein-coding
chr11	111977242	111977374	+	10.5	promoter-TSS (NM_033425)	-1	NM_033425	DIXDC1	CCD1	DIX domain containing 1	protein-coding
chr18	36471336	36471468	+	10.5	intron (NM_025135, intron 3 of 24)	173706	NM_025135	FHOD3	FHOS2|Formactin2	formin homology 2 domain containing 3	protein-coding
chr9	83063175	83063307	+	10.5	promoter-TSS (NM_152573)	-113	NM_152573	RASEF	RAB45	RAS and EF-hand domain containing	protein-coding
