# Supplementary material for: p50 mono-ubiquitination and interaction with BARD1 regulates cell cycle progression and maintains genome stability
Source: Nat Commun. 2020 Oct 6;11:5007. doi: 10.1038/s41467-020-18838-2 (PMC7538584; doi:10.1038/s41467-020-18838-2)
Supplement: Supplementary file 9 — Source Data [file 41467_2020_18838_MOESM9_ESM.xlsx]

## Sheet: Figure 6
Fig. 6e EdU Labeling					Fig. 6f Cell Proliferation IP Cells							Fig. 6g Xenograft Tumor Size					Fig. 6h EdU Labeling						Fig. 6k ChIP-qPCR of CCNE1
	EV	p50 WT	p50 2KR			EV	WT	S337A	DE2A	2KR			EV	p50 WT	p50 DE2A			EV	p50 WT	p50 2KR	p50 2KR-Ub		% of Input	G1	S
Field 1	35.2459	23.7037	36.1702		Day 0	100000	100000	100000	100000	100000		Mouse #1	6.864	1.386	5.187		Field 1	33.3333	22.7586	34.4371	24.8366		Biological Repeat 1	3.57173	1.79034
Field 2	29.0909	24.5614	35.1562		Day 0	100000	100000	100000	100000	100000		Mouse #2	4.048	0.672	5.824		Field 2	31.6129	24.0385	33.0508	25.7812		Biological Repeat 2	3.49473	1.78828
Field 3	34.188	20.3947	31.4815		Day 0	100000	100000	100000	100000	100000		Mouse #3	3.42	0.55	5.4		Field 3	33.3333	20.3822	29.3233	27.0833		Biological Repeat 3	3.58539	1.83332
					Day 1	215600	156400	205500	161900	150800		Mouse #4	4.68	0.9	2.856
Average	32.8416	22.8866	34.2693		Day 1	223500	148800	213500	202300	191200		Mouse #5	4.104	0.792	4.356		Average	32.7599	22.3931	32.2704	25.9004		Average	3.55061	1.80398
SD	3.29099	2.20023	2.46699		Day 1	234100	167800	248700	212200	201100							SD	0.993291	1.85535	2.64471	1.12809		SEM	0.0345632	0.0179826
T-Test	0.0121041	0.00396852	0.580098		Day 2	465200	288800	444100	448900	437800		Average	4.6232	0.86	4.7246		T-Test	0.00103556	0.00610527	0.779068	0.0489274		T-Test	6.58776e-07
					Day 2	448300	295300	423000	435500	424400		SD	1.32971	0.321848	1.17326
					Day 2	459700	272200	440400	425600	414500		T-Test (EV vs WT)	0.000273796
					Day 3	658400	455400	623300	701500	690400		T-Test (WT vs DE2A)		0.000101696
					Day 3	642500	467700	612100	698500	687400
					Day 3	633100	473300	596600	663300	652200
					Average
					Day 0	100000	100000	100000	100000	100000
					Day 1	224400	157667	222567	192133	181033
					Day 2	457733	285433	435833	436667	425567
					Day 3	644667	465467	610667	687767	676667
					SD
					Day 0	0	0	0	0	0
					Day 1	9282.78	9563.12	22982.9	26646.6	26646.6
					Day 2	8619.94	11912.3	11266.9	11693.7	11693.7
					Day 3	12788.4	9156.6	13407.6	21241.8	21241.8
					T-Test
					Day 0	1
					Day 1	0.00097273
					Day 2	3.47944e-05
					Day 3	3.88965e-05

## Sheet: Figure 7
	Fig. 7a Chromosome breaks with APH
	Treatment	Vehicle	Vehicle	APH	APH
		p50 WT	p50 2KR	p50 WT	p50 2KR
	Average	0.28	1.16	0.76	2.56
	SEM	0.12	0.26	0.22	0.6
	T-Test (Vehicle)	0.0032489
	T-Test (APH)			0.0069889

## Sheet: Suppl Figure 2
	Fig. S2b Quantification of western blot
	Condition	Time	Normalized area
	p50 phosphorylation	0	1
	p50 phosphorylation	1	5.84947
	p50 phosphorylation	2	9.06439
	p50 phosphorylation	4	36.8068
	p50 phosphorylation	8	21.3582

## Sheet: Suppl Figure 3
	Fig. S3a Quantification of western blot Fig. 3a
	Condition	Time	Normalized area
	p50 mono-Ubi	0	1
	p50 mono-Ubi	1	0.464703
	p50 mono-Ubi	2	1.4264
	p50 mono-Ubi	4	6.41308
	p50 mono-Ubi	8	14.185

## Sheet: Suppl Figure 4
	Fig. S4a Quantification of western blot Fig. 5a
			p50 WT	p50 2KR	p50 DE2A	p50 S337A
	Condition	Time	Normalized area	Normalized area	Normalized area	Normalized area
	EV	0	1	1	1	1
	EV	1	0.60099	0.360083	0.292821	0.470097
	EV	2	0.115048	0.0753973	0.0432244	0
	EV	4	0	0.0408466	0	0
	EV	8	0	0	0	0
	BARD1	0	1	1	1	1
	BARD1	1	0.814238	0.461944	0.238499	0.497841
	BARD1	2	0.653753	0.139077	0	0
	BARD1	4	0.238598	0.0288874	0	0
	BARD1	8	0.0174793	0	0	0
	Fig. S4b Quantification of western blot Fig. 5c
			p50 WT	p50 2KR	p50 DE2A	p50 S337A
	Condition	Time	Normalized area	Normalized area	Normalized area	Normalized area
	p50 fusion	0	1	1	1	1
	p50 fusion	4	0.500655	0.781819	0.541195	0.721723
	p50 fusion	8	0.357818	0.615855	0.503645	0.1411
	p50 fusion	12	0.00801207	0.17602	0.087732	0.0290352
	p50 fusion	24	0.0107624	0	0.022515	0
	Fig. S4c Quantification of western blot
			Nuclear	Cytoplasma
	Condition	Time	Normalized area	Normalized area
	p50 ubiquitination	0	0.275085	0
	p50 ubiquitination	1	0.570735	0
	p50 ubiquitination	2	0.450923	1
	p50 ubiquitination	4	1	2.92085
	p50 ubiquitination	8	0.532035	0.378293

## Sheet: Suppl Figure 5
Fig. S5e Cell Proliferation IP Cells							Fig. S5f Cell Proliferation IP Cells
	EV	WT	S337A	DE2A	2KR			EV	WT	2KR	2KR-Fusion
Day 0	100000	100000	100000	100000	100000		Day 0	100000	100000	100000	100000
Day 0	100000	100000	100000	100000	100000		Day 0	100000	100000	100000	100000
Day 0	100000	100000	100000	100000	100000		Day 0	100000	100000	100000	100000
Day 1	155300	124500	154600	143800	132700		Day 1	204500	145300	179700	171400
Day 1	168700	137800	158700	152600	141500		Day 1	212400	137700	180100	155800
Day 1	179500	110300	163900	145800	134700		Day 1	223000	156700	198000	169700
Day 2	314500	178400	301500	305400	294300		Day 2	454100	277700	426700	342400
Day 2	326900	165800	313200	293500	282400		Day 2	437200	284200	413300	338000
Day 2	333700	152600	319600	285600	274500		Day 2	448600	261100	403400	347100
Day 3	528100	293300	518400	493300	482200		Day 3	647300	444300	659300	526000
Day 3	535400	250200	527700	483700	472600		Day 3	631400	456600	616300	512000
Day 3	543700	246300	489100	471300	460200		Day 3	622000	462200	641100	565800
Average							Average
Day 0	100000	100000	100000	100000	100000		Day 0	100000	100000	100000	100000
Day 1	167833	124200	159067	147400	136300		Day 1	213300	146567	185933	165633
Day 2	325033	165600	311433	294833	283733		Day 2	446633	274333	414467	342500
Day 3	535733	263267	511733	482767	471667		Day 3	633567	454367	638900	534600
SD							SD
Day 0	0	0	0	0	0		Day 0	0	0	0	0
Day 1	12123.3	13752.5	4660.83	4613.03	4613.03		Day 1	9282.78	9563.12	10452	8558.23
Day 2	9735.16	12901.2	9178.42	9967.11	9967.11		Day 2	8619.94	11912.3	11693.7	4550.82
Day 3	7805.34	26082.6	20145.1	11029.7	11029.7		Day 3	12788.4	9156.6	21584.3	27912
T-Test							T-Test
Day 0	1						Day 0	1	1	1
Day 1	0.0145847						Day 1	0.00097273	0.00856634	0.0598714
Day 2	6.88224e-05						Day 2	3.47944e-05	0.0001301	0.000576636
Day 3	6.50103e-05						Day 3	3.88965e-05	0.000167678	0.00688629

## Sheet: Suppl Figure 6
	Fig. 6d ChIP-qPCR of DNAJB6					Fig. 6d ChIP-qPCR of KPNA2
	% of Input	G1	S			% of Input	G1	S
	Biological Repeat 1	2.03802	1.5233			Biological Repeat 1	1.23415	1.86149
	Biological Repeat 2	2.16449	1.24763			Biological Repeat 2	1.19618	2.24656
	Biological Repeat 3	2.0619	1.32665			Biological Repeat 3	1.29936	2.05657
	Average	2.08813	1.36586			Average	1.24323	2.05487
	SEM	0.0475142	0.100377			SEM	0.0369017	0.136149
	T-Test	0.038498				T-Test	0.0140068

## Sheet: Suppl Figure 7
	Fig. S7a Chromosome breaks with passage								Fig. S7b Quantification of western blot Fig.7c
	Passage	P3	P3	P4	P4	P5	P5				WT	C557S	Q564H	WT#2	R658C	S761N
		p50 WT	p50 2KR	p50 WT	p50 2KR	p50 WT	p50 2KR		Condition	Time	Normalized area	Normalized area	Normalized area	Normalized area	Normalized area	Normalized area
	Average	0.28	1.16	0.44	1.48	1	2.64		BARD1 mutants	0	1	1	1	1	1	1
	SEM	0.12	0.26	0.14	0.29	0.25	0.44		BARD1 mutants	2	0.826796	0.837884	1.45711	0.733692	0.093683	0.0149163
	T-Test (P3)	0.00325							BARD1 mutants	4	0.365771	0.267488	0.730964	0.126452	0	0
	T-Test (P4)			0.00227
	T-Test (P5)					0.00218
